# Supplementary material for: Transcriptome analysis of complex I-deficient patients reveals distinct expression programs for subunits and assembly factors of the oxidative phosphorylation system
Source: BMC Genomics. 2015 Sep 15;16:691. doi: 10.1186/s12864-015-1883-8 (PMC4570683; doi:10.1186/s12864-015-1883-8)
Supplement: Additional file 1: Table S1. — Overview of the structural subunits and assembly factors of OXPHOS complexes as used in this study. (XLSX 67 kb) [file 12864_2015_1883_MOESM1_ESM.xlsx]

## Sheet: OXPHOS subunits & assembly fact
Complex	Type	EntrezGeneID	EntrezProteinID	EnsemblGeneID	UniprotAccessionNumber	UniprotEntryName	GeneNames	ProteinNames
Complex I	Assembly factors	28976	21361497	ENSG00000177646	Q9H845	ACAD9_HUMAN	ACAD9	Acyl-CoA dehydrogenase family member 9, mitochondrial (ACAD-9) (EC 1.3.99.-)
Complex I	Assembly factors	51295	20149633	ENSG00000130159	Q9BQ95	ECSIT_HUMAN	ECSIT	Evolutionarily conserved signaling intermediate in Toll pathway, mitochondrial (Protein SITPEC)
Complex I	Assembly factors	55572	8923708	ENSG00000110074	Q96CU9	FXRD1_HUMAN	FOXRED1 FP634	FAD-dependent oxidoreductase domain-containing protein 1 (EC 1.-.-.-)
Complex I	Assembly factors	51103	49574510	ENSG00000137806	Q9Y375	CIA30_HUMAN	NDUFAF1 CIA30 CGI-65	Complex I intermediate-associated protein 30, mitochondrial (NADH dehydrogenase [ubiquinone] 1 alpha subcomplex assembly factor 1)
Complex I	Assembly factors	91942	29789409	ENSG00000164182	Q8N183	MIMIT_HUMAN	NDUFAF2 NDUFA12L	Mimitin, mitochondrial (B17.2-like) (B17.2L) (Myc-induced mitochondrial protein) (MMTN) (NADH dehydrogenase [ubiquinone] 1 alpha subcomplex assembly factor 2) (NDUFA12-like protein)
Complex I	Assembly factors	25915	41327781	ENSG00000178057	Q9BU61	NDUF3_HUMAN	NDUFAF3 C3orf60	NADH dehydrogenase [ubiquinone] 1 alpha subcomplex assembly factor 3
Complex I	Assembly factors	29078	7661786	ENSG00000123545	Q9P032	NDUF4_HUMAN	NDUFAF4 C6orf66 HRPAP20 HSPC125 My013	NADH dehydrogenase [ubiquinone] 1 alpha subcomplex assembly factor 4 (Hormone-regulated proliferation-associated protein of 20 kDa)
Complex I	Assembly factors	79133	40018642	ENSG00000101247	Q5TEU4	NDUF5_HUMAN	NDUFAF5 C20orf7	NADH dehydrogenase [ubiquinone] 1 alpha subcomplex assembly factor 5 (Probable methyltransferase C20orf7, mitochondrial) (EC 2.1.1.-)
Complex I	Assembly factors	137682	124517691	ENSG00000156170	Q330K2	NDUF6_HUMAN	NDUFAF6 C8orf38	NADH dehydrogenase (ubiquinone) complex I, assembly factor 6 (Putative phytoene synthase)
Complex I	Assembly factors	55471	21396487	ENSG00000003509	Q7L592	NDUF7_HUMAN	NDUFAF7 C2orf56 PRO1853	NADH dehydrogenase [ubiquinone] complex I, assembly factor 7 (Protein midA homolog, mitochondrial)
Complex I	Assembly factors	80224	157384956	ENSG00000151413	Q8TB37	NUBPL_HUMAN	NUBPL C14orf127	Iron-sulfur protein NUBPL (IND1 homolog) (Nucleotide-binding protein-like) (huInd1)
Complex I	Assembly factors	51300	59710109	ENSG00000113845	Q9NPL8	TIDC1_HUMAN	TIMMDC1 C3orf1 UNQ247/PRO284	Complex I assembly factor TIMMDC1, mitochondrial (Protein M5-14) (Translocase of inner mitochondrial membrane domain-containing protein 1) (TIMM domain containing-protein 1)
Complex I	Assembly factors	55863	302129698	ENSG00000171204	Q8IUX1	T126B_HUMAN	TMEM126B HT007	Complex I assembly factor TMEM126B, mitochondrial (Transmembrane protein 126B)
Complex I	Assembly factors	54968	34147498	ENSG00000175606	Q9BUB7	TMM70_HUMAN	TMEM70	Transmembrane protein 70, mitochondrial
Complex I	Subunits	4535	251831107	ENSG00000198888	P03886	NU1M_HUMAN	MT-ND1 MTND1 NADH1 ND1	NADH-ubiquinone oxidoreductase chain 1 (EC 1.6.5.3) (NADH dehydrogenase subunit 1)
Complex I	Subunits	4536	251831108	ENSG00000198763	P03891	NU2M_HUMAN	MT-ND2 MTND2 NADH2 ND2	NADH-ubiquinone oxidoreductase chain 2 (EC 1.6.5.3) (NADH dehydrogenase subunit 2)
Complex I	Subunits	4537	251831114	ENSG00000198840	P03897	NU3M_HUMAN	MT-ND3 MTND3 NADH3 ND3	NADH-ubiquinone oxidoreductase chain 3 (EC 1.6.5.3) (NADH dehydrogenase subunit 3)
Complex I	Subunits	4538	251831116	ENSG00000198886	P03905	NU4M_HUMAN	MT-ND4 MTND4 NADH4 ND4	NADH-ubiquinone oxidoreductase chain 4 (EC 1.6.5.3) (NADH dehydrogenase subunit 4)
Complex I	Subunits	4539	251831115	ENSG00000212907	P03901	NU4LM_HUMAN	MT-ND4L MTND4L NADH4L ND4L	NADH-ubiquinone oxidoreductase chain 4L (EC 1.6.5.3) (NADH dehydrogenase subunit 4L)
Complex I	Subunits	4540	251831117	ENSG00000198786	P03915	NU5M_HUMAN	MT-ND5 MTND5 NADH5 ND5	NADH-ubiquinone oxidoreductase chain 5 (EC 1.6.5.3) (NADH dehydrogenase subunit 5)
Complex I	Subunits	4541	251831118	ENSG00000198695	P03923	NU6M_HUMAN	MT-ND6 MTND6 NADH6 ND6	NADH-ubiquinone oxidoreductase chain 6 (EC 1.6.5.3) (NADH dehydrogenase subunit 6)
Complex I	Subunits	4694	4758770	ENSG00000125356	O15239	NDUA1_HUMAN	NDUFA1	NADH dehydrogenase [ubiquinone] 1 alpha subcomplex subunit 1 (Complex I-MWFE) (CI-MWFE) (NADH-ubiquinone oxidoreductase MWFE subunit)
Complex I	Subunits	4705	4758768	ENSG00000130414	O95299	NDUAA_HUMAN	NDUFA10	NADH dehydrogenase [ubiquinone] 1 alpha subcomplex subunit 10, mitochondrial (Complex I-42kD) (CI-42kD) (NADH-ubiquinone oxidoreductase 42 kDa subunit)
Complex I	Subunits	126328	28269681	ENSG00000174886	Q86Y39	NDUAB_HUMAN	NDUFA11	NADH dehydrogenase [ubiquinone] 1 alpha subcomplex subunit 11 (Complex I-B14.7) (CI-B14.7) (NADH-ubiquinone oxidoreductase subunit B14.7)
Complex I	Subunits	55967	10092657	ENSG00000184752	Q9UI09	NDUAC_HUMAN	NDUFA12 DAP13	NADH dehydrogenase [ubiquinone] 1 alpha subcomplex subunit 12 (13 kDa differentiation-associated protein) (Complex I-B17.2) (CI-B17.2) (CIB17.2) (NADH-ubiquinone oxidoreductase subunit B17.2)
Complex I	Subunits	51079	260763955	ENSG00000186010	Q9P0J0	NDUAD_HUMAN	NDUFA13 GRIM19 CDA016 CGI-39	NADH dehydrogenase [ubiquinone] 1 alpha subcomplex subunit 13 (Cell death regulatory protein GRIM-19) (Complex I-B16.6) (CI-B16.6) (Gene associated with retinoic and interferon-induced mortality 19 protein) (GRIM-19) (Gene associated with retinoic and IFN-induced mortality 19 protein) (NADH-ubiquinone oxidoreductase B16.6 subunit)
Complex I	Subunits	4695	4505355	ENSG00000131495	O43678	NDUA2_HUMAN	NDUFA2	NADH dehydrogenase [ubiquinone] 1 alpha subcomplex subunit 2 (Complex I-B8) (CI-B8) (NADH-ubiquinone oxidoreductase B8 subunit)
Complex I	Subunits	4696	4758772	ENSG00000170906	O95167	NDUA3_HUMAN	NDUFA3	NADH dehydrogenase [ubiquinone] 1 alpha subcomplex subunit 3 (Complex I-B9) (CI-B9) (NADH-ubiquinone oxidoreductase B9 subunit)
Complex I	Subunits	4698	4826848	ENSG00000128609	Q16718	NDUA5_HUMAN	NDUFA5	NADH dehydrogenase [ubiquinone] 1 alpha subcomplex subunit 5 (Complex I subunit B13) (Complex I-13kD-B) (CI-13kD-B) (NADH-ubiquinone oxidoreductase 13 kDa-B subunit)
Complex I	Subunits	4700	51317370	ENSG00000184983	P56556	NDUA6_HUMAN	NDUFA6 LYRM6 NADHB14	NADH dehydrogenase [ubiquinone] 1 alpha subcomplex subunit 6 (Complex I-B14) (CI-B14) (LYR motif-containing protein 6) (NADH-ubiquinone oxidoreductase B14 subunit)
Complex I	Subunits	4701	103472001	ENSG00000167774	O95182	NDUA7_HUMAN	NDUFA7	NADH dehydrogenase [ubiquinone] 1 alpha subcomplex subunit 7 (Complex I-B14.5a) (CI-B14.5a) (NADH-ubiquinone oxidoreductase subunit B14.5a)
Complex I	Subunits	4702	7657369	ENSG00000119421	P51970	NDUA8_HUMAN	NDUFA8	NADH dehydrogenase [ubiquinone] 1 alpha subcomplex subunit 8 (Complex I-19kD) (CI-19kD) (Complex I-PGIV) (CI-PGIV) (NADH-ubiquinone oxidoreductase 19 kDa subunit)
Complex I	Subunits	4704	6681764	ENSG00000139180	Q16795	NDUA9_HUMAN	NDUFA9 NDUFS2L	NADH dehydrogenase [ubiquinone] 1 alpha subcomplex subunit 9, mitochondrial (Complex I-39kD) (CI-39kD) (NADH-ubiquinone oxidoreductase 39 kDa subunit)
Complex I	Subunits	4706	4826852	ENSG00000004779	O14561	ACPM_HUMAN	NDUFAB1	Acyl carrier protein, mitochondrial (ACP) (CI-SDAP) (NADH-ubiquinone oxidoreductase 9.6 kDa subunit)
Complex I	Subunits	4707	38569473	ENSG00000183648	O75438	NDUB1_HUMAN	NDUFB1	NADH dehydrogenase [ubiquinone] 1 beta subcomplex subunit 1 (Complex I-MNLL) (CI-MNLL) (NADH-ubiquinone oxidoreductase MNLL subunit)
Complex I	Subunits	4708	49457238	ENSG00000090266	O95178	NDUB2_HUMAN	NDUFB2	NADH dehydrogenase [ubiquinone] 1 beta subcomplex subunit 2, mitochondrial (Complex I-AGGG) (CI-AGGG) (NADH-ubiquinone oxidoreductase AGGG subunit)
Complex I	Subunits	4716	4758774	ENSG00000140990	O96000	NDUBA_HUMAN	NDUFB10	NADH dehydrogenase [ubiquinone] 1 beta subcomplex subunit 10 (Complex I-PDSW) (CI-PDSW) (NADH-ubiquinone oxidoreductase PDSW subunit)
Complex I	Subunits	54539	209862760	ENSG00000147123	Q9NX14	NDUBB_HUMAN	NDUFB11 UNQ111/PRO1064	NADH dehydrogenase [ubiquinone] 1 beta subcomplex subunit 11, mitochondrial (Complex I-ESSS) (CI-ESSS) (NADH-ubiquinone oxidoreductase ESSS subunit) (Neuronal protein 17.3) (Np17.3) (p17.3)
Complex I	Subunits	4709	4505361	ENSG00000119013	O43676	NDUB3_HUMAN	NDUFB3	NADH dehydrogenase [ubiquinone] 1 beta subcomplex subunit 3 (Complex I-B12) (CI-B12) (NADH-ubiquinone oxidoreductase B12 subunit)
Complex I	Subunits	4710	270288780	ENSG00000065518	O95168	NDUB4_HUMAN	NDUFB4	NADH dehydrogenase [ubiquinone] 1 beta subcomplex subunit 4 (Complex I-B15) (CI-B15) (NADH-ubiquinone oxidoreductase B15 subunit)
Complex I	Subunits	4711	4505363	ENSG00000136521	O43674	NDUB5_HUMAN	NDUFB5	NADH dehydrogenase [ubiquinone] 1 beta subcomplex subunit 5, mitochondrial (Complex I-SGDH) (CI-SGDH) (NADH-ubiquinone oxidoreductase SGDH subunit)
Complex I	Subunits	4712	4505365	ENSG00000165264	O95139	NDUB6_HUMAN	NDUFB6	NADH dehydrogenase [ubiquinone] 1 beta subcomplex subunit 6 (Complex I-B17) (CI-B17) (NADH-ubiquinone oxidoreductase B17 subunit)
Complex I	Subunits	4713	10764847	ENSG00000099795	P17568	NDUB7_HUMAN	NDUFB7	NADH dehydrogenase [ubiquinone] 1 beta subcomplex subunit 7 (Cell adhesion protein SQM1) (Complex I-B18) (CI-B18) (NADH-ubiquinone oxidoreductase B18 subunit)
Complex I	Subunits	4714	4826854	ENSG00000166136	O95169	NDUB8_HUMAN	NDUFB8	NADH dehydrogenase [ubiquinone] 1 beta subcomplex subunit 8, mitochondrial (Complex I-ASHI) (CI-ASHI) (NADH-ubiquinone oxidoreductase ASHI subunit)
Complex I	Subunits	4715	6274550	ENSG00000147684	Q9Y6M9	NDUB9_HUMAN	NDUFB9 LYRM3 UQOR22	NADH dehydrogenase [ubiquinone] 1 beta subcomplex subunit 9 (Complex I-B22) (CI-B22) (LYR motif-containing protein 3) (NADH-ubiquinone oxidoreductase B22 subunit)
Complex I	Subunits	4717	4505367	ENSG00000109390	O43677	NDUC1_HUMAN	NDUFC1	NADH dehydrogenase [ubiquinone] 1 subunit C1, mitochondrial (Complex I-KFYI) (CI-KFYI) (NADH-ubiquinone oxidoreductase KFYI subunit)
Complex I	Subunits	4718	4758784	ENSG00000151366	O95298	NDUC2_HUMAN	NDUFC2 HLC1	NADH dehydrogenase [ubiquinone] 1 subunit C2 (Complex I-B14.5b) (CI-B14.5b) (Human lung cancer oncogene 1 protein) (HLC-1) (NADH-ubiquinone oxidoreductase subunit B14.5b)
Complex I	Subunits	4719	33519475	ENSG00000023228	P28331	NDUS1_HUMAN	NDUFS1	NADH-ubiquinone oxidoreductase 75 kDa subunit, mitochondrial (EC 1.6.5.3) (EC 1.6.99.3) (Complex I-75kD) (CI-75kD)
Complex I	Subunits	4720	4758786	ENSG00000158864	O75306	NDUS2_HUMAN	NDUFS2	NADH dehydrogenase [ubiquinone] iron-sulfur protein 2, mitochondrial (EC 1.6.5.3) (EC 1.6.99.3) (Complex I-49kD) (CI-49kD) (NADH-ubiquinone oxidoreductase 49 kDa subunit)
Complex I	Subunits	4722	4758788	ENSG00000213619	O75489	NDUS3_HUMAN	NDUFS3	NADH dehydrogenase [ubiquinone] iron-sulfur protein 3, mitochondrial (EC 1.6.5.3) (EC 1.6.99.3) (Complex I-30kD) (CI-30kD) (NADH-ubiquinone oxidoreductase 30 kDa subunit)
Complex I	Subunits	4724	4505369	ENSG00000164258	O43181	NDUS4_HUMAN	NDUFS4	NADH dehydrogenase [ubiquinone] iron-sulfur protein 4, mitochondrial (Complex I-18 kDa) (CI-18 kDa) (Complex I-AQDQ) (CI-AQDQ) (NADH-ubiquinone oxidoreductase 18 kDa subunit)
Complex I	Subunits	4725	4758790	ENSG00000168653	O43920	NDUS5_HUMAN	NDUFS5	NADH dehydrogenase [ubiquinone] iron-sulfur protein 5 (Complex I-15 kDa) (CI-15 kDa) (NADH-ubiquinone oxidoreductase 15 kDa subunit)
Complex I	Subunits	4726	4758792	ENSG00000145494	O75380	NDUS6_HUMAN	NDUFS6	NADH dehydrogenase [ubiquinone] iron-sulfur protein 6, mitochondrial (Complex I-13kD-A) (CI-13kD-A) (NADH-ubiquinone oxidoreductase 13 kDa-A subunit)
Complex I	Subunits	374291	187281616	ENSG00000115286	O75251	NDUS7_HUMAN	NDUFS7	NADH dehydrogenase [ubiquinone] iron-sulfur protein 7, mitochondrial (EC 1.6.5.3) (EC 1.6.99.3) (Complex I-20kD) (CI-20kD) (NADH-ubiquinone oxidoreductase 20 kDa subunit) (PSST subunit)
Complex I	Subunits	4728	4505371	ENSG00000110717	O00217	NDUS8_HUMAN	NDUFS8	NADH dehydrogenase [ubiquinone] iron-sulfur protein 8, mitochondrial (EC 1.6.5.3) (EC 1.6.99.3) (Complex I-23kD) (CI-23kD) (NADH-ubiquinone oxidoreductase 23 kDa subunit) (TYKY subunit)
Complex I	Subunits	4723	260656005	ENSG00000167792	P49821	NDUV1_HUMAN	NDUFV1 UQOR1	NADH dehydrogenase [ubiquinone] flavoprotein 1, mitochondrial (EC 1.6.5.3) (EC 1.6.99.3) (Complex I-51kD) (CI-51kD) (NADH dehydrogenase flavoprotein 1) (NADH-ubiquinone oxidoreductase 51 kDa subunit)
Complex I	Subunits	4729	222080062	ENSG00000178127	P19404	NDUV2_HUMAN	NDUFV2	NADH dehydrogenase [ubiquinone] flavoprotein 2, mitochondrial (EC 1.6.5.3) (EC 1.6.99.3) (NADH-ubiquinone oxidoreductase 24 kDa subunit)
Complex I	Subunits	4731	48255924	ENSG00000160194	P56181	NDUV3_HUMAN	NDUFV3	NADH dehydrogenase [ubiquinone] flavoprotein 3, mitochondrial (Complex I-9kD) (CI-9kD) (NADH-ubiquinone oxidoreductase 9 kDa subunit) (Renal carcinoma antigen NY-REN-4)
Complex I	Subunits	4731	48255926	ENSG00000160194	P56181	NDUV3_HUMAN	NDUFV3	NADH dehydrogenase [ubiquinone] flavoprotein 3, mitochondrial (Complex I-9kD) (CI-9kD) (NADH-ubiquinone oxidoreductase 9 kDa subunit) (Renal carcinoma antigen NY-REN-4)
Complex II	Assembly factors	644096	111038124	ENSG00000205138	A6NFY7	SDHF1_HUMAN	SDHAF1 LYRM8	Succinate dehydrogenase assembly factor 1, mitochondrial (SDH assembly factor 1) (LYR motif-containing protein 8)
Complex II	Assembly factors	54949	8923450	ENSG00000167985	Q9NX18	SDHF2_HUMAN	SDHAF2 C11orf79 PGL2 SDH5	Succinate dehydrogenase assembly factor 2, mitochondrial (SDH assembly factor 2) (Succinate dehydrogenase subunit 5, mitochondrial) (hSDH5)
Complex II	Subunits	6389	156416003	ENSG00000073578	P31040	SDHA_HUMAN	SDHA SDH2 SDHF	Succinate dehydrogenase [ubiquinone] flavoprotein subunit, mitochondrial (EC 1.3.5.1) (Flavoprotein subunit of complex II) (Fp)
Complex II	Subunits	6390	115387094	ENSG00000117118	P21912	SDHB_HUMAN	SDHB SDH SDH1	Succinate dehydrogenase [ubiquinone] iron-sulfur subunit, mitochondrial (EC 1.3.5.1) (Iron-sulfur subunit of complex II) (Ip)
Complex II	Subunits	6391	4506863	ENSG00000143252	Q99643	C560_HUMAN	SDHC CYB560 SDH3	Succinate dehydrogenase cytochrome b560 subunit, mitochondrial (Integral membrane protein CII-3) (QPs-1) (QPs1) (Succinate dehydrogenase complex subunit C) (Succinate-ubiquinone oxidoreductase cytochrome B large subunit) (CYBL)
Complex II	Subunits	6392	4506865	ENSG00000204370	O14521	DHSD_HUMAN	SDHD SDH4	Succinate dehydrogenase [ubiquinone] cytochrome b small subunit, mitochondrial (CybS) (CII-4) (QPs3) (Succinate dehydrogenase complex subunit D) (Succinate-ubiquinone oxidoreductase cytochrome b small subunit) (Succinate-ubiquinone reductase membrane anchor subunit)
Complex III	Assembly factors	617	4757852	ENSG00000074582	Q9Y276	BCS1_HUMAN	BCS1L BCS1	Mitochondrial chaperone BCS1 (h-BCS1) (BCS1-like protein)
Complex III	Assembly factors	90624	91176333	ENSG00000186687	Q5U5X0	LYRM7_HUMAN	LYRM7 C5orf31 MZM1L	Complex III assembly factor LYRM7 (LYR motif-containing protein 7)
Complex III	Assembly factors	54902	406601114	ENSG00000011295	Q6DKK2	TTC19_HUMAN	TTC19	Tetratricopeptide repeat protein 19, mitochondrial (TPR repeat protein 19)
Complex III	Assembly factors	55245	41327685	ENSG00000101019	Q9NVA1	UQCC1_HUMAN	UQCC1 BZFB C20orf44 UQCC	Ubiquinol-cytochrome-c reductase complex assembly factor 1 (Basic FGF-repressed Zic-binding protein) (bFGF-repressed Zic-binding protein) (bFZb) (Ubiquinol-cytochrome c reductase complex chaperone CBP3 homolog)
Complex III	Assembly factors	84300	14150128	ENSG00000137288	Q9BRT2	UQCC2_HUMAN	UQCC2 C6orf125 MNF1	Ubiquinol-cytochrome-c reductase complex assembly factor 2 (Breast cancer-associated protein SGA-81M) (Mitochondrial nucleoid factor 1) (Mitochondrial protein M19)
Complex III	Subunits	1537	21359867	ENSG00000179091	P08574	CY1_HUMAN	CYC1	Cytochrome c1, heme protein, mitochondrial (Complex III subunit 4) (Complex III subunit IV) (Cytochrome b-c1 complex subunit 4) (Ubiquinol-cytochrome-c reductase complex cytochrome c1 subunit) (Cytochrome c-1)
Complex III	Subunits	4519	251831119	ENSG00000198727	P00156	CYB_HUMAN	MT-CYB COB CYTB MTCYB	Cytochrome b (Complex III subunit 3) (Complex III subunit III) (Cytochrome b-c1 complex subunit 3) (Ubiquinol-cytochrome-c reductase complex cytochrome b subunit)
Complex III	Subunits	29796	41281885	ENSG00000184076	Q9UDW1	QCR9_HUMAN	UQCR10 UCRC HSPC119	Cytochrome b-c1 complex subunit 9 (Complex III subunit 9) (Complex III subunit X) (Cytochrome c1 non-heme 7 kDa protein) (Ubiquinol-cytochrome c reductase complex 7.2 kDa protein)
Complex III	Subunits	10975	5803217	ENSG00000127540	O14957	QCR10_HUMAN	UQCR11 UQCR	Cytochrome b-c1 complex subunit 10 (Complex III subunit 10) (Complex III subunit XI) (Ubiquinol-cytochrome c reductase complex 6.4 kDa protein)
Complex III	Subunits	7381	5454152	ENSG00000156467	P14927	QCR7_HUMAN	UQCRB UQBP	Cytochrome b-c1 complex subunit 7 (Complex III subunit 7) (Complex III subunit VII) (QP-C) (Ubiquinol-cytochrome c reductase complex 14 kDa protein)
Complex III	Subunits	7384	46593007	ENSG00000010256	P31930	QCR1_HUMAN	UQCRC1	Cytochrome b-c1 complex subunit 1, mitochondrial (Complex III subunit 1) (Core protein I) (Ubiquinol-cytochrome-c reductase complex core protein 1)
Complex III	Subunits	7385	50592988	ENSG00000140740	P22695	QCR2_HUMAN	UQCRC2	Cytochrome b-c1 complex subunit 2, mitochondrial (Complex III subunit 2) (Core protein II) (Ubiquinol-cytochrome-c reductase complex core protein 2)
Complex III	Subunits	7386	163644321	ENSG00000169021	P47985	UCRI_HUMAN	UQCRFS1	Cytochrome b-c1 complex subunit Rieske, mitochondrial (EC 1.10.2.2) (Complex III subunit 5) (Cytochrome b-c1 complex subunit 5) (Rieske iron-sulfur protein) (RISP) (Ubiquinol-cytochrome c reductase iron-sulfur subunit) [Cleaved into: Cytochrome b-c1 complex subunit 11 (Complex III subunit IX) (Ubiquinol-cytochrome c reductase 8 kDa protein)]
Complex III	Subunits	7388	83627705	ENSG00000173660	P07919	QCR6_HUMAN	UQCRH	Cytochrome b-c1 complex subunit 6, mitochondrial (Complex III subunit 6) (Complex III subunit VIII) (Cytochrome c1 non-heme 11 kDa protein) (Mitochondrial hinge protein) (Ubiquinol-cytochrome c reductase complex 11 kDa protein)
Complex III	Subunits	27089	83367083	ENSG00000164405	O14949	QCR8_HUMAN	UQCRQ	Cytochrome b-c1 complex subunit 8 (Complex III subunit 8) (Complex III subunit VIII) (Ubiquinol-cytochrome c reductase complex 9.5 kDa protein) (Ubiquinol-cytochrome c reductase complex ubiquinone-binding protein QP-C)
Complex IV	Assembly factors	152100	32698876	ENSG00000187118	Q7Z7K0	COXM1_HUMAN	CMC1 C3orf68	COX assembly mitochondrial protein homolog (Cmc1p)
Complex IV	Assembly factors	56942	9910184	ENSG00000103121	Q9NRP2	COXM2_HUMAN	CMC2 C16orf61 DC13	COX assembly mitochondrial protein 2 homolog
Complex IV	Assembly factors	388753	331284144	ENSG00000168275	Q5JTJ3	COA6_HUMAN	COA6 C1orf31	Cytochrome c oxidase assembly factor 6 homolog
Complex IV	Assembly factors	65260	282396088	ENSG00000162377	Q96BR5	COA7_HUMAN	COA7 C1orf163 RESA1 SELRC1	Cytochrome c oxidase assembly factor 7 (Beta-lactamase hcp-like protein) (Respiratory chain assembly factor 1) (Sel1 repeat-containing protein 1)
Complex IV	Assembly factors	1353	4758034	ENSG00000166260	Q9Y6N1	COX11_HUMAN	COX11	Cytochrome c oxidase assembly protein COX11, mitochondrial
Complex IV	Assembly factors	84987	380254499	ENSG00000178449	Q96I36	COX14_HUMAN	COX14 C12orf62	Cytochrome c oxidase assembly protein COX14
Complex IV	Assembly factors	1355	17921987	ENSG00000014919	Q7KZN9	COX15_HUMAN	COX15	Cytochrome c oxidase assembly protein COX15 homolog
Complex IV	Assembly factors	10063	5031645	ENSG00000138495	Q14061	COX17_HUMAN	COX17	Cytochrome c oxidase copper chaperone
Complex IV	Assembly factors	285521	28395049	ENSG00000163626	Q8N8Q8	COX18_HUMAN	COX18 OXA1L2	Mitochondrial inner membrane protein COX18 (COX18Hs) (Cytochrome c oxidase assembly protein 18)
Complex IV	Assembly factors	90639	71979925	ENSG00000240230	Q49B96	COX19_HUMAN	COX19	Cytochrome c oxidase assembly protein COX19 (hCOX19)
Complex IV	Assembly factors	116228	37620210	ENSG00000203667	Q5RI15	COX20_HUMAN	COX20 FAM36A	Cytochrome c oxidase protein 20 homolog
Complex IV	Assembly factors	10128	31621305	ENSG00000138095	P42704	LPPRC_HUMAN	LRPPRC LRP130	Leucine-rich PPR motif-containing protein, mitochondrial (130 kDa leucine-rich protein) (LRP 130) (GP130)
Complex IV	Assembly factors	100131801	283837866	ENSG00000229833	P0DJ07	PT100_HUMAN	PET100 C19orf79	Protein PET100 homolog, mitochondrial
Complex IV	Assembly factors	6341	4759068	ENSG00000133028	O75880	SCO1_HUMAN	SCO1 SCOD1	Protein SCO1 homolog, mitochondrial
Complex IV	Assembly factors	9997	281182727	ENSG00000130489	O43819	SCO2_HUMAN	SCO2	Protein SCO2 homolog, mitochondrial
Complex IV	Assembly factors	6834	4507319	ENSG00000148290	Q15526	SURF1_HUMAN	SURF1 SURF-1	Surfeit locus protein 1
Complex IV	Assembly factors	51204	27545315	ENSG00000136463	Q9BSH4	TACO1_HUMAN	TACO1 CCDC44 PRO0477	Translational activator of cytochrome c oxidase 1 (Coiled-coil domain-containing protein 44) (Translational activator of mitochondrially-encoded cytochrome c oxidase I)
Complex IV	Assembly factors	100529257	321400118	ENSG00000258644	NA	NA	SYNJ2BP-COX16	SYNJ2BP-COX16 protein isoform 1 [Homo sapiens]
Complex IV	Subunits	1327	4502981	ENSG00000131143	P13073	COX41_HUMAN	COX4I1 COX4	Cytochrome c oxidase subunit 4 isoform 1, mitochondrial (Cytochrome c oxidase polypeptide IV) (Cytochrome c oxidase subunit IV isoform 1) (COX IV-1)
Complex IV	Subunits	9377	190885499	ENSG00000178741	P20674	COX5A_HUMAN	COX5A	Cytochrome c oxidase subunit 5A, mitochondrial (Cytochrome c oxidase polypeptide Va)
Complex IV	Subunits	1329	17017988	ENSG00000135940	P10606	COX5B_HUMAN	COX5B	Cytochrome c oxidase subunit 5B, mitochondrial (Cytochrome c oxidase polypeptide Vb)
Complex IV	Subunits	1337	17999528	ENSG00000111775	P12074	CX6A1_HUMAN	COX6A1 COX6AL	Cytochrome c oxidase subunit 6A1, mitochondrial (Cytochrome c oxidase polypeptide VIa-liver) (Cytochrome c oxidase subunit VIA-liver) (COX VIa-L)
Complex IV	Subunits	1340	4502985	ENSG00000126267	P14854	CX6B1_HUMAN	COX6B1 COX6B	Cytochrome c oxidase subunit 6B1 (Cytochrome c oxidase subunit VIb isoform 1) (COX VIb-1)
Complex IV	Subunits	1345	4758040	ENSG00000164919	P09669	COX6C_HUMAN	COX6C	Cytochrome c oxidase subunit 6C (Cytochrome c oxidase polypeptide VIc)
Complex IV	Subunits	1347	262118227	ENSG00000112695	P14406	CX7A2_HUMAN	COX7A2 COX7AL	Cytochrome c oxidase subunit 7A2, mitochondrial (Cytochrome c oxidase subunit VIIa-liver/heart) (Cytochrome c oxidase subunit VIIa-L) (Cytochrome c oxidase subunit VIIaL)
Complex IV	Subunits	1350	4502993	ENSG00000127184	P15954	COX7C_HUMAN	COX7C	Cytochrome c oxidase subunit 7C, mitochondrial (Cytochrome c oxidase polypeptide VIIc)
Complex IV	Subunits	4512	251831109	ENSG00000198804	P00395	COX1_HUMAN	MT-CO1 COI COXI MTCO1	Cytochrome c oxidase subunit 1 (EC 1.9.3.1) (Cytochrome c oxidase polypeptide I)
Complex IV	Subunits	4513	251831110	ENSG00000198712	P00403	COX2_HUMAN	MT-CO2 COII COXII MTCO2	Cytochrome c oxidase subunit 2 (Cytochrome c oxidase polypeptide II)
Complex IV	Subunits	4514	251831113	ENSG00000198938	P00414	COX3_HUMAN	MT-CO3 COIII COXIII MTCO3	Cytochrome c oxidase subunit 3 (Cytochrome c oxidase polypeptide III)
Complex IV	Subunits	4697	4505357	ENSG00000189043	O00483	NDUA4_HUMAN	NDUFA4	NADH dehydrogenase [ubiquinone] 1 alpha subcomplex subunit 4 (Complex I-MLRQ) (CI-MLRQ) (NADH-ubiquinone oxidoreductase MLRQ subunit)
Complex V	Assembly factors	64756	344179101	ENSG00000123472	Q5TC12	ATPF1_HUMAN	ATPAF1 ATP11	ATP synthase mitochondrial F1 complex assembly factor 1 (ATP11 homolog)
Complex V	Assembly factors	91647	21735485	ENSG00000171953	Q8N5M1	ATPF2_HUMAN	ATPAF2 ATP12 LP3663	ATP synthase mitochondrial F1 complex assembly factor 2 (ATP12 homolog)
Complex V	Assembly factors	54968	34147498	ENSG00000175606	Q9BUB7	TMM70_HUMAN	TMEM70	Transmembrane protein 70, mitochondrial
Complex V	Subunits	506	32189394	ENSG00000110955	P06576	ATPB_HUMAN	ATP5B ATPMB ATPSB	ATP synthase subunit beta, mitochondrial (EC 3.6.3.14)
Complex V	Subunits	509	4885079	ENSG00000165629	P36542	ATPG_HUMAN	ATP5C1 ATP5C ATP5CL1	ATP synthase subunit gamma, mitochondrial (F-ATPase gamma subunit)
Complex V	Subunits	509	50345988	ENSG00000165629	P36542	ATPG_HUMAN	ATP5C1 ATP5C ATP5CL1	ATP synthase subunit gamma, mitochondrial (F-ATPase gamma subunit)
Complex V	Subunits	513	50345991	ENSG00000099624	P30049	ATPD_HUMAN	ATP5D	ATP synthase subunit delta, mitochondrial (F-ATPase delta subunit)
Complex V	Subunits	514	5901896	ENSG00000124172	P56381	ATP5E_HUMAN	ATP5E	ATP synthase subunit epsilon, mitochondrial (ATPase subunit epsilon)
Complex V	Subunits	515	21361565	ENSG00000116459	P24539	AT5F1_HUMAN	ATP5F1	ATP synthase F(0) complex subunit B1, mitochondrial (ATP synthase proton-transporting mitochondrial F(0) complex subunit B1) (ATP synthase subunit b) (ATPase subunit b)
Complex V	Subunits	10476	5453559	ENSG00000167863	O75947	ATP5H_HUMAN	ATP5H My032	ATP synthase subunit d, mitochondrial (ATPase subunit d)
Complex V	Subunits	521	6005717	ENSG00000169020	P56385	ATP5I_HUMAN	ATP5I ATP5K	ATP synthase subunit e, mitochondrial (ATPase subunit e)
Complex V	Subunits	522	51479143	ENSG00000154723	P18859	ATP5J_HUMAN	ATP5J ATP5A ATPM	ATP synthase-coupling factor 6, mitochondrial (ATPase subunit F6)
Complex V	Subunits	9551	51479132	ENSG00000241468	P56134	ATPK_HUMAN	ATP5J2 ATP5JL	ATP synthase subunit f, mitochondrial
Complex V	Subunits	10632	51479156	ENSG00000167283	O75964	ATP5L_HUMAN	ATP5L	ATP synthase subunit g, mitochondrial (ATPase subunit g)
Complex V	Subunits	539	4502303	ENSG00000241837	P48047	ATPO_HUMAN	ATP5O ATPO	ATP synthase subunit O, mitochondrial (Oligomycin sensitivity conferral protein) (OSCP)
Complex V	Subunits	27109	51558774	ENSG00000125375	Q99766	ATP5S_HUMAN	ATP5S ATPW	ATP synthase subunit s, mitochondrial (ATP synthase-coupling factor B) (FB) (Mitochondrial ATP synthase regulatory component factor B)
Complex V	Subunits	9556	4758940	ENSG00000156411	P56378	68MP_HUMAN	MP68 C14orf2 PRO1574	6.8 kDa mitochondrial proteolipid
Complex V	Subunits	4508	251831112	ENSG00000198899	P00846	ATP6_HUMAN	MT-ATP6 ATP6 ATPASE6 MTATP6	ATP synthase subunit a (F-ATPase protein 6)
Complex V	Subunits	4509	251831111	ENSG00000228253	P03928	ATP8_HUMAN	MT-ATP8 ATP8 ATPASE8 MTATP8	ATP synthase protein 8 (A6L) (F-ATPase subunit 8)
Complex V	Subunits	84833	330340389	ENSG00000173915	Q96IX5	USMG5_HUMAN	USMG5 DAPIT HCVFTP2 PD04912	Up-regulated during skeletal muscle growth protein 5 (Diabetes-associated protein in insulin-sensitive tissues) (HCV F-transactivated protein 2)
