# Supplementary material for: Transcriptome analysis of complex I-deficient patients reveals distinct expression programs for subunits and assembly factors of the oxidative phosphorylation system
Source: BMC Genomics. 2015 Sep 15;16:691. doi: 10.1186/s12864-015-1883-8 (PMC4570683; doi:10.1186/s12864-015-1883-8)
Supplement: Additional file 3: Table S2. — OXPHOS enriched cluster of genes. (XLSX 5387 kb) [file 12864_2015_1883_MOESM3_ESM.xlsx]

## Sheet: OXPHOS cluster
Correlation 0.995942 (cluster 7348X)
GENE	OXPHOS	C1_DMSO_1	C1_DMSO_2	C1_CAP_1	C1_CAP_2	C1_RES_1	C1_RES_2	C1_AICAR_1	C1_AICAR_2	C2_DMSO_1	C2_DMSO_2	C2_CAP_1	C2_CAP_2	C2_RES_1	C2_RES_2	C2_AICAR_1	C2_AICAR_2	P2_DMSO_1	P2_DMSO_2	P2_CAP_1	P2_CAP_2	P2_AICAR_1	P2_AICAR_2	P2_RES_1	P2_RES_2	P1_DMSO_1	P1_DMSO_2	P1_CAP_1	P1_CAP_2	P1_RES_1	P1_RES_2	P1_AICAR_1	P1_AICAR_2
CRYZL1		1.01087	0.931747	1.09923	1.02469	1.01719	1.01938	0.985441	1.12918	0.948325	0.97551	0.942308	1.06665	0.978774	0.978039	0.934638	0.903381	0.961271	0.979011	0.984795	0.931014	1.08213	1.04878	0.932924	0.891205	0.997611	0.953932	1.12025	1.10104	1.03518	0.980442	1.1004	0.954651
MED9		1.03787	1.03109	0.932808	0.91073	1.05343	1.10296	1.00186	1.08461	0.972352	0.902798	0.92594	1.07295	1.04349	1.02901	0.869507	0.851431	1.10546	1.07325	0.891413	0.973654	1.08325	1.02592	0.909706	0.947236	1.03885	1.01892	0.919472	1.018	1.04336	1.02577	1.07005	1.03287
BBS1		0.935433	0.977742	0.983434	0.970289	1.04034	1.05959	1.02028	1.08673	0.847755	0.890445	1.04184	1.02958	1.08174	1.032	1.00591	1.03025	0.894217	0.922117	0.939236	0.882425	1.05063	1.04344	0.913518	0.925479	1.0183	1.06569	1.09763	1.07684	1.06964	1.05795	0.959212	1.05033
RABL2B		0.934411	1.0427	1.01313	0.979078	1.00214	1.06444	0.95785	1.07239	0.997763	0.951757	1.0549	1.0444	1.03849	0.969006	1.00197	0.954856	0.929278	1.13188	0.912174	0.876247	1.02636	1.02559	0.979703	1.01315	0.965387	1.09208	1.03349	0.953402	1.02775	1.03803	0.949404	0.966792
TMEM55A		0.954098	0.992486	1.08828	1.04268	1.07364	1.0579	0.991778	1.14883	0.896694	0.946052	0.970231	0.914665	1.05396	0.990849	0.865793	0.909523	0.968699	0.965534	0.857901	0.8221	1.02976	1.01798	0.998528	1.07953	1.02902	1.06729	0.998548	0.991398	1.10989	1.12135	1.02599	1.01902
C14orf102		1.08544	0.947099	1.00143	1.01638	0.990427	0.976037	1.0388	0.917143	0.959895	0.926143	1.01534	0.998277	1.09437	1.02691	0.931485	0.869114	0.974532	0.994771	1.04553	1.13245	1.04156	0.907889	0.873954	0.943203	1.15249	1.02917	1.05887	1.11073	0.898396	1.03123	0.996778	1.01415
BIN3		0.983698	0.952559	0.977554	0.934911	0.943854	0.976381	1.06489	0.878974	1.07471	1.02376	0.980091	1.04395	0.931803	0.982273	0.915859	0.861191	1.01534	1.06189	1.04008	1.03923	0.937969	0.878728	0.952252	0.977341	1.21834	1.17934	1.13477	1.09583	1.04997	1.02769	0.923785	0.940996
RCC1		0.967146	0.968638	1.03495	0.99363	0.981833	0.943105	1.05073	0.937988	1.03308	1.03731	1.03899	1.02099	1.04202	0.996788	0.873098	0.971066	1.09917	1.0931	1.06799	1.04416	0.842972	0.826202	0.921188	0.955091	1.09089	1.1111	1.11128	1.09724	0.965623	0.963189	0.951861	0.967569
SEPW1		0.988101	1.01089	0.963771	0.932499	0.914838	0.875578	1.09655	0.868216	1.10836	1.08606	1.08307	1.11757	1.03341	1.02397	0.880698	0.925155	1.00759	1.06822	1.01158	0.961681	0.971762	0.961696	0.937311	0.921872	1.09888	1.1103	1.07211	1.07434	0.980465	0.981177	0.971438	0.96085
EHD1		0.999443	1.01991	1.01335	0.989129	0.993438	0.989704	0.939215	0.904166	1.09593	1.08039	1.03972	1.00986	1.13484	1.08215	0.870867	0.926162	0.986837	1.01693	0.989979	0.984293	0.863074	0.841065	0.91659	0.962019	1.08357	1.12782	1.03419	1.04195	1.03214	1.03918	0.980926	1.01117
FLNC		0.988122	1.01439	1.01126	1.0292	0.967861	0.982865	0.938149	0.90056	1.07438	1.00943	1.05716	0.964254	1.14914	1.06747	0.829215	0.971141	1.03526	1.04762	1.00098	1.00077	0.834356	0.83111	0.957246	1.0072	1.04959	1.1102	1.02309	1.03043	1.04458	1.05417	0.989887	1.02891
GLE1		0.998849	0.96714	0.952307	0.976994	0.96163	0.964213	0.967662	0.909804	1.09264	1.09741	1.04026	1.09398	1.08624	1.09311	1.00604	0.990092	0.909183	0.940308	0.927876	0.902491	0.864983	0.871693	0.88973	0.927936	1.10171	1.11258	1.11521	1.0861	1.08724	1.07645	1.01188	0.976271
FADS3		0.924367	0.941628	0.957427	0.942829	0.941318	0.918206	0.965633	0.92327	1.12796	1.08124	1.10912	1.09052	1.08661	1.02808	0.931606	0.976745	1.00099	1.04311	1.02477	1.02497	0.861558	0.865483	0.892947	0.927226	1.06973	1.13269	1.03981	1.0329	1.08814	1.09312	0.960005	0.995987
RPS26		0.912313	0.939819	0.94976	0.938234	0.888872	0.886468	0.991347	0.908582	1.12386	1.10405	1.14321	1.13286	1.11327	1.05746	1.02883	1.05209	0.934725	1.0071	0.946149	0.944334	0.889418	0.884951	0.881785	0.912621	1.07	1.14553	1.05101	1.05787	1.03312	1.02027	1.01594	1.03416
RPS6KB2		0.947089	0.987249	1.02236	1.03715	0.849128	0.866701	0.948559	0.886373	1.20267	1.12971	1.11928	1.0974	1.08539	1.03372	0.867595	0.982759	1.08624	1.08843	1.04015	0.984078	0.928161	0.940961	0.837345	0.921204	1.06549	1.18677	1.0313	1.05089	0.879981	0.946073	0.974931	0.974848
AGPAT3		1.06761	1.07908	1.08685	1.08394	1.104	1.08042	1.18053	1.06181	1.03244	1.0114	1.03427	1.0368	1.03988	0.98772	0.966516	0.98034	1.01827	1.02848	1.00797	0.980795	0.976699	0.977929	0.919655	0.907733	0.933334	0.946517	0.920368	0.911181	0.907798	0.922583	0.905034	0.902049
FBLN2		1.08829	1.11753	1.08627	1.09101	1.05426	1.04248	1.2228	1.11329	1.03874	0.991692	1.05817	1.00659	1.07886	1.01073	0.979893	1.06983	1.004	1.01092	0.976304	0.96126	1.01055	0.998746	0.830483	0.880836	0.891633	0.939745	0.884864	0.889895	0.894328	0.909423	0.919639	0.946943
CBR1		1.03727	1.04449	1.07783	1.02726	1.08013	1.06334	1.21745	1.08705	1.03739	1.01702	0.980575	0.993015	1.08013	1.0684	1.00805	1.01745	0.90545	0.939304	0.892682	0.92392	0.93923	0.926286	0.906506	0.922931	0.962473	1.02054	0.949004	0.9581	0.981788	0.995984	0.961261	0.977703
DGCR2		1.00555	1.02529	1.01714	1.0079	1.0493	1.04766	1.20634	1.08211	1.04629	0.99699	1.02841	0.983526	1.11601	1.04673	0.953053	1.06842	0.973948	0.973903	0.918993	0.919394	1.0284	1.00367	0.839448	0.901533	0.958256	1.01116	0.953347	0.951651	0.959535	0.976181	0.96646	0.983392
PGD		1.04364	1.05501	1.05377	1.05103	1.13688	1.12782	1.13891	1.13931	1.03596	1.01038	1.01497	1.01355	1.12424	1.08568	1.04691	1.09365	0.898212	0.920133	0.91267	0.90945	0.936019	0.923853	0.896729	0.944877	0.900551	0.925693	0.876403	0.888339	0.984309	0.98934	0.953561	0.968149
ABCC1		1.13458	1.15462	1.15813	1.16581	1.12413	1.13826	1.23806	1.17983	1.08591	1.04708	1.09345	1.00392	1.09736	1.05053	0.959	1.04463	0.945115	0.951962	0.93934	0.924651	0.844652	0.861324	0.885032	0.88191	0.851439	0.862624	0.879034	0.851783	0.909666	0.904585	0.897607	0.93397
PDXK		1.0544	1.04615	1.11157	1.09853	1.143	1.12722	1.3176	1.15328	1.05051	0.961991	0.98794	0.953948	1.1297	1.0599	0.978603	1.0734	0.882927	0.925429	0.910795	0.875051	0.928215	0.933794	0.9171	0.998912	0.865995	0.922527	0.908434	0.890775	0.980325	0.984444	0.90008	0.927464
C17orf103		0.958902	1.00999	0.986602	0.976923	1.01129	1.00887	1.1846	1.11869	1.06209	1.02782	1.1775	1.11383	1.09718	1.06802	1.00725	1.10732	0.904699	0.93721	0.866287	0.86206	0.932983	0.949904	0.838131	0.898431	0.904945	0.960356	0.885681	0.924648	1.09404	1.10567	0.987781	1.0303
PLXND1		1.02791	1.06086	1.03743	1.05235	1.07717	1.08116	1.12399	1.0854	1.11338	1.04384	1.02174	0.970676	1.20286	1.1288	0.944843	1.08058	0.87224	0.902314	0.901147	0.901127	0.974215	0.971592	0.796702	0.847489	0.939336	0.985049	0.924799	0.940501	0.97704	0.973224	0.999334	1.04091
SPATA20		1.00428	1.01179	1.06332	1.04244	1.0315	1.03524	1.21069	1.13366	1.08006	1.0239	1.0536	1.04042	1.0941	1.04802	0.966464	1.05361	0.906159	0.912926	0.884254	0.893834	0.918298	0.935619	0.758584	0.817541	1.00694	1.05116	0.991693	1.01353	0.99579	1.02917	0.982067	1.00932
HDHD1		1.06921	1.04465	1.19298	1.091	1.04053	1.06867	1.20387	1.18339	0.946129	0.958311	0.924272	0.930554	0.931688	0.869746	0.992721	0.942171	0.981686	0.990731	0.965327	0.958513	0.970381	0.973885	0.83036	0.859706	1.05251	1.0685	1.0336	1.03804	0.924908	0.944937	0.984713	1.03232
ARSD		1.03243	1.04677	1.07479	1.09506	1.13739	1.09472	1.16917	1.15312	0.900999	0.863887	0.937139	0.91295	0.999838	0.906057	0.97307	0.967505	0.982339	0.94622	0.93503	0.936011	1.12426	1.14389	0.881315	0.923249	0.976543	0.989438	0.956711	1.02346	0.927919	0.912466	1.01389	1.06235
TSPAN6		1.06737	1.04658	1.06518	1.04046	1.10932	1.10019	1.15464	1.13489	0.897086	0.849621	0.913269	0.936635	0.947046	0.934557	1.02463	0.996928	1.00893	0.948647	1.00069	0.980568	1.0801	1.01796	0.906293	0.921906	0.974843	0.973975	1.02444	0.989118	0.961349	0.969033	1.01105	1.01269
ACVR1B		1.09909	1.07153	1.11326	1.07086	1.07003	1.04858	1.14713	1.13913	0.975486	1.02053	1.0472	1.03733	0.956427	0.949482	1.01437	1.03718	0.989202	0.987526	0.98484	0.958874	0.972667	0.997777	0.915002	0.864644	0.965208	0.917531	0.8777	0.914092	0.858986	0.862028	1.04611	1.09019
LAMC1		1.12487	1.13075	1.08693	1.09662	1.08344	1.09732	1.13862	1.15489	0.956949	0.939467	1.0359	1.00417	0.963648	0.944794	0.98716	1.01135	1.00918	1.01618	0.956061	0.950616	0.983157	0.990682	0.872859	0.874492	0.925996	0.945232	0.939857	0.939254	0.916574	0.918921	0.992952	1.0111
C6orf120		1.03397	1.05786	1.02894	1.03092	1.03307	1.04034	1.1972	1.09909	0.934708	0.982796	1.01732	1.03076	0.946132	0.973532	1.05767	1.02511	0.995555	0.939976	0.955341	0.966374	1.04465	1.01697	0.908185	0.899073	0.987733	0.964377	1.03611	1.03373	0.909878	0.915192	0.967997	0.969428
EIF2S3		1.06955	1.06728	1.0488	1.06746	1.00495	1.01391	1.11733	1.14483	0.978254	0.979494	1.00033	1.01948	0.95284	0.940988	1.03751	1.00375	1.01987	1.00597	0.987955	1.0002	0.997726	0.995151	0.934899	0.912165	0.956826	0.948034	0.978318	0.971333	0.917885	0.903206	1.01235	1.01137
JAM3		1.06993	1.0758	1.05154	1.05587	1.01834	1.01563	1.06316	1.05147	0.987728	1.00128	0.997549	0.995674	0.969897	0.953202	1.06789	1.07764	0.999298	1.01325	0.960742	0.959881	1.08546	1.06488	0.909175	0.902127	0.95283	0.969671	0.953015	0.974331	0.89619	0.908384	0.993899	1.00428
ADH5		1.06554	1.06888	1.05297	1.06518	1.03255	1.0361	1.11355	1.06818	0.994676	0.975086	1.00679	1.02493	0.977649	0.953667	0.977387	1.00394	1.06751	1.02756	0.967549	0.966456	1.00558	0.997754	0.782227	0.795797	1.00173	1.01801	1.01822	1.03034	0.931314	0.931885	1.0196	1.0214
PMP22		1.08577	1.10258	1.10498	1.09182	1.05639	1.04928	1.06313	1.04481	1.00339	1.00241	1.03593	1.01804	0.994166	0.975652	0.971488	0.961005	1.04308	1.0586	1.01413	1.00316	1.00881	1.01649	0.781856	0.779971	0.971491	0.989594	0.992299	0.992231	0.923157	0.910055	0.980204	0.97405
TENC1		1.04959	1.07897	1.06947	1.06162	1.04083	1.03341	1.10282	1.13287	1.03613	0.984295	1.06875	1.01718	0.981801	0.930709	0.951331	1.033	1.0007	1.01377	0.984791	0.993446	0.968743	0.955075	0.769899	0.807256	0.986366	1.03783	0.976932	0.988356	0.961083	0.983905	0.982446	1.01662
UBE2L6		1.11015	1.14516	1.08737	1.07734	1.07712	1.06047	1.07622	1.12836	0.946806	0.950111	0.967041	0.94251	0.927404	0.888992	0.915133	1.02132	1.04441	1.04009	0.972728	0.982903	1.04561	1.0232	0.793875	0.857069	1.00858	1.05986	0.992275	0.999203	0.93632	0.954099	0.966127	1.00214
LRP1		1.06761	1.08492	1.02434	1.0662	0.975919	1.00402	1.14056	1.10047	1.0418	0.975173	1.09212	0.987241	1.03108	0.930564	0.908297	1.06141	1.05681	1.06482	0.944399	0.946706	0.993013	0.998419	0.838099	0.886747	0.965754	1.0227	0.97262	0.9687	0.905287	0.927977	0.986473	1.02976
TNFRSF1A		1.07611	1.0981	1.0755	1.05887	1.02501	1.01538	1.13984	1.06447	1.02846	1.01041	1.04863	1.03139	0.982091	0.962902	0.966871	0.991598	1.02941	1.04699	0.991675	0.974733	0.955296	0.945575	0.840017	0.855815	0.983278	1.03208	0.976219	0.981373	0.919525	0.930911	0.965266	0.996219
RN18S1		1.03042	1.0037	1.05402	1.12688	0.95472	0.937111	1.13617	1.05192	1.05745	1.01895	1.09881	1.04695	1.01424	0.983103	0.967763	1.02376	0.973812	0.99425	0.994601	0.979534	0.924797	0.960139	0.87596	0.905872	0.983426	1.01371	0.977863	1.00897	0.945429	0.946434	1.01809	0.99115
TBC1D2B		1.02378	1.02829	1.01487	1.04158	1.03885	1.03161	1.15245	1.1587	0.983922	0.971563	1.05645	1.02618	0.996172	0.949278	0.957077	1.00841	1.05916	1.05611	1.0085	1.00132	1.04331	1.04712	0.828533	0.843143	0.93871	0.940783	0.942905	0.927124	0.967546	0.969811	0.98855	0.998206
ZFP36		0.992168	1.01576	1.11177	1.09	1.13166	1.11303	1.08896	1.14223	0.985362	0.959	0.985597	0.955158	1.06837	1.03552	0.962326	0.95047	0.927809	0.983343	0.972534	0.94877	0.997702	1.0131	0.81631	0.7658	0.959499	0.990483	1.02212	1.01435	0.990448	0.99168	0.995041	1.02362
PEX2		1.05567	0.998181	1.02202	1.0751	0.975944	1.03008	1.15553	1.09506	0.94936	0.991183	0.993024	1.11899	0.911999	0.949217	1.09535	0.987806	1.03304	0.964441	1.09968	1.0498	1.07905	1.06933	0.8116	0.799939	0.997362	0.942452	1.01989	1.02865	0.851728	0.891487	0.991739	0.965293
C2orf47		1.07543	0.983279	1.02594	1.01264	1.00124	1.01647	1.10459	1.16305	1.01582	1.04135	1.02379	0.963721	0.938829	1.02665	1.09259	1.15102	1.03691	0.996899	1.06776	0.984962	0.958937	1.072	0.862499	0.809219	1.00531	0.913094	0.935036	0.892199	0.827148	0.911859	1.03965	1.05011
KCTD21		1.0183	1.00724	1.02142	0.958572	0.997803	0.979328	1.07569	1.12779	1.03215	0.990936	0.921374	1.07231	1.05393	1.01375	1.11711	1.0881	1.0339	1.07005	0.881819	0.951326	1.10889	1.07157	0.838418	0.839328	0.956079	1.01089	0.91302	0.940305	0.968057	0.934105	0.97989	1.02654
WIPI1		1.03507	1.0541	1.04305	1.06175	0.97753	0.949934	1.10364	1.20348	1.04496	1.007	1.04748	1.02771	0.930555	0.902819	1.09361	1.12562	1.01748	1.05987	0.924589	0.956997	1.15487	1.13959	0.83094	0.829076	0.93625	0.957109	0.883612	0.901228	0.870723	0.864289	1.02047	1.04459
DHRSX		0.969178	0.98382	0.997404	0.951851	0.954769	0.927105	1.2189	1.1365	1.02856	0.997119	1.09986	1.09455	0.926618	0.994628	1.13875	1.17918	0.895435	0.985743	0.884705	0.90322	1.15494	1.06343	0.848368	0.839817	0.966789	0.979285	0.943306	0.977702	0.83787	0.883977	1.11341	1.12321
CNPY3		0.931822	0.98109	0.967309	0.940627	0.923395	0.91171	1.23191	1.13903	1.03771	0.996691	0.999389	0.995838	1.0349	0.990532	1.12276	1.20886	1.00188	1.04829	0.9874	0.997661	1.11893	1.10625	0.809526	0.849848	0.921938	0.926066	0.929807	0.925316	0.880041	0.910211	1.07723	1.09604
PEMT		0.888862	0.977141	0.939845	1.01165	0.923964	0.932642	1.20345	1.15589	1.06564	1.0264	1.04889	0.974091	1.06764	1.01215	1.0685	1.17783	0.988014	1.09589	1.0019	1.00083	1.10997	1.11178	0.815288	0.905118	0.919695	1.02981	0.902675	0.879586	0.804513	0.873284	1.03628	1.05078
CARS2		0.990524	1.01654	1.0522	1.03703	0.973998	0.970511	1.17028	1.14566	1.04355	1.03277	1.05494	1.0395	1.01216	1.02492	1.06292	1.12661	1.0021	1.02651	0.987437	0.962665	1.07355	1.09705	0.874154	0.931816	0.885531	0.920186	0.849791	0.898588	0.859233	0.864341	0.985431	1.02749
TMEM234		1.03578	1.04225	1.0253	1.06774	0.985504	1.01114	1.20602	1.14751	1.06752	1.0778	1.0255	1.01355	1.04726	0.991696	1.08551	1.11252	0.953425	1.00935	0.852376	0.995717	1.02542	1.06414	0.881668	0.942591	0.978082	0.920026	0.869336	0.9237	0.84111	0.873251	0.929824	0.997371
OGG1		0.904997	0.99584	1.05321	0.935651	1.00533	0.963892	1.24303	1.14764	1.01874	0.972411	1.04304	0.9496	0.96394	0.912858	1.03121	1.05514	1.00187	1.13964	0.983612	0.97727	1.10815	1.07222	0.888906	0.876571	1.01392	1.01541	0.93345	0.948344	0.933806	0.900719	0.985417	1.02416
CDIPT		1.02226	1.01946	1.01995	0.987105	0.98427	0.96978	1.23668	1.08425	1.07567	1.06097	1.08552	1.04338	1.03774	1.00969	1.01923	1.04943	0.972414	1.01403	0.977132	0.942462	1.04978	1.06439	0.845955	0.881216	0.906198	0.961246	0.911782	0.936913	0.904143	0.927726	0.99019	1.00903
TMSB4X		1.01728	1.01048	1.02595	1.01254	0.974487	0.966168	1.23845	1.11237	1.03411	1.02416	1.02541	1.0306	0.98287	0.981445	1.09501	1.08765	0.998201	1.03392	0.980838	0.982258	1.05216	1.04206	0.860736	0.863995	0.93621	0.951758	0.930508	0.951861	0.896004	0.911302	0.993189	0.996025
SLC39A1		1.00291	1.04174	0.997276	0.963491	1.01259	0.982285	1.24333	1.06983	0.998942	1.00285	0.985293	0.98471	0.981718	0.952073	1.02726	1.06402	1.00586	1.03917	1.02945	1.01337	1.06899	1.07375	0.862733	0.907686	0.947983	0.980689	0.954293	0.948121	0.921258	0.940546	0.98822	1.00755
TM2D3		1.00326	1.0057	1.10116	1.05321	1.03843	1.01539	1.19778	1.10754	0.998326	1.01849	1.04719	1.12243	1.03291	0.970731	1.06257	1.12113	1.03933	0.932402	0.97078	0.916898	1.069	0.902468	0.795425	0.845672	0.915632	0.904589	0.926727	0.942183	0.875872	0.870983	1.09265	1.10314
ZNF346		0.952164	1.02983	1.0392	1.09607	1.03818	0.933789	1.24929	1.13023	1.05324	1.01911	0.944921	1.16938	0.997524	0.968067	1.07007	1.07261	1.03752	1.02353	1.00411	0.974054	1.00517	1.01561	0.879008	0.839055	0.871186	0.872418	0.910946	0.913354	0.892929	0.874006	1.0168	1.10665
ANKRD27		1.07982	1.10715	1.04998	1.04685	0.977382	0.952945	1.00063	1.03912	1.04879	1.01337	1.00634	1.03135	0.885551	0.861415	0.95901	1.04408	1.08233	1.04332	1.07827	1.03593	1.01453	0.995467	0.795473	0.866263	1.00772	1.02817	0.981575	1.02648	0.870803	0.866931	1.09446	1.10851
ASXL1		1.03289	1.0603	1.03547	1.05709	0.926722	0.952806	1.03496	1.02188	1.08743	0.987845	1.06708	1.0017	0.908599	0.863335	0.911875	1.03253	1.07299	1.07913	1.04161	1.03586	0.978926	0.979668	0.819454	0.827419	1.04374	1.08289	1.01303	0.998827	0.922762	0.909268	1.09742	1.11448
FN1		1.07415	1.09146	1.08253	1.09749	0.944847	0.952786	1.03419	1.07453	1.0248	0.989988	1.05245	1.00772	0.941167	0.896617	0.970847	1.04256	1.05305	1.06694	1.00511	1.00244	0.970611	0.973901	0.814756	0.841787	0.987459	1.02943	0.986941	0.991815	0.92598	0.930412	1.05857	1.08267
DENND1A		0.998755	1.04378	1.00035	0.993227	0.941748	0.959026	1.03224	1.08898	1.03097	1.00745	1.05076	0.983328	0.933686	0.944091	0.930693	0.931986	1.04834	1.11281	1.06983	1.05227	1.00016	1.00864	0.856897	0.902145	1.03737	1.07627	1.00915	0.996061	0.941588	0.88003	1.0536	1.08377
CLIP3		1.00646	1.02914	1.01218	1.00488	0.932448	0.916885	1.03822	1.09081	1.0541	1.03361	1.07602	1.04289	0.882863	0.865894	1.00839	1.02323	1.02967	1.09374	1.04399	1.02062	1.03905	1.04099	0.745412	0.762193	1.03798	1.07783	1.04642	1.044	0.920483	0.903872	1.08095	1.09479
PTPRM		0.97885	0.998183	1.05175	1.06424	0.899284	0.908235	0.954912	1.04069	1.05473	1.01385	1.08566	1.05026	0.92618	0.881788	0.963125	1.0372	1.05768	1.07282	1.06456	1.06972	1.05281	1.04988	0.747037	0.778041	1.02529	1.04832	1.01565	1.01407	0.909415	0.903021	1.12986	1.15291
ACTG1		0.976072	0.995137	1.00904	1.00516	0.900957	0.888738	1.0588	1.04853	1.09735	1.07003	1.07707	1.05364	1.01469	0.973486	1.0361	1.06722	1.03822	1.0614	1.03077	1.02621	1.02945	1.02166	0.846738	0.863663	0.950887	0.990821	0.947559	0.953792	0.890779	0.897421	1.07894	1.09966
ATG9A		0.943224	0.971126	0.966736	0.940113	0.888	0.878882	1.07873	1.00354	1.10252	1.06962	1.09114	1.05867	1.04512	0.990985	1.0877	1.13183	1.03672	1.01849	0.992776	0.976375	1.02745	1.03913	0.833902	0.851121	0.960203	1.00591	0.954321	0.957726	0.899324	0.921241	1.12362	1.15375
CLPP		0.943388	1.01501	1.01411	0.950276	0.874664	0.869912	1.0805	1.07542	1.0859	1.05733	1.03795	1.02734	1.00547	0.950339	1.04384	1.09299	1.03146	1.13967	1.02665	0.986489	1.0491	1.03663	0.803005	0.865693	1.00228	1.0733	0.968667	0.970251	0.910513	0.89422	1.04293	1.07469
ZYX		0.990857	1.0215	1.02808	1.01856	0.906275	0.894249	1.09008	1.07314	1.11099	1.0795	1.09216	1.06126	1.01509	0.964498	1.04041	1.09783	1.01904	1.05322	0.993812	0.989962	1.00162	0.992722	0.796373	0.817266	0.999209	1.05534	0.96843	0.967827	0.871083	0.880024	1.0385	1.07111
IMPDH1		0.980681	0.986001	1.02106	1.02294	0.912917	0.900157	1.12793	0.95336	1.13766	1.09346	1.07251	1.05823	1.03561	0.983427	0.957543	1.05615	1.02053	1.0489	0.992291	1.00536	1.0117	1.004	0.805554	0.865959	0.98255	1.03981	0.952239	0.958958	0.885797	0.89278	1.10228	1.13165
MLLT1		0.970171	1.02208	1.00456	0.990271	0.924517	0.905393	1.09064	1.03423	1.09692	1.07124	1.09475	1.05204	0.991681	0.94833	0.962471	1.01242	1.01806	1.07291	0.983103	0.991283	1.01629	1.00745	0.847568	0.873005	1.00229	1.038	0.983967	0.960128	0.916409	0.909161	1.08501	1.12365
SYDE1		0.923527	0.978753	0.985908	0.986722	0.917243	0.90227	1.11519	0.977588	1.13171	1.08539	1.11924	1.08674	1.00783	0.953616	0.935371	1.01903	1.04493	1.10249	1.02618	1.02743	1.00744	0.994797	0.799584	0.849787	1.01122	1.03558	0.998015	0.983058	0.914507	0.915127	1.06719	1.09656
CTSA		1.04206	1.06323	1.0316	1.03567	1.00621	0.99181	1.02782	1.10754	0.999458	0.972042	1.01531	0.999938	0.993581	0.953352	1.01425	1.06586	1.01515	1.03455	0.972352	0.959227	1.03384	1.02682	0.836253	0.868753	0.987046	1.03466	0.983715	0.987535	0.962258	0.971825	0.992985	1.0133
ADCY3		1.025	1.06673	1.03844	1.03404	1.02285	1.01516	1.07631	1.05509	1.04046	1.02233	1.03256	1.00553	0.983045	0.927143	0.947664	1.06105	0.988219	1.00517	0.974612	0.99477	1.00794	1.02389	0.791508	0.847178	1.02408	1.04966	0.986259	0.99633	0.941251	0.949711	1.00617	1.05985
MAPK3		1.01003	1.03199	1.05547	1.04568	0.989252	0.962091	1.02119	1.08159	1.07652	1.04693	1.02521	1.0115	1.02671	0.982434	0.989668	1.0704	0.96066	0.996755	0.976075	0.975495	1.03675	1.0279	0.800983	0.852934	0.999274	1.08025	1.00995	0.996468	0.916345	0.920117	0.992654	1.03073
CTDSP2		1.04105	1.04134	1.01561	1.0091	0.974374	0.961819	1.04819	1.04751	1.01903	1.00294	1.03574	1.01323	0.925228	0.906597	0.988967	1.04064	1.06062	1.07146	1.04795	1.03611	1.06592	1.07187	0.810546	0.829408	1.01172	1.0258	0.987599	1.00117	0.904129	0.903588	1.03552	1.06522
BTBD2		0.974941	1.01019	0.996642	0.98555	0.9564	0.936795	1.03747	1.02638	1.03955	0.991893	1.0406	1.01033	1.03488	0.961769	0.966388	1.06176	1.02225	1.04461	0.980243	0.981366	1.0524	1.03148	0.800999	0.872852	1.03951	1.09866	1.02404	1.02758	0.940304	0.943826	1.03509	1.07326
CYFIP1		0.993421	0.990073	1.00982	1.00781	0.932325	0.932818	1.00827	0.996066	1.05547	1.02801	1.03574	0.994325	0.98986	0.96066	0.97591	1.06072	1.04176	1.03075	1.01112	1.02016	1.02693	1.03093	0.824418	0.876751	1.0445	1.08361	1.03058	1.02988	0.950221	0.952165	1.02473	1.05018
ACAA2		0.996534	1.01653	1.01965	1.03383	0.930633	0.937876	1.04638	1.01744	1.0419	1.00194	1.02723	1.02943	0.956337	0.921863	1.00175	1.02143	1.06366	1.04884	1.03487	1.01159	1.05469	1.02405	0.841936	0.896786	1.03822	1.05682	1.0342	1.00101	0.921048	0.923275	1.01471	1.03353
SDC3		1.00889	1.02705	1.00669	1.01398	0.951876	0.946294	1.04409	1.00326	1.02555	0.998391	1.05659	1.01542	0.935913	0.894149	0.985195	1.04655	1.02203	1.05425	1.01296	1.00511	1.06317	1.05427	0.814536	0.835076	1.05224	1.10963	1.03802	1.02821	0.941495	0.945293	1.01449	1.04932
PTPN9		0.948234	0.977705	1.00273	0.948443	0.959726	0.954802	1.01376	1.02803	1.03605	1.04524	1.06117	1.05266	0.960124	0.961103	0.98526	1.03044	1.02593	1.04279	1.03579	1.01508	1.04346	1.03635	0.841742	0.92285	1.01634	1.04643	1.02216	1.02609	0.914854	0.929714	1.05073	1.06419
FLOT1		0.967301	0.982326	1.01148	0.99359	0.894208	0.884198	1.08518	1.02902	1.08585	1.03866	1.03452	1.02891	0.948523	0.907447	1.03797	1.09472	1.041	1.07282	1.02865	1.02673	1.05723	1.04061	0.825567	0.881025	1.03478	1.07551	1.01847	1.03471	0.889609	0.898176	1.0188	1.03243
CTDSP1		0.962431	1.00273	0.944234	0.958837	0.92171	0.887605	1.10869	1.02004	1.04514	1.0113	1.045	1.01845	1.0105	0.974101	0.994728	1.07048	1.06348	1.08503	0.995002	0.998631	1.05729	1.03897	0.819761	0.867038	1.01297	1.07676	1.01227	1.02002	0.938817	0.96575	1.01971	1.05255
PTOV1		0.95665	0.990843	0.982264	0.970511	0.934966	0.914485	1.10295	1.03462	1.05393	0.999606	1.009	1.01267	1.02167	0.949003	0.973053	1.07755	1.05489	1.08194	1.01031	1.01432	1.0664	1.03541	0.78803	0.865384	1.03314	1.08183	1.00401	1.02665	0.927899	0.937096	1.02451	1.06442
QARS		0.995079	1.02197	1.00101	0.987505	0.917233	0.928583	1.07403	1.05534	1.00488	0.968975	1.0098	1.01778	0.991073	0.935474	1.01317	1.05971	1.03106	1.05377	1.00342	0.998389	1.06703	1.05956	0.813858	0.865168	1.03588	1.08147	1.03669	1.04627	0.907863	0.917176	1.03284	1.06794
DNAJC4		0.97405	0.992979	0.973683	1.01645	0.96466	0.967396	1.01971	1.06839	1.04878	1.00632	1.05417	1.03974	1.02379	0.996352	1.04496	1.09285	0.987378	1.05596	0.984906	0.948356	1.01884	1.01837	0.772197	0.809981	1.02517	1.10659	1.08365	1.03192	0.903551	0.895976	1.01528	1.05758
EXOC4		0.993576	1.02765	1.01058	1.00841	0.983699	0.974041	0.980635	1.0536	1.02258	1.00423	1.03391	1.02378	1.0105	0.968656	1.02948	1.08107	1.02667	1.03436	1.02713	1.02441	1.06104	1.05324	0.767214	0.793981	1.01599	1.02108	1.01965	1.04116	0.927447	0.926661	1.02087	1.03272
PCGF2		0.938275	1.01536	0.960829	1.01754	0.926394	0.920533	1.01383	1.12055	1.04089	1.01578	1.02159	1.02892	0.983674	0.932935	0.989436	1.11356	0.973615	1.09999	0.980142	0.973684	1.097	1.06238	0.728777	0.816894	1.02506	1.10017	1.01146	1.04131	0.952429	1.00486	1.04297	1.04915
BLOC1S1		0.911184	0.94042	0.956713	0.923835	0.891993	0.888727	1.01006	1.02344	1.08051	1.04989	1.06466	1.01852	1.02493	1.01547	0.999159	1.14818	1.04178	1.13312	1.00124	0.997608	1.04495	1.05426	0.811648	0.90113	1.03269	1.10281	0.971708	0.980734	0.959006	0.961652	1.02578	1.03218
GPR176		0.969696	0.964099	0.946154	0.962163	0.941266	0.915608	0.98179	0.970742	1.08712	1.06442	1.00326	0.967242	1.07139	1.01673	1.00345	1.10926	1.07315	1.05659	1.07839	1.06743	0.974346	0.982328	0.812558	0.870027	1.04297	1.06115	1.01283	1.01778	0.962484	0.979954	1.00419	1.02944
IAH1		0.989805	0.99993	1.02567	1.0215	0.953025	0.918552	0.92702	1.04343	1.05809	1.02593	1.02467	1.04646	0.94443	0.928048	0.989262	1.08266	1.07608	1.09404	1.04064	1.04299	1.05643	1.00727	0.798773	0.881054	1.02358	1.04526	0.976671	1.00972	0.905107	0.935267	1.07022	1.0584
ILK		0.992132	1.02566	1.01723	1.00311	0.905058	0.901046	0.972355	1.01153	1.10836	1.06614	1.06843	1.04656	0.997556	0.932662	0.975173	1.07097	1.06533	1.0923	1.03294	1.02903	1.02921	1.01642	0.814181	0.860754	1.00173	1.04645	0.962699	0.971732	0.921742	0.931113	1.05276	1.07764
EIF4E2		0.993381	1.00542	1.0035	0.998591	0.902075	0.895779	0.990264	0.972083	1.11773	1.10103	1.08306	1.09674	0.971436	0.97131	1.06521	1.11615	1.03492	1.09522	1.01211	1.02853	1.0605	1.03015	0.833497	0.890803	0.965461	1.00219	0.934309	0.940673	0.879104	0.900177	1.04586	1.06275
UFC1		1.00827	1.03671	1.02291	1.03553	0.917293	0.910988	0.983754	1.03857	1.0966	1.0609	1.05733	1.04177	0.974983	0.936166	1.03001	1.08146	1.00526	1.09622	1.00049	1.0152	1.0434	1.03585	0.829262	0.881702	0.99622	1.06528	0.968433	1.00695	0.847041	0.875755	1.04749	1.0522
B4GALT2		0.953253	0.997393	0.987776	0.988402	0.918419	0.901837	0.963995	0.942317	1.11247	1.07444	1.08883	1.07785	1.04875	0.988651	1.02435	1.08225	1.05356	1.07957	1.00772	1.00856	0.997257	0.993272	0.800989	0.864641	1.02399	1.0592	0.991766	0.99711	0.949665	0.948933	1.02531	1.04746
GAPDH		0.97867	1.00095	1.00071	0.997914	0.912712	0.904449	0.985251	1.00375	1.07839	1.04707	1.065	1.05083	1.03017	0.988577	1.01677	1.0723	1.02757	1.04472	0.999918	0.996655	0.993456	0.982877	0.846373	0.885426	1.01051	1.05264	0.99433	1.00237	0.929744	0.936646	1.0705	1.09276
MYO1C		0.956856	0.971798	0.977259	0.983775	0.901187	0.89825	1.00808	0.977619	1.09946	1.06358	1.07111	1.04159	1.03036	0.99192	1.01856	1.07316	1.02934	1.05296	1.03344	1.02445	0.988609	0.981957	0.8534	0.878937	1.02762	1.06642	0.996445	1.00092	0.953469	0.961644	1.03006	1.05574
RPL10		0.992288	1.01225	1.01082	0.991445	0.958624	0.940773	0.950735	1.01463	1.04046	1.01038	1.07138	1.05178	1.01068	0.977771	1.00331	1.0431	1.03628	1.05979	1.0146	0.999818	1.00097	0.985594	0.83442	0.86231	1.01997	1.06699	1.01697	1.02015	0.953825	0.962311	1.03398	1.05161
INPPL1		0.979276	1.02845	1.03334	1.0279	0.95336	0.91934	0.964865	0.977983	1.1146	1.06944	1.09396	1.05529	1.04351	0.996201	0.958623	1.04592	1.01394	1.04199	0.986143	1.00099	0.976628	0.958156	0.864629	0.898637	0.994028	1.04685	0.975722	0.984193	0.936176	0.973772	1.02454	1.06157
NFIC		0.999452	1.01157	1.02831	1.02678	0.935873	0.940764	0.993628	0.977201	1.09471	1.04575	1.06155	1.00102	1.01555	0.947152	0.967531	1.0493	1.02299	1.07707	1.0089	0.984667	0.958011	0.963785	0.850716	0.869259	1.04397	1.10187	1.01263	0.99814	0.940178	0.93474	1.04846	1.08848
SH3GL1		0.985769	1.03017	1.01356	0.981324	0.950737	0.92351	0.973826	0.972604	1.06645	1.02828	1.04556	1.00003	1.04586	0.985493	0.974872	1.03544	1.00416	1.04596	0.996032	0.977816	0.993909	0.992913	0.877574	0.91154	1.03012	1.07651	1.00776	1.01019	0.946779	0.951412	1.06458	1.09926
TUBB		1.01463	1.03092	1.02887	1.01861	0.960595	0.951365	1.00613	1.02759	1.06649	1.04074	1.04131	1.02782	1.01261	0.980445	1.03154	1.07071	1.02655	1.04698	1.00317	0.993256	0.981408	0.97649	0.856893	0.881093	0.997549	1.02936	0.966469	0.97136	0.924533	0.930121	1.0426	1.0618
ZFAND3		1.003	1.04095	1.0209	1.02811	0.961468	0.94774	1.04109	1.04455	1.06597	1.03502	1.09584	1.07547	0.987933	0.944058	1.03838	1.06799	1.02016	1.04885	1.00455	0.995331	0.971471	0.96463	0.825216	0.838789	1.00163	1.03579	0.976183	0.982532	0.914861	0.907937	1.04705	1.06654
ANO6		1.01376	0.996417	0.999814	1.02195	0.933239	0.935137	0.916529	1.02079	1.02892	1.01372	1.06748	1.05585	0.911753	0.910504	1.03151	1.06437	1.01939	1.00292	1.00922	1.00439	1.11775	1.13119	0.86141	0.8726	1.00122	0.984518	1.02119	1.01018	0.928924	0.905716	1.09915	1.10851
CCNY		1.0121	1.02077	1.00551	1.02088	0.939668	0.93724	0.944497	1.00211	1.01956	1.02089	1.04106	1.05984	0.968195	0.965545	1.09742	1.07641	1.02669	1.01725	1.02189	1.025	1.05586	1.05327	0.878389	0.889775	0.993686	0.99698	1.00814	0.993979	0.889643	0.885958	1.07283	1.05896
RFWD2		1.01918	0.991998	1.00253	1.00141	0.94637	0.947892	0.949295	1.02133	1.03442	1.03054	1.00311	1.04881	0.917438	0.96619	1.07153	1.1041	1.02693	1.01223	1.03712	1.02734	1.07594	1.04908	0.866863	0.895677	1.00479	0.992595	1.00177	1.01793	0.855208	0.855065	1.09037	1.13494
ANKIB1		1.03329	1.03504	1.02994	1.04932	0.958461	0.969035	0.92813	1.06933	1.00167	1.01322	1.00396	1.02066	0.912724	0.92415	1.06558	1.05367	1.00783	0.991861	1.03654	1.01422	1.03317	1.01218	0.891685	0.873466	0.999536	0.98042	1.02748	1.00177	0.913657	0.897784	1.12213	1.12809
KIAA0368		0.978066	0.951014	0.988536	0.996509	0.920378	0.935631	0.98652	1.06983	1.02341	1.00692	1.04232	1.03827	0.923604	0.948723	1.0709	1.08415	0.977458	0.980437	1.01802	1.00248	1.01573	1.02585	0.869723	0.874726	1.01045	1.01994	1.04405	1.0492	0.928556	0.914718	1.15004	1.15384
NCKAP1		0.993004	0.995895	1.0012	1.02188	0.914626	0.929855	0.971344	1.0588	1.03342	1.02911	1.03676	1.04347	0.922819	0.937274	1.08233	1.11353	1.01837	0.985258	1.01027	1.02335	1.04343	1.05218	0.859203	0.880262	0.974553	0.976078	0.995021	0.992485	0.912305	0.910193	1.13955	1.14217
ATXN7L3B		1.04339	1.0027	1.00082	0.97075	1.01977	0.986221	0.998503	0.96877	1.03151	1.02529	1.07209	1.06429	0.97302	0.953585	1.07721	1.03169	1.03465	1.04075	0.994614	1.02234	1.03815	1.03596	0.819355	0.817872	0.996325	0.969325	0.99982	1.02957	0.927077	0.91978	1.06355	1.07126
TMUB2		0.973232	1.01054	1.01985	0.982672	0.95988	0.934308	0.978186	1.05383	1.05899	0.959789	1.04038	1.04268	0.967547	0.967219	1.08228	1.09716	1.08903	1.04426	0.977275	0.956204	1.05886	1.07747	0.865521	0.838891	0.999378	0.985015	0.992984	1.01499	0.885441	0.9329	1.05373	1.0995
MTA3		0.99502	1.02748	1.03618	1.01852	0.952896	0.9676	0.918197	1.08117	1.06166	0.996641	1.04398	1.07272	0.981932	0.938666	0.987276	1.0236	1.04303	1.03914	1.06404	0.998887	1.06747	1.07015	0.80188	0.84801	1.01693	1.01436	0.968532	0.971534	0.887478	0.865928	1.10813	1.13097
DYM		0.997904	0.988728	0.986644	0.982487	0.91068	0.942693	0.979741	1.10336	0.99706	0.977971	1.02956	1.04135	0.907371	0.892022	1.09293	1.16424	1.01131	1.04497	1.02425	1.01018	1.08695	1.06691	0.806851	0.876411	0.979952	1.01536	0.990508	0.979854	0.876503	0.907026	1.15051	1.17772
MPDZ		0.986376	0.967519	1.02376	1.01664	0.934986	0.963562	0.94513	1.03985	1.04693	1.03181	1.07335	1.03025	0.886077	0.869781	1.11202	1.12941	1.00394	0.985803	1.01734	1.04946	1.06692	1.07924	0.787907	0.796673	0.999091	0.991365	1.02598	1.04303	0.890549	0.874241	1.1665	1.16451
TBC1D5		0.987035	0.995905	1.00585	1.00966	0.95898	0.976719	0.946949	1.07283	0.971153	0.96122	1.00892	0.996986	0.903237	0.899035	1.11338	1.09677	0.97813	0.9641	1.00917	1.01652	1.12008	1.12312	0.81959	0.791321	1.04027	1.0127	1.06069	1.04217	0.921039	0.919275	1.12856	1.14862
C16orf62		1.00448	1.01091	1.01182	1.00504	0.950171	0.956859	1.0226	1.15313	0.995516	0.992997	1.01137	0.979126	0.917552	0.924199	1.08536	1.12505	0.991165	0.994906	1.00988	0.997762	1.12205	1.12946	0.824046	0.856187	0.98094	1.02384	0.994675	0.994687	0.901649	0.894516	1.05953	1.07851
NDUFA10	1	1.0226	1.00979	0.997137	1.0013	0.932978	0.909813	1.03626	1.08257	1.03036	0.972696	1.00418	1.01342	0.958826	0.883815	1.0439	1.10183	1.03869	1.07327	1.00499	1.02002	1.10781	1.10708	0.814601	0.878904	0.98857	1.05832	1.00909	1.00194	0.876861	0.878655	1.07482	1.06488
YIPF1		0.997426	1.00531	1.10519	0.983311	1.0246	0.96128	1.01469	1.09008	1.04656	0.992893	1.03215	1.07553	0.947027	0.976333	1.06783	1.07191	1.02815	1.07717	1.03107	1.01109	1.02317	1.04318	0.855692	0.875078	0.955481	0.998138	0.964143	0.945383	0.874327	0.836179	1.05652	1.0331
LDOC1L		0.948804	0.96999	0.972117	0.947179	0.886661	0.870128	1.00289	0.920727	1.08262	1.03958	1.06701	1.01538	0.90832	0.891159	0.955414	1.0821	1.15117	1.11528	1.03378	1.00239	1.1149	1.07494	0.842218	0.884093	1.03863	1.09918	1.02218	1.01675	0.909135	0.887475	1.12813	1.11966
FBL		0.977639	1.00704	0.995018	0.98507	0.88169	0.880168	1.02332	1.05458	1.02964	0.966938	0.993441	1.00613	0.930451	0.922444	0.985342	1.06163	1.08005	1.1125	1.06128	1.04182	1.08544	1.07265	0.856225	0.916081	1.01831	1.07945	1.00542	1.01058	0.865346	0.888473	1.08483	1.12101
SLC25A43		0.982336	0.991728	1.04446	1.03135	0.919133	0.916467	0.975886	1.00551	1.00083	1.01347	1.01248	1.01879	0.844428	0.890014	1.03078	1.01762	1.0334	1.04672	1.08199	1.07438	1.08698	1.08754	0.907278	0.891425	1.04294	1.03553	1.02873	1.0358	0.870855	0.859666	1.09756	1.12392
NNT		1.02331	1.03634	1.00491	0.998006	0.963529	0.925875	0.944936	1.03596	1.07462	1.06415	1.0521	1.01384	0.953375	0.93292	1.09353	1.13103	1.02617	0.98122	1.01438	0.987981	1.0806	1.08451	0.743153	0.770293	1.04668	1.03685	1.03126	1.04273	0.879211	0.887641	1.07379	1.06512
NRBP2		0.984466	0.981289	0.968962	1.00069	0.880159	0.837974	0.959982	1.01751	1.08269	1.03002	1.07952	1.0374	0.912359	0.904199	1.07584	1.12247	0.987931	1.01115	0.985115	0.984287	1.04696	1.07012	0.847529	0.824706	1.07781	1.10044	1.07952	1.06702	0.916803	0.909393	1.08396	1.13173
MUT		0.948022	0.944465	0.954337	0.970146	0.942521	0.945732	1.05628	1.03947	0.996828	1.03079	1.04196	1.07742	0.954477	1.01536	1.12355	1.07905	0.993467	0.951169	0.964246	1.01833	1.09223	1.0879	0.780356	0.783872	1.04995	1.01033	1.0454	1.03898	0.914932	0.926169	1.08768	1.13459
PAM		0.970158	0.978122	0.986564	0.9909	0.909822	0.911576	1.02197	1.02607	1.0596	1.04748	1.07582	1.07237	0.953728	0.951705	1.0762	1.10663	0.995812	1.00095	0.974872	0.967937	1.04591	1.04236	0.775225	0.804542	1.05024	1.06292	1.06661	1.06697	0.934467	0.932645	1.06485	1.07499
THYN1		0.920246	0.96466	1.01016	1.01819	0.887072	0.853866	1.08446	1.11856	1.00225	1.02354	1.02635	0.996704	0.90246	0.961012	1.14309	1.14056	0.980949	1.01814	1.02624	0.972725	1.08151	1.13136	0.792036	0.802087	1.10023	1.02182	1.03605	1.04575	0.875848	0.876592	1.07824	1.10724
ATP9A		0.955247	0.943882	0.970236	0.985159	0.924629	0.901349	1.00952	1.05455	1.03169	1.02656	0.983725	0.942282	1.03923	1.01296	1.07426	1.0983	0.998924	0.991656	0.981911	0.978505	1.11207	1.13463	0.883243	0.880899	1.01245	1.04732	1.06436	1.05989	0.956622	0.963783	0.966191	1.01398
ARL2		0.896438	0.960542	0.988718	0.906088	0.913974	0.897629	1.00736	1.04327	1.05288	0.994497	1.04275	0.996012	1.0569	0.994433	1.0511	1.07536	1.01982	1.05168	1.03442	0.980775	1.07551	1.04163	0.88166	0.894125	1.03379	1.08685	1.02144	1.00098	0.937194	1.0154	1.00774	1.03905
C12orf10		0.908394	0.958821	0.987851	0.939114	0.895139	0.927734	1.08795	1.02954	1.03863	0.973426	1.02706	0.963631	1.07797	1.00206	0.990725	1.09044	1.06583	1.06997	0.974035	0.936602	1.09024	1.03988	0.888397	0.916743	1.00691	1.06708	1.00278	1.03763	0.940988	0.987064	1.02165	1.05574
TMEM54		0.942882	0.985121	1.0202	0.954182	0.845078	0.87356	1.04712	1.05824	1.10384	1.06551	0.993646	0.994311	1.05001	0.952448	1.06178	1.1422	1.03873	1.07397	0.993573	0.982607	1.11641	1.09327	0.833418	0.854674	0.975415	1.05492	1.06517	0.980485	0.906925	0.897452	1.01364	1.02921
IDH3G		0.922087	0.985299	0.985811	0.961832	0.926025	0.893999	0.923843	1.03369	1.09664	1.02996	1.02663	0.989084	1.11485	1.02026	1.02456	1.12144	1.01554	1.05209	0.968421	0.963242	1.07722	1.06824	0.864494	0.938336	1.00876	1.08106	0.961126	0.938837	0.96851	0.96634	1.01723	1.05456
PI4KA		0.953536	0.957898	0.994669	0.9885	0.953829	0.948294	0.971124	1.0992	1.01437	0.980219	1.00976	0.917332	1.06074	0.961543	1.02241	1.1581	1.01705	1.03326	0.98322	0.997106	1.10567	1.09823	0.89764	0.927082	0.968439	1.01061	0.941969	0.961784	0.976865	0.985518	1.03545	1.06859
RABL5		0.904528	0.984073	0.996655	0.899096	0.936903	0.908208	0.963299	1.12686	1.06574	0.957126	0.979248	0.950462	1.03489	0.997888	1.07528	1.1417	1.03409	1.03057	1.04796	1.00303	1.05474	1.08421	0.913276	0.95729	1.05637	1.01783	0.941177	1.03718	0.989357	0.947311	0.984288	0.979357
TARBP2		1.00778	1.01475	0.987216	0.904548	0.82966	0.903822	1.05578	1.06898	1.09012	1.02894	0.990601	0.983063	1.00107	0.865523	1.05926	1.07168	0.974873	1.10581	1.04646	1.01222	1.07412	1.04511	0.883499	0.93335	1.05274	1.08466	0.981631	1.11724	0.820471	0.946409	1.0719	0.986738
APP		1.04407	1.06397	1.05654	1.05455	0.99287	0.991642	1.03894	1.02095	0.967731	0.937077	1.00425	0.984559	0.970013	0.933648	0.915755	0.960907	1.045	1.05704	0.977229	0.977959	1.0203	1.00848	0.844154	0.880428	1.04259	1.08304	1.0437	1.05136	0.975444	0.980198	1.03044	1.04515
CAMK2G		1.04401	1.0474	1.07009	1.06782	0.958212	0.971471	1.03618	1.02485	1.01759	0.998169	0.998637	1.02387	0.952937	0.930824	0.911894	0.937955	1.02085	1.01469	1.01241	0.998159	1.02988	1.01284	0.827186	0.862068	1.07673	1.09567	1.08231	1.06536	0.951314	0.933859	1.00338	1.02139
ARL6IP5		0.998946	1.00267	1.01371	1.02387	0.972158	0.97599	1.02038	1.01057	0.981294	0.979888	0.960535	0.993298	0.979874	0.967064	1.04167	1.01222	0.957072	0.955477	0.971227	0.964581	1.05014	1.01925	0.869157	0.872002	1.07419	1.0953	1.09126	1.08864	0.981279	0.958689	1.06186	1.05576
EIF2D		0.986421	1.01887	1.0071	1.0103	0.994779	0.983276	0.994838	1.03052	0.97724	0.983623	1.0246	1.00886	0.98039	0.974037	0.99689	1.0468	0.9752	1.02042	0.977594	0.963828	0.997271	0.998244	0.862199	0.889739	1.05582	1.09179	1.08467	1.06837	0.969019	0.993482	1.01831	1.0155
PSME1		1.04273	1.04461	1.01851	1.00677	1.00716	0.975011	1.03717	0.998192	0.940922	0.965187	0.992602	0.987932	0.913546	0.886959	0.988786	0.998215	0.989114	1.04964	0.996362	0.997979	0.958585	0.975881	0.873708	0.873505	1.10661	1.12704	1.10383	1.1077	1.00302	1.00363	1.01266	1.01643
AHNAK		1.04441	1.03702	0.999402	1.03249	0.959694	0.988112	0.962324	0.906603	1.01018	0.985551	1.02533	0.94078	0.990768	0.952263	0.868627	0.942233	1.02374	1.02964	1.01878	1.01551	0.935845	0.965649	0.910834	0.913135	1.09477	1.10539	1.10437	1.08928	1.03257	1.03662	1.03159	1.04649
S100A4		0.980866	0.979379	0.99154	0.980696	0.90992	0.900053	0.969674	0.894671	0.982305	0.968736	0.948807	0.968605	0.979017	0.980693	0.954239	0.948584	1.04198	1.05783	1.05043	1.05031	1.00746	0.998331	0.914767	0.932666	1.11204	1.13167	1.11963	1.13353	0.998186	1.01337	1.0459	1.05413
LRCH3		0.985596	1.00828	0.970881	0.986939	0.951155	0.989792	0.950625	0.91232	1.01991	1.01464	1.04846	0.970356	0.996196	0.992006	0.922539	0.963974	0.977191	1.04115	1.0285	0.996698	1.05594	1.04716	0.881905	0.930353	1.09298	1.0916	1.0172	1.05578	1.03946	1.02541	1.01616	1.01884
CDK5RAP2		1.05382	1.02193	0.987148	1.03474	0.956525	0.967652	0.930588	0.950958	0.964807	0.994084	0.993889	1.01481	0.869999	0.923309	0.972394	0.961546	1.03151	1.06792	1.02805	1.04095	1.0128	1.0184	0.963122	0.955084	1.08228	1.05893	1.11983	1.05798	1.00597	0.970656	0.987582	1.00072
ITGB1BP1		1.01563	0.99256	0.989087	1.03422	0.940758	0.945492	0.984701	0.977056	1.02052	1.01582	0.933883	0.966748	0.945972	0.928849	0.964322	1.02517	1.01799	1.01378	1.00884	0.988321	1.00682	1.01741	0.90802	0.947744	1.09564	1.15434	1.05729	1.09549	0.957121	1.0048	1.02629	1.01931
MAPK14		1.01958	0.998061	1.00368	1.03013	0.975604	0.962374	0.965151	0.983432	0.994623	1.00908	0.996068	1.03171	0.942655	0.967407	0.930891	0.96429	1.05706	1.00252	1.05691	1.04026	1.02862	1.01572	0.909178	0.905035	1.0743	1.05892	1.063	1.08721	0.95861	0.970457	0.984752	1.01272
SMARCA2		1.059	1.05619	1.00598	0.996234	1.00289	1.00792	0.928205	0.967058	0.960831	0.971314	0.978297	0.977766	0.922011	0.938219	0.92189	0.913792	1.08583	1.10283	1.04636	1.04687	1.03375	1.06153	0.88632	0.891224	1.04147	1.04839	1.06882	1.06604	0.979021	0.968171	1.0347	1.03108
GBAS		1.06479	1.02566	1.02586	1.01957	0.915	0.961001	0.970859	1.02793	0.985866	1.03491	1.00034	1.07184	0.849275	0.875871	1.04908	1.02864	1.111	1.07992	1.05004	1.0922	1.12108	1.08674	0.825822	0.87183	1.01304	0.973118	0.998187	1.02981	0.929272	0.90066	1.01134	0.999442
KCTD3		1.06387	1.06518	1.09368	1.06855	0.957763	0.984104	0.948147	0.989018	0.997702	0.986736	1.00947	0.978816	0.897898	0.900485	0.974047	1.04124	1.07515	1.01782	1.03553	1.0277	1.05889	1.03998	0.845403	0.855974	1.06747	1.04881	1.04691	1.05427	0.896695	0.912917	1.02698	1.0328
STAG1		1.01338	1.01043	1.00279	1.02246	0.940404	0.967908	0.96995	1.01763	0.984627	0.989965	0.995706	1.01728	0.868466	0.89856	1.05521	1.07943	1.08107	1.05324	1.0373	1.03749	1.06383	1.05951	0.81185	0.836577	1.08794	1.03835	1.05121	1.06773	0.90395	0.873499	1.07818	1.08407
CCDC132		1.05253	1.04392	1.02102	1.04634	0.94219	1.00917	0.907866	0.992818	0.909949	0.975968	1.01402	1.0309	0.871896	0.911264	1.06687	1.07084	1.06384	0.996089	0.976441	1.03413	1.08202	1.00845	0.906754	0.917612	1.01195	1.00337	1.11425	1.08943	0.900255	0.942418	1.0416	1.04381
DDHD2		0.967381	1.011	1.00514	1.02157	0.924403	0.937664	0.907892	0.920758	1.02209	1.02289	1.00843	1.03497	0.863159	0.909271	1.0869	1.02692	1.03522	1.03438	1.04423	1.06479	1.04477	1.08979	0.896615	0.87733	1.05241	1.03067	1.0803	1.06414	0.968592	0.921256	1.07842	1.04668
UBTD2		1.04445	1.01454	0.954226	0.998004	0.984013	0.980497	0.888246	0.905156	0.936505	1.00981	1.0359	1.06396	0.8995	0.955218	1.04979	0.998868	1.08787	1.03492	1.02568	1.04754	1.00447	1.00258	0.862602	0.831028	1.05855	1.06358	1.10217	1.0747	0.970031	0.918171	1.11026	1.08717
FAM92A1		1.003	1.01721	1.01864	0.985359	0.980025	0.95846	0.976964	1.04933	1.00819	0.995446	1.00342	1.04903	0.902884	0.9792	1.0686	1.03257	0.96807	0.934321	1.04932	1.01648	1.05376	1.02411	0.939658	0.854898	1.0304	0.993847	1.06108	1.06183	0.935914	0.916089	1.06593	1.06596
EIF3E		1.02302	1.02351	1.01673	1.01644	0.958278	0.968885	0.959828	1.03222	0.953307	0.968227	1.0319	1.05245	0.932935	0.947969	1.08785	1.01065	1.00025	1.00427	1.01189	1.01271	1.01169	1.02425	0.884245	0.858816	1.03283	1.03478	1.0694	1.06963	0.939503	0.928135	1.06596	1.06745
PPP2R5C		1.00453	0.996044	0.997419	0.987209	0.955318	0.961871	0.973776	1.03484	0.96879	1.00703	0.985138	1.02918	0.92559	0.931949	1.1306	1.04492	0.994297	0.974885	1.01142	0.999047	1.02104	1.04095	0.921274	0.884506	1.06189	1.0497	1.08631	1.06066	0.95541	0.936195	1.0321	1.0361
RBL2		1.00009	0.970964	0.981658	0.982004	0.977476	0.997468	0.950446	1.00954	0.918892	0.940107	0.970945	0.988674	0.94104	0.959441	1.06953	1.01764	1.00693	1.02618	1.02514	1.04363	1.06915	1.0746	0.896418	0.866374	1.07475	1.06239	1.10711	1.11011	0.932165	0.944645	1.03816	1.04632
RAB4A		0.988023	0.946537	0.979767	0.965093	0.971584	0.98004	1.03269	0.963397	1.01035	0.994884	0.989261	1.05182	0.929725	0.962846	1.06574	1.04145	0.97591	0.967716	1.00844	1.01858	1.07172	1.01917	0.870689	0.903974	1.0668	1.01126	1.06454	1.0605	0.967197	0.944766	1.11508	1.06046
SUCLA2		0.972166	0.952482	0.971247	1.02064	0.914624	0.942314	0.959689	0.95225	1.01123	1.03026	1.01244	1.03818	0.956752	0.967992	1.06889	1.02756	1.0177	0.918148	1.03638	1.04014	1.01999	1.00772	0.878672	0.921303	1.07618	1.04083	1.0822	1.07086	0.950464	0.935852	1.10744	1.09738
PPP3CB		1.01003	1.00015	0.973361	0.990317	0.911815	0.927225	0.955901	1.00925	0.987861	1.00454	0.995376	1.01581	0.853539	0.912143	1.08497	1.04665	0.976976	0.975965	1.04082	1.05629	0.985047	1.01439	0.852153	0.844137	1.11684	1.1056	1.16673	1.13458	0.943092	0.946484	1.08782	1.07414
NAGA		0.988179	1.01302	0.999623	0.984324	0.965061	0.970485	0.932883	1.06	0.986887	0.991314	0.904884	0.898561	0.961171	0.913038	0.995905	1.08665	1.03121	1.03893	1.04342	1.02123	1.07906	1.08356	0.830731	0.874654	1.05493	1.13275	1.05448	1.083	0.985256	0.9925	1.01144	1.03087
SLC11A2		1.00265	0.99305	0.989128	1.03469	1.02269	1.01135	0.921778	1.04713	0.974051	0.96923	0.955686	0.964138	0.936666	0.937775	0.995672	1.02978	1.04127	0.958776	1.00862	0.991712	1.04499	1.03381	0.791206	0.833304	1.12798	1.10248	1.08709	1.09537	0.968775	0.97892	1.08317	1.06706
ATF6B		0.989327	0.99582	1.00307	0.989347	0.909229	0.885909	0.907584	0.905726	1.13568	1.08591	1.12094	1.07136	0.989103	0.929775	0.954516	1.01838	1.03424	1.08023	1.03272	1.02231	0.967432	0.979946	0.820692	0.85969	1.09045	1.13522	1.0674	1.06454	0.933412	0.926221	1.02049	1.07336
AP2B1		0.989983	0.998016	0.997533	1.0136	0.924779	0.926643	0.880223	0.954215	1.06485	1.03599	1.02464	1.01937	0.974421	0.947815	0.995011	1.05029	1.02696	1.02975	1.02313	1.0245	1.02445	1.01984	0.866326	0.901813	1.06822	1.08908	1.06486	1.07371	0.968349	0.966484	1.01395	1.0412
CAPZB		0.992963	1.00923	1.00191	0.982039	0.865949	0.861733	0.945379	0.966214	1.07504	1.06645	1.04603	1.05668	0.920551	0.924854	1.03304	1.02656	1.03173	1.071	1.03976	1.02332	1.07386	1.06106	0.867211	0.862678	1.07717	1.09979	1.06716	1.07584	0.912186	0.927761	1.01	1.02485
DCTN3		1.02383	1.00789	1.00583	0.958596	0.893036	0.893716	0.935083	0.968322	1.10423	1.03246	1.03223	1.03094	0.98632	0.95714	1.00944	1.07085	1.06825	1.04051	1.04686	0.999943	1.0485	1.039	0.865956	0.921584	1.06943	1.06815	1.01484	1.02635	0.914701	0.964156	0.993579	1.00829
CNOT3		0.980606	1.01068	1.01315	0.997401	0.930475	0.926487	0.9472	1.04174	1.07143	1.03667	1.01345	1.04064	1.01267	0.956001	0.932695	0.980244	1.06774	1.12257	1.01587	1.0133	1.06402	1.03306	0.905309	0.932817	1.01284	1.06927	1.0058	0.990004	0.933007	0.935858	0.976217	1.03078
COMMD9		1.00846	1.02319	0.968982	0.955208	0.934252	0.935429	0.910962	1.0416	1.1137	1.03504	0.996449	1.03802	1.0049	1.00506	1.00045	1.07689	1.06296	1.10975	1.00483	1.02816	1.08149	1.0675	0.861055	0.884718	1.03974	1.05012	0.97044	0.961099	0.902949	0.917413	1.0089	1.00029
DPYSL2		0.997823	1.00681	0.972627	0.988499	0.955759	0.959244	0.908122	0.928817	1.04231	1.01837	1.01944	1.01591	1.00647	0.976927	1.06264	1.06203	0.990251	1.00139	0.967616	0.984964	1.0277	1.04205	0.844006	0.828828	1.08935	1.11414	1.07777	1.09299	0.94654	0.944326	1.05452	1.07177
GLUD1		0.970656	0.989147	0.971053	1.00457	0.889438	0.916213	0.971036	0.958434	1.00805	0.994145	0.952174	0.974774	0.99438	0.962672	1.05351	1.0681	0.965107	0.978164	0.983511	0.978123	1.04225	1.03967	0.901083	0.926351	1.0973	1.11385	1.08152	1.11196	0.965901	0.98483	1.06826	1.08378
SFXN3		0.961672	0.969103	0.971452	0.973112	0.933549	0.92934	0.913269	0.962918	1.04582	1.00358	0.998849	0.979332	1.0616	0.98765	0.974019	1.01358	1.03556	1.05658	0.968637	0.972577	1.09476	1.07311	0.885729	0.897726	1.06522	1.10505	1.03263	1.03005	0.978228	0.977156	1.05994	1.08821
CDV3		0.976498	0.960011	0.977402	0.989868	0.916326	0.925058	0.954241	0.994977	1.08213	1.08192	1.08117	1.07989	0.96108	0.976734	1.05356	1.03324	1.03578	1.03778	1.05243	1.05614	0.984716	0.970888	0.887695	0.890998	1.00803	1.01805	0.980728	0.987498	0.902263	0.913004	1.1155	1.1144
MYOF		0.970982	0.982811	1.00314	1.01505	0.889365	0.894613	0.939132	0.984784	1.08198	1.06316	1.05409	1.02473	0.947139	0.925777	0.995576	1.02917	1.02704	1.04614	1.06815	1.06534	1.02344	1.03458	0.86372	0.875289	1.02537	1.05544	1.02521	1.03008	0.936482	0.92956	1.09014	1.10253
RAF1		0.973941	0.981568	0.998665	1.00314	0.926996	0.896168	0.902001	0.9708	1.05393	1.03658	1.0283	1.03772	0.972915	0.961736	0.955016	1.04509	1.04491	1.06787	1.0545	1.06492	0.963591	0.967076	0.845313	0.901767	1.05744	1.07302	1.03684	1.04619	0.960622	0.955445	1.09799	1.11795
SEC14L1		0.978197	0.976291	0.985011	1.02716	0.906882	0.901459	0.992306	1.03166	1.09401	1.07767	1.02793	1.01725	0.99483	0.975756	0.956392	1.01327	1.01735	1.02146	1.02552	1.03889	0.966803	0.962679	0.868892	0.904941	1.03395	1.05282	1.01786	1.02711	0.940178	0.937262	1.08975	1.13846
KDM2A		1.00207	1.01059	0.975864	0.995455	0.906475	0.921051	0.942162	0.984948	1.06338	1.03323	1.05007	1.00475	0.980194	0.952412	0.942241	1.00842	1.02003	1.05906	1.01221	1.01554	0.960711	0.987629	0.927254	0.937736	1.0238	1.04182	1.00039	0.978906	0.959621	0.967827	1.15317	1.18097
TRIO		0.971176	0.983388	0.993319	1.01349	0.853003	0.878623	0.934217	0.966521	1.05072	1.027	1.05209	0.994856	0.953825	0.906856	0.946452	1.03211	1.05513	1.04666	1.06831	1.07323	0.926537	0.943641	0.920722	0.936459	1.05968	1.08216	1.05362	1.04293	0.977579	0.978371	1.1222	1.15514
VPS37C		0.96146	1.02041	0.998401	0.917649	0.891796	0.88242	1.03097	0.919497	1.0944	1.08124	1.09258	1.01673	0.91838	0.954959	0.945861	1.00123	1.07405	1.05266	1.08251	1.02134	0.951709	0.905843	0.912475	0.943899	1.04748	1.06249	1.02563	1.05875	0.968055	0.939113	1.08671	1.13929
NT5C3L		0.926164	0.97701	0.961444	0.96783	0.898894	0.904094	1.0187	0.991814	1.02024	0.989159	1.00733	0.990928	0.943833	0.908053	0.940246	0.979764	1.09553	1.10895	1.00138	1.02709	1.07682	1.03724	0.868538	0.9343	1.07506	1.11769	1.04787	1.0768	0.989966	0.994727	1.06676	1.05578
ZHX3		0.960751	0.950922	1.01815	0.997714	0.87885	0.890827	0.953078	0.993942	1.02568	0.981563	1.03064	0.952161	0.975371	0.916292	0.977458	1.03237	1.05508	1.06547	1.03346	1.03632	1.0103	1.03171	0.880948	0.888939	1.10037	1.11836	1.08441	1.07339	0.959974	0.967372	1.06911	1.08903
TRAM2		0.948032	0.950298	0.958972	0.963339	0.905463	0.903671	0.965652	1.01849	1.0449	1.02727	1.06145	1.02629	0.938531	0.93597	0.917609	0.946009	1.05534	1.05952	1.07037	1.06219	0.962014	0.972424	0.860223	0.858112	1.09608	1.1099	1.08429	1.08119	0.982701	0.974711	1.12015	1.13885
FBXO25		1.02386	1.02968	1.04083	0.977213	0.967441	0.84158	0.950113	1.07453	0.993101	0.993297	1.08916	1.0717	0.914398	0.923385	1.07324	0.997452	1.15143	1.14858	1.11837	1.07487	1.03108	1.04201	0.760862	0.830258	1.03218	0.983681	0.946937	0.970134	0.888899	0.839172	1.07422	1.14632
FERMT2		1.0332	1.02963	1.00932	1.01664	0.908405	0.908295	0.904281	0.929928	1.12206	1.12229	1.1313	1.13105	0.948815	0.954464	1.08767	1.05646	1.05732	1.05333	1.05852	1.05124	0.97023	0.957568	0.80755	0.801572	0.973624	0.972154	0.994722	0.996056	0.92376	0.886115	1.10428	1.09814
STRN3		1.03525	1.01484	1.0236	1.01162	0.927185	0.934796	0.920985	0.947577	1.12447	1.08993	1.07891	1.10786	0.924126	0.901931	1.05612	1.0146	1.05452	0.997153	1.01067	1.06835	1.0168	0.998416	0.823102	0.844316	1.02337	1.0277	1.0592	1.06062	0.871038	0.879562	1.09064	1.06075
OGT		1.05904	1.05903	1.01497	1.07346	0.959741	0.939464	0.901614	0.971977	1.02741	0.968582	1.11844	1.06248	0.930589	0.905338	0.934023	0.967192	1.12201	1.09911	1.00806	1.02695	1.01129	1.02511	0.845309	0.840824	1.02476	1.01267	1.03008	1.04122	0.929972	0.948032	1.05876	1.08249
PEAK1		1.05636	1.05478	1.01083	1.06544	0.972347	1.01673	0.862799	1.00712	1.01761	1.00226	1.11886	1.0452	0.937923	0.928961	0.957348	0.979293	1.08263	1.07597	1.06488	1.07551	1.022	1.04148	0.83999	0.784856	1.0064	1.00771	1.02568	0.99343	0.912375	0.906565	1.05055	1.07611
AKAP13		1.0928	1.06353	1.02384	1.07209	0.98957	1.0519	1.02477	1.04454	0.97755	0.946873	0.995622	0.919616	0.902253	0.863171	0.841832	0.922724	1.06096	1.01241	1.00375	1.01818	1.058	1.08292	0.980143	0.962806	0.959526	0.992394	0.999427	0.992677	0.951824	0.969988	1.10729	1.11504
ATP2A2		0.984277	0.981694	0.992134	1.00442	0.90076	0.90515	1.04123	1.02265	1.03591	1.00188	1.0144	0.991479	0.944955	0.917687	0.889592	0.941596	1.06427	1.04953	1.03089	1.02971	1.12156	1.11888	0.986035	1.02624	0.981245	1.00266	0.998602	0.99518	0.944266	0.944981	1.05967	1.07646
ACACA		1.00065	1.01702	1.0252	1.0413	0.975903	0.98098	1.07688	1.13479	1.01442	0.969105	0.947992	0.904938	0.988326	0.922169	0.957162	1.0967	1.06714	0.990772	0.990969	0.992453	1.0877	1.11513	0.87707	0.953851	0.964448	0.977921	0.949664	0.953934	0.934121	0.925846	1.07398	1.09147
ELP2		0.995746	0.996558	1.00683	1.01278	0.978789	0.949666	1.08667	1.0925	0.979841	0.949123	0.994502	1.02272	0.947816	0.962601	1.00276	1.04731	1.06916	1.00102	1.01342	1.00295	1.04798	1.06474	0.911362	0.95461	0.927829	0.924829	0.953376	0.947081	0.928123	0.953432	1.12666	1.14722
PPT1		0.991998	0.975477	0.997286	0.983235	0.972433	0.983155	1.04299	1.03136	0.985027	0.986264	0.980003	0.958184	0.882072	0.925901	0.956723	1.0202	1.07625	1.08277	1.03645	1.02319	1.09456	1.08696	0.90086	0.958214	0.968419	0.99315	0.938738	0.973561	0.977144	0.987552	1.11959	1.11027
CAPN2		1.02619	1.03389	1.04389	1.04221	0.95259	0.945433	1.12936	1.05629	0.959933	0.942972	0.945886	0.936285	0.915157	0.908678	0.977641	0.997886	0.993011	0.996187	0.983308	0.984288	1.03143	1.03114	0.932427	0.953587	1.02682	1.04267	1.03173	1.03861	0.962654	0.967005	1.10326	1.10758
CPNE1		1.00822	1.03158	1.02862	1.02617	0.958701	0.945431	1.13357	1.082	0.952572	0.926083	0.917783	0.899718	0.928512	0.895281	0.936751	0.980871	1.04316	1.05403	1.03068	1.01593	1.10449	1.08523	0.869491	0.909596	1.01749	1.05187	1.01608	1.01643	0.947134	0.958591	1.10147	1.12647
OSBPL5		1.05856	1.0686	1.07709	1.04807	1.01036	0.96032	1.1577	1.03983	0.969737	0.948254	0.945449	0.898922	0.935512	0.913236	0.847864	0.931544	1.00715	1.0583	0.972638	1.01781	1.06637	1.02832	0.853891	0.913259	1.0352	1.09764	0.974466	1.01153	0.967269	0.988688	1.08311	1.11332
NARF		1.05611	1.09291	0.956398	0.959608	0.946809	0.944868	1.09387	1.06199	1.01355	0.987821	0.969374	0.974	0.980813	0.905771	0.893961	0.955315	1.07563	1.09117	1.03621	1.00011	1.05903	0.996787	0.934241	0.930757	0.96582	1.03087	0.991971	0.992155	0.890184	0.946736	1.13195	1.1332
UBAC2		1.04932	1.04416	1.04329	1.00233	1.06951	1.07682	1.09984	1.09751	0.918151	0.906935	0.982632	1.01635	1	1.00182	0.906145	0.942792	1.01656	1.05742	0.980011	0.975836	1.03969	1.06542	0.866231	0.860769	0.960201	0.945589	0.968765	1.00387	0.923888	0.909299	1.12514	1.14371
COMMD7		0.927824	0.912924	0.964992	0.9781	0.804428	0.864645	1.08818	1.05138	1.03143	1.02957	0.951998	1.00562	0.932223	0.930554	1.0786	1.06506	1.01192	1.02255	1.06489	1.02075	1.05569	1.05051	0.93729	0.993552	1.0256	1.06557	1.00862	1.03305	0.940288	0.986664	1.06767	1.09786
PPP1R14B		0.918559	0.962572	0.975046	0.949816	0.810744	0.784734	1.08196	0.931547	1.03899	1.06871	1.00323	1.03846	0.954417	0.962987	1.0364	1.05751	0.976871	1.05605	1.04641	1.03146	1.05134	1.06242	0.898308	0.92893	1.07134	1.10742	1.03743	1.0421	0.93622	0.9599	1.0929	1.12522
INPP5A		0.945835	0.946963	0.957486	0.991467	0.947609	0.91112	1.07768	0.973603	1.11194	1.09105	1.01901	0.981259	0.987457	0.934545	1.10678	1.08971	0.992499	0.948873	1.02541	1.03357	1.03669	1.08245	0.868603	0.859816	1.01188	1.04181	1.04405	1.04458	0.899681	0.893426	1.06747	1.0757
EMD		0.975963	0.984092	0.991625	0.942912	0.883911	0.874866	1.02714	1.03823	1.07754	1.08271	1.05649	1.07068	0.943423	0.945516	1.07685	1.10808	0.976084	1.05016	1.03165	1.00246	1.02323	1.01744	0.874711	0.896316	0.985985	1.03384	0.996269	0.995184	0.943598	0.928521	1.07849	1.08603
PPM1B		0.953028	0.942507	0.934725	0.943185	0.876305	0.890103	1.02918	0.960495	1.05821	1.06143	1.05441	1.06286	0.954612	0.964975	1.08102	1.05212	1.03479	1.0309	1.01056	1.0445	1.01984	1.02225	0.884953	0.920573	1.03767	1.08736	1.00829	1.0015	0.962238	0.951584	1.07267	1.09117
EZH1		0.984786	0.970879	1.00926	1.00173	0.957203	0.934569	0.966261	1.01877	0.989084	0.958647	1.02998	1.01665	0.965501	0.955303	1.04028	1.1265	0.973881	0.958037	0.952423	0.937	1.01527	1.03891	0.876172	0.941849	0.96524	1.00848	1.00696	1.00872	1.00225	1.05432	1.16038	1.17472
ATP2C1		0.985999	0.968288	0.993588	0.990922	0.978994	0.966755	0.961744	1.00515	1.00552	0.975035	0.957026	0.972072	0.948707	0.940611	1.03682	1.03123	0.965705	0.910984	0.955598	0.970294	1.00673	0.994067	0.916092	0.937937	1.07324	1.04726	1.08081	1.09481	1.02104	1.01746	1.14661	1.1429
CUL4A		0.989757	0.972741	0.966818	0.985526	0.920359	0.923525	0.980552	0.994351	0.987698	1.00303	0.983815	0.990284	0.919371	0.957611	1.0455	1.01367	0.985337	0.988122	0.990147	1.02067	0.979817	1.00015	0.929086	0.945523	1.07206	1.07501	1.067	1.09005	0.998278	0.995204	1.11389	1.11505
TOR1B		0.969865	0.973222	0.987385	0.997831	0.966467	0.956668	0.99753	1.0235	0.980432	0.954728	0.924612	0.920626	0.998799	0.950696	1.02136	1.06464	0.963107	0.941283	0.937832	0.90658	1.02476	0.980267	0.916265	0.979776	1.06244	1.0755	1.04426	1.05679	1.06875	1.05663	1.12852	1.16887
MTMR12		1.00078	0.926352	0.990756	0.951365	0.94302	0.965819	1.03517	1.00963	0.968765	0.986808	0.920183	0.969132	0.91717	0.947781	1.05964	1.07604	0.872881	0.985407	0.95098	1.03714	1.02364	1.06556	0.954663	0.95589	0.996335	1.05798	1.10136	1.06217	0.977053	0.988667	1.10986	1.192
ACAT1		0.982805	0.98375	0.996316	1.00738	0.929834	0.939391	1.04913	1.03581	0.975199	0.942107	0.925131	0.946663	0.979682	0.92668	0.958596	1.00547	0.998579	1.03529	0.998576	1.02408	1.05535	1.03694	0.925615	0.944528	1.04416	1.10697	1.02582	1.06895	0.974147	0.994989	1.09716	1.08489
METTL3		0.9635	0.965914	1.05618	1.0071	0.951342	0.980332	1.04741	0.985657	0.960514	0.975601	0.959922	0.932452	0.92152	0.923184	0.969382	1.03852	1.03399	1.05062	0.977192	1.00973	1.01093	1.01299	0.973224	0.979237	1.04509	1.07303	1.01141	1.05064	0.914636	0.985658	1.13573	1.09735
MRPS22		0.960498	1.02818	0.999432	0.95865	0.921896	0.909126	1.03598	1.01639	1.00071	0.989234	1.01292	1.02412	0.950185	0.97348	1.03387	0.980552	0.99237	1.01382	0.955582	0.997797	1.01765	0.995672	0.96316	0.985651	1.05543	1.03962	1.05419	1.02981	0.925521	0.961575	1.11735	1.09958
METAP1		1.02148	1.03307	1.05141	1.03885	0.975996	0.988845	1.02129	1.07526	1.02254	0.970967	0.971589	0.973289	1.00042	0.968624	0.986202	0.981006	1.02482	0.968117	1.00758	1.00357	0.967946	0.981963	0.941386	0.941076	1.02297	1.01384	0.992103	1.01183	0.950666	0.915541	1.08525	1.09051
GALNT11		0.97646	0.978115	0.970718	0.985182	0.992878	1.00614	1.06039	1.04479	0.970147	0.941266	0.951007	0.974412	0.975288	0.95808	1.05424	1.05766	0.941744	0.979075	0.942443	0.984303	1.08176	1.08949	0.857375	0.894477	1.04634	1.08529	1.05746	1.05866	0.951938	0.973791	1.06841	1.09067
CCNI		0.963526	0.965434	0.966933	0.973663	0.951595	0.94704	1.05684	1.09402	0.981754	0.949841	0.975453	0.977514	0.963957	0.945895	1.08427	1.13083	0.967252	0.966919	0.954652	0.957879	1.07488	1.0715	0.888195	0.922087	1.00598	1.02856	1.02756	1.03141	0.958188	0.961628	1.11307	1.14168
PTPRA		0.991903	0.990314	0.971092	0.977276	0.952665	0.962216	1.00551	1.08435	0.973924	0.941804	0.962148	0.956002	0.963928	0.951086	1.05812	1.09101	0.973246	0.994954	0.948933	0.96263	1.11938	1.13204	0.870526	0.903524	1.02107	1.05044	1.02143	1.02324	0.976693	0.972468	1.09273	1.10335
CARM1		0.950887	0.995035	1.00257	1.00186	0.895173	0.899846	0.989064	1.05606	1.02431	0.986852	0.997824	0.98087	0.973687	0.931279	1.05265	1.07907	1.024	1.05661	0.994429	0.984169	1.06358	1.04816	0.87412	0.868607	1.05173	1.10413	1.0239	1.0218	0.920988	0.93959	1.08564	1.12152
DCTN2		0.983736	0.997515	1.00731	0.976644	0.923484	0.917303	0.984738	1.02714	1.00833	1.01372	1.03605	1.01325	0.96535	0.935494	1.04133	1.07511	1.04874	1.06937	1.00746	1.00799	1.05167	1.04937	0.856043	0.879149	1.03953	1.06665	1.02879	1.03014	0.919697	0.921377	1.04776	1.06973
PCBP2		0.972224	0.992813	0.999092	0.995819	0.940343	0.933123	0.996071	1.08522	1.0003	0.968356	1.01568	1.00547	0.972896	0.928386	1.03533	1.09093	1.01872	1.02591	0.981628	0.980922	1.06828	1.05371	0.846307	0.875588	1.00488	1.0373	1.01368	1.0272	0.938261	0.942548	1.11895	1.13406
DDX17		0.986861	0.988388	0.983913	0.994237	0.948714	0.939641	1.03972	1.04175	1.01626	0.989916	1.01641	0.995664	0.95298	0.929931	1.04553	1.05024	0.996658	1.00179	1.00968	1.01343	1.06506	1.07217	0.916387	0.884691	0.995977	0.999079	1.00461	1.00204	0.952258	0.953302	1.10023	1.11248
NACA		0.999635	1.01268	1.00951	0.993722	0.944431	0.91969	1.0157	1.047	0.994486	0.984689	1.02061	1.01884	0.940152	0.933353	1.0335	1.0327	1.00537	1.03089	1.01263	0.997821	1.03958	1.0401	0.889626	0.902654	1.01727	1.04357	1.02757	1.0317	0.932267	0.942174	1.09092	1.09514
PHF2		0.981541	0.962093	0.945494	0.974781	0.963572	0.98878	1.01474	1.01008	1.00419	0.988123	1.0409	0.996456	0.946967	0.923737	1.04363	1.02947	1.01637	1.07204	1.01688	1.00807	1.08278	1.03835	0.909277	0.846614	1.0348	1.05696	1.0295	0.988937	0.927104	0.960784	1.08277	1.11422
IFT52		0.979348	0.988385	1.00959	0.977911	0.906591	0.918172	0.998374	1.03015	1.01933	0.965495	0.998378	1.0166	0.926141	0.905347	1.01498	1.0294	1.10554	1.05797	1.03442	0.999727	1.04451	1.09321	0.831801	0.868969	1.07368	1.06001	1.03568	1.07446	0.953063	0.943086	1.06634	1.07333
LGALS3		0.994492	1.00295	1.00147	0.987189	0.891129	0.895826	1.00964	1.03484	0.988362	0.951351	0.992995	0.985784	0.895746	0.871586	1.00313	1.04546	1.01855	1.00438	1.01022	1.00056	1.09857	1.07297	0.858675	0.897852	1.0644	1.0994	1.05652	1.0785	0.975982	0.995229	1.1041	1.11213
KLHDC2		0.989502	0.994413	0.99522	1.00603	0.963112	0.956765	1.05129	1.03922	0.954858	0.936106	0.9601	0.988769	0.921411	0.919414	1.02005	1.06582	1.0799	1.02327	1.0289	1.02084	1.05431	1.02841	0.83993	0.8687	1.02164	1.02208	1.01738	1.04104	0.940344	0.976414	1.12281	1.15196
FAF1		0.927039	0.964365	0.980399	1.03976	0.908802	0.920877	1.05404	1.09686	1.00097	1.01649	0.945596	1.00889	0.924777	0.917385	1.02699	1.11066	0.98464	0.988566	1.0202	1.01571	1.05349	1.0456	0.854051	0.878679	1.02735	1.027	1.01681	1.00375	0.94135	0.947989	1.15816	1.19276
FNTA		1.00843	0.982279	0.979736	1.00058	0.963018	0.939288	1.04437	1.07126	0.979668	0.963886	0.98775	0.995857	0.955341	0.963963	1.06952	1.10502	0.992796	0.940005	0.961374	0.980233	1.00478	1.0078	0.89266	0.940546	0.999234	0.980573	0.98878	1.01365	0.971944	0.96388	1.18189	1.16987
FBXO7		0.984056	0.984538	0.968374	0.963902	0.930685	0.925	1.03831	1.04318	1.02915	0.997957	0.991528	0.991283	0.965477	0.952089	1.06768	1.08713	1.00377	0.997214	0.993095	0.980036	1.04181	1.05229	0.879946	0.927925	0.997333	1.0071	0.984892	0.989919	0.918069	0.940583	1.17363	1.19204
PAIP1		1.01207	0.997199	0.974203	0.995714	0.9415	0.921175	1.0572	1.05918	1.00293	1.01651	0.992815	1.03988	0.91511	0.923205	1.07188	1.0742	1.00656	1.00701	0.988369	0.981468	1.03731	1.04581	0.863037	0.906713	0.984282	0.997729	0.991037	1.00225	0.934167	0.948065	1.15479	1.15665
NUP133		0.930294	0.917487	0.944141	1.01407	0.929026	0.932096	1.0554	1.04302	0.968578	0.967094	1.04262	1.01947	0.915701	0.990342	1.1151	1.07305	1.00729	0.960095	1.00046	1.01749	1.056	1.06983	0.897547	0.891574	0.992503	0.99793	1.0379	1.0403	0.935447	0.916903	1.14056	1.18069
ESD		0.966384	0.977968	0.988811	0.981755	0.940403	0.936689	1.03974	1.06101	0.968567	0.973712	0.970115	1.0052	0.933142	0.948624	1.06618	1.03242	0.988346	0.984908	1.01259	1.00402	1.04748	1.05092	0.902586	0.919599	1.01724	1.02352	1.03623	1.05184	0.964233	0.956144	1.12252	1.12709
GPN1		0.943674	0.949962	0.955437	0.96505	0.962469	0.940739	1.05757	1.06843	0.961949	1.02602	0.981363	0.971426	0.96506	0.91554	1.06388	1.026	1.00557	1.01362	0.968389	1.02946	1.04908	1.04485	0.886615	0.945186	1.02302	1.01182	1.02976	1.06509	0.949228	0.955094	1.14203	1.12662
PMPCB		1.00393	0.991368	0.963543	0.990741	0.962609	0.944615	1.00951	1.07856	0.947397	0.96801	0.943589	1.00536	0.926491	0.936176	1.03398	1.05252	1.02012	0.988006	0.979649	0.999387	1.0244	1.03549	0.936947	0.942124	1.03294	1.03581	1.02744	1.05702	0.954741	0.936864	1.12831	1.14235
SYPL1		0.963169	0.954022	0.956528	0.999923	0.935661	0.936294	1.04002	1.02254	0.973925	0.957597	0.96452	0.97339	0.966331	0.936305	1.0675	1.04744	0.998872	0.905895	0.996261	1.01115	1.04133	1.03678	0.939073	0.981244	1.01177	1.01363	1.0358	1.03398	0.970263	0.990095	1.18709	1.15161
KIFAP3		1.02215	0.998153	0.979905	0.972504	0.923554	0.912689	1.07105	1.05534	0.995564	0.96237	0.976119	0.957273	0.885985	0.920805	1.1115	1.11698	0.985326	0.924742	0.963913	0.999117	1.08247	1.04357	0.887474	0.904226	1.02972	1.00909	1.0298	1.0226	1.00074	0.998806	1.12514	1.13133
PSMG2		1.01355	0.995251	1.00513	0.969481	0.924404	0.928992	1.05464	1.0618	0.965832	0.986767	0.979028	1.00334	0.872252	0.915838	1.15739	1.00588	1.01567	0.998815	1.00141	0.982517	1.07042	1.06987	0.911445	0.901492	1.00913	0.969766	1.01857	1.00896	0.938684	0.948175	1.18982	1.12565
C15orf17		0.970223	1.01248	1.02826	1.00577	0.98597	0.949941	1.05123	1.05253	1.0329	0.98251	1.0151	1.03153	1.00883	0.972157	0.9905	1.04941	0.976943	0.958429	0.931239	0.955643	1.01611	1.02477	0.868592	0.908223	0.991553	1.01603	0.995446	1.0261	0.963353	0.939583	1.14401	1.14464
MOBKL2A		1.00979	1.01536	1.00622	0.996765	0.904273	0.91058	1.07377	1.0472	1.05954	1.06116	1.02415	1.01634	0.980354	0.927052	1.00767	1.0451	0.94155	1.00312	0.962686	0.929406	1.00293	1.00798	0.901305	0.904796	1.03077	1.06045	1.01347	1.00757	0.948949	0.933218	1.10724	1.15925
MAVS		0.969007	0.975653	0.968325	0.973947	0.916669	0.904101	1.00263	0.977806	1.06848	1.02188	1.0567	1.00927	0.940994	0.909484	1.0257	1.05381	1.03356	1.03123	0.987435	0.98598	1.00989	1.03899	0.882455	0.863388	1.06209	1.07518	1.01424	1.02966	0.941675	0.930369	1.15393	1.18545
PWP1		0.998727	0.984949	0.987727	0.975325	0.955172	0.924206	1.05605	0.988395	1.01313	1.04084	0.991683	1.03117	0.9029	0.926492	1.02182	0.994346	1.01832	1.01557	1.04952	1.02074	0.986206	1.00563	0.894224	0.91896	1.04588	1.04182	1.03843	1.03381	0.942105	0.925661	1.14424	1.12595
RBMX		1.0143	1.01791	1.00251	1.00872	0.929939	0.94633	1.04527	1.02957	0.992946	0.99281	1.00083	0.994904	0.903928	0.932493	1.02214	1.03505	1.02659	1.03926	1.02605	1.03446	0.998497	0.986677	0.901337	0.874919	1.0352	1.04025	1.02592	1.03236	0.92282	0.89853	1.14387	1.1436
C1orf216		0.957934	0.896952	1.00865	0.975565	1.01006	0.961366	1.10535	1.03783	1.00656	0.935825	0.981132	0.956392	1.05449	0.967565	0.938625	1.03132	1.03667	0.991248	0.999271	0.962106	1.02356	1.04945	0.847554	0.897073	0.973023	1.05078	1.04186	1.09018	0.943105	0.986049	1.13932	1.14314
EFS		0.883684	0.902541	0.914509	0.897896	0.920993	0.914846	1.09553	0.98001	1.04308	0.998893	0.961653	0.961683	1.06588	0.993132	1.01613	1.06838	0.952553	1.04741	0.979415	0.993753	1.03167	1.02925	0.861886	0.891943	1.05354	1.10048	1.03175	1.05862	1.00404	1.03603	1.13157	1.17728
APBB1		0.929548	0.942057	0.974942	0.932447	0.928113	0.897704	1.08625	0.980813	1.02601	0.990756	0.98035	0.92828	1.02324	0.970343	0.954525	1.02471	1.02756	1.0319	1.01584	1.01299	1.04792	1.02661	0.88088	0.974158	1.02096	1.09174	1.01251	1.02994	0.997289	1.02339	1.10821	1.12802
FLII		0.951302	0.977009	0.973281	0.975879	0.919303	0.9089	1.03844	0.989447	1.05892	1.01393	1.01353	0.976609	1.05123	0.997229	0.950172	1.0294	1.00945	1.03241	0.981845	0.969891	1.00838	0.989275	0.884606	0.929569	1.03894	1.0897	1.00644	1.00376	0.976869	0.986875	1.12269	1.14472
RNF220		0.908729	0.933883	0.968156	0.949411	0.951613	0.915901	1.10508	1.04861	0.999939	0.975769	0.967126	0.973826	1.02321	0.965583	0.973355	1.03402	1.01623	1.06355	1.00426	0.986682	1.03894	1.03051	0.89233	0.972928	0.976262	1.05082	0.984725	0.976414	0.985573	0.988104	1.17375	1.16471
DHPS		0.981168	0.943682	0.995421	0.963431	0.899457	0.870048	1.08091	1.14765	1.01193	0.984661	0.97877	0.944649	0.966653	0.93439	0.9483	1.03869	1.02052	1.05313	0.965452	0.994173	1.07952	1.00939	0.850813	0.941032	1.01974	1.13615	1.02286	1.06798	0.890801	0.946112	1.15053	1.16199
CNPPD1		0.968151	1.00592	0.987988	0.96353	0.908538	0.882111	1.12377	0.981372	1.09801	1.01709	1.04467	0.982208	0.978078	0.918829	0.985	1.08624	1.01804	1.0231	0.96278	0.930716	1.01984	0.998621	0.831903	0.854061	1.01832	1.08777	1.00847	1.05219	0.941384	0.976681	1.15608	1.18855
SORBS3		0.940932	0.985427	0.96271	0.942937	0.916252	0.891438	1.0998	1.04037	1.03781	1.02614	1.02904	1.00007	0.993583	0.959302	0.976547	1.0396	1.01201	1.05608	0.997684	0.993642	1.02425	1.02442	0.80669	0.834595	1.03163	1.09415	1.02108	1.02034	0.952783	0.960364	1.14447	1.18385
VPS26B		0.945416	0.977217	0.96963	0.937203	0.910523	0.905432	1.0479	1.02726	1.00651	0.978694	0.983047	1.01262	0.979982	0.959414	0.993633	1.08249	1.00809	1.0162	0.979764	1.01265	1.05828	1.03108	0.82342	0.883056	1.06668	1.08639	1.04905	1.07212	0.926865	0.954798	1.13861	1.17597
LSM14B		0.970941	0.987637	0.979284	0.968109	0.916568	0.948879	1.10512	1.03165	1.00364	0.95472	0.970736	0.945916	0.92006	0.911314	1.02844	1.01778	0.999965	1.02604	0.999436	0.98051	1.04118	0.99507	0.86671	0.911007	1.0361	1.08214	1.01846	1.02827	0.965085	0.983648	1.22666	1.17892
TOB2		0.987451	1.01918	0.947869	0.964807	0.957733	0.95346	1.06512	1.06416	0.994188	0.988165	0.96852	0.946679	0.991657	0.9714	1.0303	1.04932	0.97461	1.01284	0.912562	0.925471	1.03584	1.01706	0.886457	0.874203	1.04307	1.06791	1.03396	1.01404	0.962044	0.975949	1.17035	1.19364
FBXW4		0.921203	0.901556	0.947983	0.94182	0.886119	0.807613	1.03559	0.999371	1.08044	1.00507	1.09377	1.02758	0.994817	0.931549	1.00207	1.11396	1.01552	1.05845	0.996967	0.975831	1.06107	1.04568	0.832215	0.898716	1.07605	1.08605	1.00125	1.00945	0.953994	0.975474	1.1405	1.18226
UCKL1		0.878113	0.884237	0.957057	0.964688	0.870774	0.861076	1.02224	1.02152	1.09005	1.05678	1.06935	1.022	1.01242	0.960984	0.915619	1.09137	1.02574	1.06866	0.988204	0.991429	1.05176	1.05339	0.80794	0.918958	1.08506	1.10006	1.06868	1.0033	0.959101	1.00291	1.0878	1.10873
AATF		0.954667	0.984349	0.983247	0.993738	0.93537	0.9149	1.22199	1.07965	1.01452	1.01907	1.00208	1.02955	0.959082	0.950456	1.02003	1.03083	0.962993	0.988001	0.960211	0.949249	0.988317	1.0004	0.977464	0.988354	0.974475	0.992698	0.979242	0.944755	0.944105	0.939838	1.15656	1.1598
KIAA1949		0.936744	0.954585	0.982739	0.953432	0.870952	0.867685	1.17208	0.97569	1.0457	1.05694	1.04952	1.01119	0.958606	0.966512	1.06026	1.03993	0.937536	1.00252	1.02005	0.997009	0.995067	1.00553	0.990615	0.956654	0.965177	0.993758	0.986577	0.965598	0.955379	0.948264	1.1845	1.1932
LARP6		1.0093	1.04331	1.00523	0.967907	0.957758	0.94111	1.15235	1.02576	0.977782	0.970933	1.02265	1.04864	0.958491	0.960508	0.993648	0.993376	1.00422	1.05577	0.977003	0.973715	0.932182	0.93102	0.964871	0.970703	0.983724	1.02762	0.990284	0.98255	0.985035	0.968001	1.08979	1.13476
ZNF282		0.980816	0.976887	0.966304	0.970788	0.955055	0.916383	1.19746	1.03438	0.983214	0.98667	1.08391	1.04617	1.05302	0.982139	0.925047	0.993377	1.00086	1.02549	0.973669	0.984659	0.982218	0.961813	0.954304	0.99774	0.947612	0.988904	0.95781	0.985142	0.918768	0.956246	1.13321	1.17994
ATG16L1		0.940984	0.940147	0.975074	0.99573	0.953399	0.930572	1.12328	1.00065	1.05118	1.0542	0.976591	0.992193	1.00112	0.999625	1.01921	1.00561	0.99659	0.960146	1.03166	0.968094	1.03676	1.0549	0.96813	1.04339	0.934142	0.968936	0.933118	0.919307	0.934357	0.988804	1.12404	1.17806
CCDC130		1.00419	0.951429	1.02569	0.952306	0.902423	0.903349	1.0955	1.03199	1.04446	0.966137	1.05437	0.966988	1.00558	1.0061	0.97686	0.986031	0.977832	1.0079	1.02135	0.959579	1.03313	1.08018	0.955784	1.00052	0.97431	1.0231	0.906283	0.984535	0.958926	0.950631	1.11343	1.17911
ERF		0.92808	0.967107	0.955278	0.929875	0.873399	0.849113	1.05506	0.989521	1.15313	1.09698	1.05614	1.04591	1.08906	1.01588	1.06927	1.14259	0.933489	0.994953	0.936015	0.947778	0.981244	0.969512	0.931553	0.989405	0.951404	0.975696	0.933763	0.946194	0.972088	0.968347	1.15382	1.19833
KIF1C		0.913755	0.92711	0.936755	0.927944	0.879491	0.884403	1.10233	0.968123	1.09755	1.06974	1.06073	1.03177	1.06275	1.01796	1.01629	1.07846	0.949174	0.976423	0.950477	0.937976	1.00152	0.990831	0.948269	0.980026	1.00384	1.04207	0.9796	1.00164	1.00716	1.00965	1.10789	1.13829
RAB11FIP5		0.93095	0.941766	0.942679	0.953821	0.905733	0.867056	1.11898	1.00127	1.06352	1.02728	1.03401	0.983698	1.03471	0.994813	1.01029	1.10586	0.997666	1.00919	1.00698	1.0037	1.03109	1.02286	0.90841	0.965059	0.961858	1.01454	0.952814	0.956425	0.959458	0.976413	1.13958	1.17753
SKI		0.945643	0.932779	0.9407	0.943128	0.914709	0.9225	1.09046	0.968207	1.05494	1.0359	1.02908	0.989052	1.06283	1.04101	1.03058	1.07071	0.952922	0.972974	0.965709	0.95634	1.00737	1.01129	0.920534	0.9399	0.99603	1.0013	1.00125	0.99715	0.987463	0.982368	1.14519	1.18997
ZNF598		0.932586	0.948603	0.93427	0.940635	0.902402	0.887453	1.08527	0.993738	1.04959	1.02753	1.04477	1.00657	1.0765	1.02402	0.982776	1.05243	1.02446	1.0636	0.964741	0.955614	1.0088	0.9791	0.938655	0.980557	0.97682	0.992904	0.942434	0.963809	0.97004	0.970899	1.1715	1.20693
PPP2R5B		0.922397	0.936216	0.963416	0.901239	0.879978	0.812844	1.05996	0.896288	1.12619	1.05823	1.02378	1.0646	1.0163	1.01059	1.03673	1.10756	1.01383	1.02838	1.04054	1.00683	0.972161	0.991774	0.986528	1.02311	0.996087	1.07037	0.959492	0.965394	0.934741	0.981081	1.09126	1.1221
EIF4A2		0.978935	0.986213	1.03575	1.04479	0.96582	0.961446	1.10969	1.07557	0.987142	0.987003	1.02543	1.03877	0.982877	0.970783	1.02209	1.04976	1.00335	0.98434	1.0081	1.00496	1.01679	1.00763	0.858711	0.892203	0.959588	0.96599	1.01752	1.02434	0.87678	0.883042	1.13694	1.13765
EIF1		0.997742	0.996103	0.990863	0.966811	0.927392	0.914538	1.09943	1.02964	1.03393	1.02248	1.05249	1.06141	0.9577	0.961653	1.0317	1.02476	1.02528	1.05422	1.02169	1.00711	0.989122	0.99103	0.888414	0.913726	0.9655	0.970661	0.970301	0.971707	0.926317	0.933453	1.15118	1.15165
LRRC42		0.996457	1.03074	1.00217	0.976373	0.975916	0.914334	1.14651	1.0373	1.03558	1.05134	1.01043	1.01493	0.913524	0.939746	1.03341	1.02551	1.03146	1.01166	1.05775	1.0239	0.977487	1.00401	0.855315	0.880415	1.02065	1.00573	0.934953	0.964651	0.882873	0.915747	1.15819	1.17092
DLG5		0.983769	0.97068	0.958038	0.9751	0.960431	0.993669	1.1214	1.10009	1.00745	0.975152	1.00755	0.956576	1.02062	0.991294	1.05115	1.14597	0.934745	0.955804	0.928775	0.941249	1.0225	1.02381	0.903223	0.909442	0.971331	0.990469	0.953055	0.949329	0.978391	0.973179	1.15203	1.19373
DNPEP		1.00173	0.992319	0.985749	0.973827	0.966087	0.959106	1.12352	1.13056	1.00496	0.973407	1.00587	0.976806	0.957021	0.885828	0.993497	1.11177	0.988363	1.0236	0.969868	0.978039	1.03225	1.03243	0.828195	0.907676	0.973243	1.0363	0.985477	0.993257	0.930648	0.950889	1.14824	1.17948
KIAA0141		0.960853	0.928843	0.983003	0.942867	0.967634	0.943702	1.09845	1.13832	1.00615	0.99849	0.985292	1.04563	0.991698	0.984304	1.0469	1.087	0.958082	1.01412	0.936006	0.931879	1.05293	1.05922	0.846623	0.885563	0.963535	1.03653	0.990886	0.969543	0.939934	0.970599	1.13348	1.20194
EXOC3		0.934969	0.938689	0.931461	0.971508	0.930852	0.913577	1.13477	1.05947	0.991742	0.982357	0.997296	1.00685	0.987312	0.950812	1.06261	1.08637	0.985137	1.00021	1.01849	0.986649	1.05046	1.07854	0.859972	0.895149	0.987959	1.00547	0.988887	1.00414	0.96407	0.956363	1.14952	1.18836
HSF1		0.942008	0.981724	0.997239	0.960671	0.947385	0.926952	1.16055	1.05696	1.04568	0.979239	1.03261	1.01049	1.03214	0.971674	0.983394	1.08082	0.969427	0.997885	0.948261	0.958949	1.0343	1.01036	0.868491	0.934558	0.975477	1.02974	0.957047	0.961746	0.955923	0.968398	1.1367	1.18321
THAP4		0.960841	0.970657	0.971958	0.954264	0.917241	0.898025	1.1501	1.10939	1.04046	0.950699	0.993037	0.986857	1.00035	0.972698	1.02378	1.11729	0.979544	1.0326	0.976801	0.972747	1.04069	1.01761	0.881598	0.912771	0.978714	1.01541	0.998824	1.00639	0.92367	0.927081	1.14453	1.17337
SMYD5		0.961295	0.933362	0.981865	0.952202	0.964445	0.895249	1.17394	1.08415	0.999203	0.994682	1.02629	0.963075	1.01559	0.915139	1.03562	1.1114	0.986108	1.01174	0.995886	0.931409	1.00847	0.998776	0.869658	0.925079	1.02104	1.05476	0.97951	0.996684	0.8869	0.940868	1.16341	1.2222
PTPRF		0.93778	0.971029	0.976993	1.00957	0.963288	0.96334	1.09489	1.12168	1.01755	0.963022	1.02613	0.911072	0.998124	0.914241	0.918968	1.07663	1.0491	1.06807	1.01339	1.0161	1.02495	1.03151	0.861754	0.927229	0.976315	1.03726	0.942873	0.939023	0.944472	0.970585	1.14518	1.18788
MRPL9		0.906544	0.992127	0.965994	0.943533	0.90656	0.886455	1.17334	1.11323	1.06119	1.03705	1.04178	1.01804	0.945526	0.942104	1.09949	1.13738	1.00121	0.99741	1.02612	0.991788	1.01245	1.08918	0.892808	0.890503	0.972435	0.980725	0.950959	0.960643	0.862585	0.890844	1.15907	1.15092
LRRC41		0.963209	0.974169	0.976133	0.959306	0.918411	0.905245	1.13612	1.07765	1.06794	1.03153	1.07565	1.03924	0.98909	0.968454	1.08543	1.10927	0.972338	1.01822	1.00688	0.98281	1.02799	1.03177	0.868917	0.878781	0.9495	0.985293	0.97515	0.96723	0.909627	0.925995	1.08645	1.1362
SCYL1		0.941651	0.973394	0.964187	0.968574	0.915921	0.903359	1.16586	1.07258	1.06404	1.03114	1.0379	1.01302	1.03992	0.982287	1.06025	1.14022	0.978408	1.04861	0.947932	0.951696	1.04701	1.05303	0.863804	0.889459	0.989414	1.02488	0.92294	0.947337	0.933472	0.923388	1.08624	1.11806
TMEM147		0.912808	0.970532	0.983427	0.96587	0.95123	0.911056	1.13189	1.1646	1.03709	0.973797	1.04675	1.00869	1.02724	0.96227	1.05366	1.15909	1.00043	1.00488	0.974151	0.961596	1.12507	1.08695	0.836902	0.903455	0.917191	0.988872	0.915585	0.937264	0.906972	0.940273	1.10874	1.13167
ARHGEF18		0.944585	0.990058	1.0098	0.979313	0.982253	0.936863	1.14441	1.02891	1.00855	0.955361	0.966201	0.901923	0.997962	1.00023	0.939217	1.03944	1.01557	1.06762	1.01154	1.02748	1.0302	0.961477	0.91438	0.996833	0.972116	1.02537	0.984328	0.94158	0.965735	1.00226	1.09917	1.15923
GTF3C5		0.96325	1.00934	1.00689	1.01872	0.969543	0.945678	1.11655	1.05563	1.00017	0.949852	0.982233	0.949641	1.03114	0.982907	0.927443	1.01748	1.05498	1.04862	1.03326	0.977278	1.01725	1.01242	0.872235	0.981231	1.00174	1.04771	0.935793	0.931221	0.955913	0.973246	1.1054	1.12522
NUP85		0.920376	0.967929	0.929931	1.04937	1.00751	0.960114	1.09928	1.03364	1.01653	1.00165	0.952897	0.893313	1.01249	0.970116	0.963475	1.10776	0.98285	0.950431	1.03727	0.957258	1.0176	1.05478	0.932386	0.987241	0.961218	1.07524	0.964647	1.02193	0.98047	0.97907	1.09052	1.12071
SDHA	1	0.96248	0.979524	0.975357	0.99545	0.98404	0.950307	1.12545	1.03212	0.972237	0.928047	0.960126	0.894236	1.02877	0.988073	0.963999	1.04973	1.00502	1.02747	0.9854	0.95611	1.0388	1.01891	0.918282	0.996457	1.01623	1.05844	1.01605	1.0205	0.982398	1.00601	1.07269	1.09129
HEATR2		0.873491	0.941899	0.925718	0.971888	0.918763	0.91298	1.1276	1.11696	1.0125	0.957902	0.954289	0.882484	1.04447	0.947608	0.959944	1.08567	0.996466	1.03429	0.994017	1.00059	1.13116	1.08906	0.845342	0.933877	1.05193	1.09253	0.970152	0.993251	0.981856	1.00998	1.09271	1.14864
CPSF1		0.907487	0.952993	0.928643	0.942109	0.924168	0.913296	1.17298	1.09431	1.0155	0.9471	0.991365	0.950458	1.06834	0.976594	0.963102	1.11743	1.0284	1.04457	0.968175	0.977895	1.1233	1.09715	0.851974	0.94039	0.964682	1.04676	0.965452	0.969609	0.975501	0.993012	1.08333	1.10393
KHNYN		0.935506	0.938722	0.943798	0.934171	0.963325	0.966779	1.16882	1.08335	0.982658	0.956813	1.03497	0.974786	1.046	0.999459	0.967714	1.07049	1.01317	0.992366	0.924002	0.947026	1.06905	1.03935	0.863472	0.926586	1.01642	1.02429	0.998072	0.990691	0.979062	1.03423	1.09441	1.12045
TRAP1		0.965969	0.951391	0.991737	1.00198	0.919876	0.932469	1.13182	1.12113	1.00339	0.951523	0.976864	0.968236	1.02292	0.977693	0.994601	1.09854	1.00844	1.04842	0.992939	0.982946	1.05956	1.05269	0.865329	0.967787	0.97857	1.00936	0.963561	0.984104	0.932018	0.954995	1.07824	1.11091
XAB2		0.93104	0.961157	0.982016	0.975322	0.966158	0.902366	1.13966	1.11135	1.03849	0.962154	0.996558	0.965511	1.05453	0.965796	0.969003	1.07811	1.00047	1.03247	0.951151	0.962663	1.07264	1.01488	0.848543	0.920925	0.984687	1.09384	0.962439	0.978536	0.95196	0.975626	1.11291	1.13705
COPS5		0.978555	1.0085	0.997677	0.987773	0.934296	0.922812	1.15086	1.03628	1.0598	1.05769	1.02501	1.07237	0.973715	0.930121	1.05352	1.04697	1.04375	1.00255	0.991328	0.978479	0.999746	1.01308	0.87057	0.94393	0.962811	1.00601	0.973533	0.972609	0.876143	0.923461	1.10853	1.0975
CCT4		0.987486	0.992499	1.00963	1.01107	0.935289	0.926892	1.11475	1.07855	1.03261	0.994029	1.01348	1.02136	0.964393	0.961411	1.07358	1.0695	1.01109	1.00479	0.994632	0.992894	1.02351	1.00519	0.916564	0.930105	0.980722	1.00069	0.976459	0.982013	0.886551	0.904558	1.09752	1.10618
EIF3M		0.982606	0.991142	0.981431	0.988044	0.936787	0.947849	1.10155	1.04511	1.00071	1.00314	1.02463	1.05328	0.940451	0.963831	1.04632	1.03903	0.992887	0.995816	0.992645	0.982384	1.02065	1.02119	0.90834	0.928307	0.989839	0.995528	1.0108	1.00155	0.934949	0.936539	1.11859	1.12406
COX7A2L	1	0.953603	0.968383	0.961519	0.953333	0.941894	0.936388	1.1428	1.04821	0.993819	0.964273	1.02348	1.0397	0.990895	0.958251	1.05399	1.06256	1.03312	1.01074	0.996035	0.988009	1.04141	1.02417	0.926797	0.931407	0.988026	0.989414	0.990434	1.01058	0.93321	0.971395	1.0848	1.08736
SET		0.9631	0.965174	0.960255	0.947613	0.923742	0.926938	1.1489	1.01169	1.00766	1.02485	1.00118	1.01692	0.945266	0.955609	1.09716	1.06555	0.997293	1.01768	1.01788	1.01994	1.02442	1.03623	0.949264	0.945878	0.990875	0.996741	0.986216	0.990435	0.931388	0.928405	1.10239	1.10338
YY1		0.99619	0.981596	0.9643	0.936385	0.97206	0.960215	1.14879	1.02553	0.988849	0.987568	1.01144	1.01041	0.98527	1.00193	1.05614	1.06729	0.973714	0.99999	0.976397	0.995993	0.998995	0.969426	0.928478	0.952078	0.993004	0.973994	0.994693	0.96602	0.972736	0.967016	1.12889	1.11461
ATP5G2	1	0.981874	0.985936	0.997694	0.94808	0.941634	0.938392	1.07042	1.0665	0.971667	0.958491	1.00529	1.01364	0.961408	0.96748	1.04597	1.03691	0.981471	1.02389	0.998141	1.00497	1.0273	1.02066	0.907289	0.892126	1.01891	1.05367	1.03955	1.02615	0.95723	0.951504	1.09602	1.10974
EIF4B		0.999874	0.998054	0.992645	0.982005	0.950155	0.950973	1.11005	1.04365	0.967456	0.965494	1.0248	1.02651	0.955844	0.955635	1.03961	1.01682	0.997703	1.00447	1.0075	0.99898	1.01784	1.01875	0.916022	0.907012	1.0123	1.02298	1.04775	1.03829	0.955873	0.946241	1.06358	1.06512
HADHB		1.0009	0.977598	1.0095	0.998169	0.961574	0.956391	1.08985	1.04824	0.994603	0.985048	0.985381	0.981618	0.96492	0.957479	1.0316	1.04739	0.993245	0.977334	0.990588	0.973661	1.02548	1.02616	0.889305	0.90671	1.0318	1.0389	1.03801	1.04092	0.979783	0.952615	1.07255	1.07269
IARS2		0.980205	0.971115	0.991841	0.997378	0.91945	0.930711	1.08453	1.03954	0.999931	1.01826	0.999055	1.01919	0.958351	0.973624	1.0386	1.05996	0.976497	0.959887	0.989704	1.00977	1.02591	1.01784	0.872593	0.908393	1.04574	1.03682	1.03969	1.04911	0.952708	0.965177	1.08015	1.08827
GABARAP		0.989111	0.998739	0.986679	0.944999	0.926682	0.912905	1.07925	1.06277	1.00559	1.01246	1.04798	1.04336	0.947806	0.961755	1.07929	1.06737	0.978613	1.02849	0.999778	0.980002	1.04844	1.0439	0.890094	0.885961	0.990323	1.01799	1.00135	0.991337	0.959796	0.955829	1.07243	1.08891
VIM		0.979175	0.990324	0.99265	0.990145	0.903637	0.89632	1.07899	1.03256	1.02459	1.00049	1.01409	1.00213	0.996022	0.970438	1.02687	1.05511	1.00811	1.03035	1.00232	0.997208	1.05854	1.05658	0.869592	0.893255	1.00239	1.03244	1.00744	1.0117	0.958113	0.959016	1.07186	1.08752
CLIC1		0.964952	0.994228	0.995918	0.98909	0.889942	0.88629	1.07897	1.00416	1.06482	1.03435	1.00567	0.993862	0.981557	0.948161	1.03463	1.0877	1.01281	1.04009	1.01563	1.00754	1.01464	1.0107	0.896481	0.934535	1.02263	1.07661	0.99644	1.01417	0.920004	0.933869	1.06522	1.08435
SSRP1		0.946357	0.963785	0.980261	0.965265	0.924235	0.901907	1.08904	1.03926	1.02369	1.02167	0.989349	0.984885	0.980213	0.962948	1.03944	1.0645	1.02383	1.06411	1.04355	1.03594	1.04655	1.05339	0.919583	0.959258	0.998906	1.01626	0.951242	0.961665	0.926809	0.93478	1.08628	1.10104
CTDNEP1		0.935156	0.972202	0.978135	0.964565	0.91698	0.927896	1.07029	1.0583	1.01839	0.977495	1.00635	1.00663	0.995785	0.945684	1.01897	1.10733	0.99673	1.03444	0.988269	0.973735	1.06955	1.05537	0.85925	0.920264	1.00475	1.03137	1.00413	0.998987	0.966893	0.965089	1.10138	1.12964
SF3A2		0.953881	1.00275	0.966253	0.958822	0.919316	0.915988	1.04325	1.0474	1.03981	0.992025	1.03172	0.996019	0.996902	0.93176	1.01294	1.0501	1.01174	1.09685	1.00124	0.991159	1.04114	1.02841	0.890553	0.908812	1.0112	1.06553	0.997842	0.977575	0.945648	0.938649	1.10308	1.13163
SMARCB1		0.953566	0.992801	0.993163	0.974999	0.907446	0.91099	1.10548	1.03905	1.01182	0.978138	1.01185	1.00568	0.980008	0.946791	0.985619	1.0379	1.02733	1.07262	1.0373	1.03749	1.05953	1.02536	0.864837	0.906821	1.01012	1.05181	0.999021	1.00316	0.921549	0.945145	1.07562	1.12699
ATP5SL		0.966917	0.935193	0.952914	0.963465	0.983163	0.952397	1.10308	1.03571	1.0262	1.03176	1.00382	1.00764	1.04851	1.02392	1.02957	1.07414	0.981344	1.02857	0.980392	0.963112	1.00749	1.02124	0.88301	0.942569	1.01708	1.04908	0.960596	0.971525	0.966767	0.949989	1.03267	1.10615
SHARPIN		0.912289	0.981092	0.929243	0.918531	0.933774	0.913787	1.11592	1.06504	1.05987	1.01739	1.05783	0.998924	1.04332	0.994392	1.057	1.0755	0.981822	1.0483	0.953703	0.941885	1.04705	1.02198	0.864549	0.899767	1.02482	1.08005	0.994567	0.997762	0.95592	0.919707	1.09159	1.10263
UBAC1		0.939514	0.957497	0.93915	0.908778	0.993993	0.974709	1.12117	1.00786	1.01408	0.991454	1.01764	0.933631	1.02075	1.02127	1.06812	1.02728	1.01205	0.970373	0.973681	0.981967	1.04119	1.06998	0.90507	0.928914	1.00231	1.02375	0.976141	1.00639	1.01696	0.97625	1.07661	1.10148
HMG20B		0.925979	0.94604	0.976144	0.938833	0.948229	0.929718	1.13717	1.02718	1.01915	0.999175	1.00466	0.989755	1.04198	0.989484	1.04907	1.07999	0.936137	0.996321	0.962353	0.992389	1.05358	1.05557	0.850036	0.869365	1.04505	1.06098	1.02387	1.03379	0.983269	1.00079	1.04949	1.08445
USF2		0.957929	0.97964	0.976029	0.938394	0.922726	0.910666	1.15787	1.04583	1.00557	1.00334	1.03617	1.03351	0.991191	0.95165	1.03061	1.08064	0.962631	1.05065	0.998922	0.990669	1.05741	1.06809	0.874563	0.873318	1.0108	1.0438	1.01945	1.01052	0.931859	0.958756	1.07025	1.05654
MAP2K7		0.935924	0.998917	0.980503	0.959137	0.922233	0.925433	1.10876	1.01946	0.993883	0.974166	1.02375	1.03157	1.06633	1.00258	1.02441	1.05006	0.948905	1.01479	0.973227	0.951308	1.0222	1.01851	0.934446	0.916335	1.02003	1.06894	0.983066	0.927736	0.993922	0.965696	1.12394	1.11981
RPUSD3		0.905771	0.939389	0.984005	0.935114	0.93791	0.856853	1.09343	1.07548	0.998884	0.984635	1.02786	1.02611	1.02623	0.990032	1.00626	1.02598	0.982564	1.11759	0.96547	0.995284	1.0934	1.05739	0.906891	0.903831	0.99232	1.04541	1.00227	0.9266	1.0056	0.973406	1.08169	1.13634
CDK4		0.959267	0.962553	0.994951	0.937911	0.953271	0.916745	1.20117	1.09582	0.983026	0.973442	0.990745	1.01041	0.994732	0.965345	1.07017	1.12091	1.03213	1.03333	0.99184	0.985853	1.06383	1.04038	0.921614	0.968974	0.943198	0.970123	0.920753	0.937696	0.947581	0.978635	1.05577	1.07784
EIF2B4		0.944382	0.984038	0.968357	0.959409	0.89975	0.900235	1.15209	1.06052	1.01503	0.999893	1.00414	0.968452	1.01732	0.969233	1.04041	1.08205	1.02515	1.03869	0.996435	0.974876	1.01798	1.02033	0.960335	1.0155	1.01973	1.02805	0.967847	0.927492	0.944034	0.949716	1.06958	1.07893
SIRT2		0.962538	0.985467	0.973256	0.959732	0.962704	0.940441	1.13119	1.05668	0.994419	0.968155	1.01312	0.968496	1.01308	0.972036	1.05472	1.08278	0.970635	1.03511	0.952414	0.93648	1.06771	1.06281	0.971996	0.976988	0.96703	1.00181	0.958774	0.958989	0.975302	0.997724	1.0537	1.07373
FAM50A		0.909095	0.935201	0.938885	0.935914	0.916511	0.899735	1.10388	1.03016	1.03459	1.0049	0.996206	0.999537	1.04473	0.991062	1.07038	1.10896	0.961556	1.00127	0.967889	0.978636	1.06217	1.04273	0.924391	0.975921	0.99006	1.00692	0.965057	0.993321	1.00184	1.01489	1.09789	1.09574
MAPKAPK2		0.929655	0.943005	0.950698	0.963111	0.926236	0.915922	1.12631	1.04018	1.04834	1.03166	1.04365	1.00908	1.03465	0.990061	1.09332	1.15553	0.969796	0.993148	0.967272	0.950727	1.057	1.04669	0.913229	0.960968	0.956419	0.986802	0.936847	0.959115	0.964643	0.956677	1.07726	1.102
CENPB		0.896575	0.960406	0.950319	0.939038	0.914707	0.878143	1.20964	1.03358	1.04753	1.01849	0.9995	0.987861	1.044	1.01954	1.06223	1.14432	0.961307	1.00933	0.944841	0.942151	1.02925	1.01114	0.887474	0.944727	0.984451	1.04168	0.962859	0.969701	0.983575	1.00767	1.0986	1.11537
PPP1R9B		0.940669	0.96426	0.939998	0.926662	0.916755	0.910561	1.18574	1.0352	1.0155	0.997704	0.994506	0.980253	1.02298	0.999488	1.07312	1.11876	0.961082	1.01761	0.97148	0.956277	1.02242	1.02192	0.931457	0.95608	0.978486	1.01819	0.960513	0.94401	0.997351	0.99132	1.11327	1.1364
RDBP		0.924112	0.928346	0.94603	0.928096	0.89036	0.874858	1.21234	1.0631	1.02685	1.02551	1.0091	0.993176	0.994998	0.971341	1.06829	1.11526	0.984522	1.01797	0.977611	0.979001	1.0528	1.03477	0.902777	0.956748	0.998718	1.03938	0.996605	0.998735	0.938919	0.967892	1.08698	1.09481
SNAP47		0.918029	0.919574	0.950991	0.903239	0.988962	0.888048	1.17864	1.04116	0.99993	0.919178	1.02303	1.03428	1.00777	0.985181	1.02404	1.09942	0.973866	1.0365	0.971358	0.99794	1.07426	1.03628	0.917096	0.97291	0.92688	1.00953	0.980795	0.94334	1.01963	0.97174	1.12333	1.16308
SPAG7		0.983471	0.94188	0.989524	0.942434	0.953341	0.95645	1.21496	1.06623	0.98055	0.98042	1.00911	1.00658	0.959944	0.997917	1.05953	1.02848	0.958334	0.953913	0.964913	0.985515	1.0778	1.08031	0.914895	0.911502	0.984463	0.979502	1.00608	0.994356	0.957162	0.950627	1.11673	1.09308
TINF2		0.9978	0.962609	0.982195	0.956081	1.00526	0.973992	1.18464	1.08605	0.972132	0.950326	0.989867	0.951115	0.994061	0.989906	1.02862	1.05595	0.9842	0.995692	0.959696	0.963191	1.03764	1.04586	0.936402	0.969854	0.942805	0.990029	0.953466	0.984033	0.945741	0.974687	1.10505	1.13105
ATPAF1	1	0.937889	0.921495	0.938531	0.939872	0.948661	0.975694	1.09848	1.00662	0.949908	0.976532	0.995203	1.03101	1.00846	1.02039	1.00657	1.05102	0.977496	0.989605	0.999201	1.00745	1.04473	1.01269	0.881761	0.934324	1.0094	1.00836	1.04222	1.05906	1.00482	1.03922	1.09818	1.08516
PABPC4		0.953221	0.950499	0.975992	0.952884	0.996951	0.992048	1.06151	1.02178	0.974096	0.97317	1.03505	1.03933	1.06028	1.05764	1.05428	1.04829	0.918244	0.941022	0.971162	0.951731	0.952845	0.946296	0.912511	0.913859	0.99297	1.00479	1.0151	1.02491	1.04401	1.03639	1.10845	1.11868
HLA-E		0.994502	1.00355	1.00165	0.98389	1.00983	1.0068	1.1404	1.07412	0.9683	0.950572	0.987176	0.965344	1.00196	0.985544	1.01913	1.03226	0.935557	0.953047	0.93355	0.921799	0.998096	0.980502	0.894595	0.910997	1.01222	1.03447	1.00848	1.03642	1.00742	1.02388	1.10199	1.12195
TKT		0.963222	0.988257	1.00741	1.00888	1.01371	1.00004	1.06566	1.08906	0.979071	0.943026	0.975802	0.963818	1.04194	1.00058	1.01907	1.08907	0.945089	0.969474	0.947433	0.938953	0.964259	0.954079	0.860281	0.905186	0.995524	1.03445	0.999299	1.00447	0.999985	1.01079	1.14806	1.17404
BICD2		0.904643	0.889177	0.948972	0.960947	0.937864	0.96446	1.10726	0.969535	1.02964	1.02019	0.950285	0.953766	1.03382	1.02905	1.02139	1.069	0.914151	0.91304	0.9419	0.941413	1.02844	0.981572	0.951047	0.977449	1.026	1.0226	1.03342	1.02988	1.04632	1.02477	1.18397	1.19403
NELF		0.951491	0.968864	0.925196	0.954717	0.981584	0.995493	1.08687	1.02358	1.03611	0.984842	0.999699	0.978974	1.11304	1.08285	0.97023	1.05902	0.890088	0.904361	0.856449	0.880875	0.96944	0.9611	0.922127	0.977853	1.0059	1.05091	1.01026	1.01688	1.04135	1.05917	1.15227	1.18839
ST3GAL4		0.914409	0.970666	0.962095	1.01832	0.989831	0.946077	1.08786	1.07964	0.98122	0.949475	0.954929	0.940201	1.03818	1.02	1.02186	1.08859	0.869355	0.871244	0.933141	0.89502	1.00851	0.987035	0.911661	0.999087	1.01643	1.10398	1.01912	1.03162	1.02645	1.02038	1.15029	1.19332
NCKIPSD		0.92469	0.948004	0.966862	1.00236	1.08895	1.00909	1.03468	1.07044	0.955987	0.915184	0.961302	0.956081	1.04549	0.976691	0.995599	1.01127	0.96816	1.05821	0.933892	0.956949	1.08821	0.976993	0.918045	0.984733	0.965882	1.02025	0.971284	0.952334	1.04221	1.08102	1.10484	1.1143
MRPL10		0.929987	0.97152	0.98119	0.95863	0.981991	1.00171	1.0917	1.13848	0.94634	0.940781	0.935235	0.97453	1.06255	1.03648	0.976796	1.05645	1.00187	0.995104	0.920118	0.931463	1.06048	1.02031	0.929645	0.998446	0.956485	1.06591	0.942796	0.948857	1.00298	1.00635	1.09439	1.14043
TECPR2		0.969559	0.968214	0.965076	1.02695	1.01646	0.973015	1.11868	1.08006	0.993243	0.963808	0.993768	0.96964	1.05774	0.992392	0.93108	1.07991	0.953399	0.982822	0.924017	0.936426	1.03885	1.01778	0.930696	0.990255	0.941355	1.01403	0.94648	0.936635	1.02614	0.992665	1.10214	1.16673
TEX264		0.982554	0.980774	0.97663	0.931476	1.03741	1.03424	1.1324	1.10616	1.0068	0.963587	0.982292	0.98355	1.12221	1.07307	0.984959	1.07528	0.943967	0.976705	0.88259	0.92265	0.990123	0.998393	0.910707	0.979175	0.935469	1.00066	0.92886	0.952428	0.996343	1.02564	1.08618	1.09673
TMEM18		0.948486	0.948452	0.959061	0.909204	1.04554	1.01531	1.18397	1.05303	0.99597	0.945197	0.908407	1.00619	1.11775	1.04629	1.02833	1.06564	0.969845	0.990641	0.970838	0.918908	1.04835	1.04043	0.952051	0.882851	0.936995	0.997267	0.927704	0.931346	0.995956	0.965241	1.14395	1.15078
PHF19		0.967208	0.858533	0.96408	0.964261	0.933846	0.894607	1.0215	0.990842	0.961858	0.907483	0.915991	0.888605	0.973638	0.922554	1.07042	1.13139	1.00902	1.05938	0.988877	0.979675	1.11178	1.10406	0.899383	0.939221	1.09091	1.12932	1.01931	1.04829	1.02837	1.00817	1.07951	1.13791
ORAI2		0.892105	0.911768	0.88293	0.876925	0.876483	0.864	1.1562	0.983335	1.03354	0.957801	1.0078	0.956057	1.00693	0.954893	1.07191	1.09222	0.990272	1.00091	0.962918	0.958702	1.06037	1.08684	0.980428	1.00108	1.03363	1.11829	1.01511	1.02249	1.05266	1.03973	1.04646	1.10522
ZNF511		0.931483	0.929752	0.923375	0.883284	0.976325	0.908127	1.1058	1.01504	0.95373	0.984849	0.945917	0.953006	1.0046	0.982965	1.09294	1.10258	1.0174	1.04441	0.967952	1.00446	1.11428	1.06986	0.941486	0.961604	1.01944	1.07435	0.984738	0.967028	1.01722	0.97001	1.07669	1.07531
C16orf13		0.898915	0.974512	1.00552	0.962922	0.927957	0.847777	1.14717	1.0919	1.0233	0.978085	1.04234	0.988335	0.987808	0.979148	0.941403	1.07267	1.06	1.09924	1.02268	0.998543	1.082	1.07709	0.814884	0.898911	1.00054	1.07366	1.02547	0.997192	0.913815	0.96517	1.02644	1.0746
MTMR14		0.957187	0.918458	0.977191	0.934457	0.901976	0.910554	1.15831	1.05331	1.0056	1.0309	1.02531	1.00707	0.985578	0.920171	0.951633	1.08419	1.08617	1.06088	1.01928	1.01009	1.12623	1.09295	0.837964	0.887479	1.02321	1.06273	0.976941	1.04071	0.945497	0.93899	0.992887	1.0761
LMF1		0.97414	0.986566	1.00312	0.999953	0.953847	0.902494	1.11834	1.0571	0.945105	0.992495	0.924844	0.939025	1.005	0.942299	0.944978	1.12248	0.996225	1.08617	1.01597	0.970492	1.03314	1.07717	0.799065	0.917954	1.03331	1.1258	1.00559	1.08131	0.916628	0.943219	1.05062	1.13554
FLYWCH2		0.967115	1.07861	0.970128	0.981331	0.960608	0.869264	1.1555	0.931488	1.06439	1.01921	1.04147	0.943138	1.04181	0.971297	0.905193	1.00703	1.07493	1.11013	0.933661	1.00714	1.00137	0.969459	0.890441	0.965734	1.04348	1.12196	1.02029	1.0345	0.954501	0.934416	1.01309	1.01731
ARHGEF1		0.948051	0.98667	0.990505	1.00272	0.937273	0.897715	1.15782	0.948883	1.04605	1.03199	1.01674	0.998712	1.02282	0.970879	0.939105	1.02212	1.05847	1.05996	1.02811	1.02274	1.05111	1.00372	0.896462	0.945159	1.02175	1.04998	0.998136	0.990149	0.96021	0.929412	1.01645	1.05013
C19orf43		0.996692	1.00714	0.992528	0.956602	0.947294	0.929706	1.19701	0.998553	1.03676	1.03484	1.03702	1.02521	1.00866	0.993152	0.956817	1.00534	0.98236	1.04882	0.996148	0.982804	1.01421	0.990492	0.876935	0.940566	1.00282	1.04681	1.00046	1.00397	0.956228	0.960564	1.03151	1.04197
CHMP1A		0.95093	0.984959	0.990253	0.973984	0.92686	0.904537	1.1785	0.988186	1.04186	1.01037	1.0186	0.997983	1.01421	0.948368	0.944966	1.05383	1.02866	1.03343	1.01234	0.982593	1.02782	1.00937	0.873934	0.924086	1.04171	1.07769	1.00911	0.999348	0.972149	0.990705	1.03874	1.04993
MRPS34		0.972343	0.955103	0.993751	0.921638	0.92804	0.909613	1.20558	0.9888	1.03756	1.00419	0.985524	0.958499	1.03809	1.01146	0.998389	1.05774	1.00957	1.05839	0.980012	0.999333	1.03772	1.01621	0.906301	0.941642	1.03913	1.07461	1.016	0.986626	0.944481	0.962327	1.02211	1.03923
UNC45A		0.933217	0.934712	1.00463	0.984493	0.962463	0.922079	1.20978	1.01509	1.09803	1.04254	1.04757	1.00966	1.06093	0.988747	0.976889	1.07404	0.979407	0.988986	0.962814	0.980086	0.986287	1.0037	0.860797	0.910121	1.02173	1.05466	1.00656	1.03756	0.950266	0.971009	0.995946	1.0252
EHMT2		0.995412	0.973313	1.00176	1.00208	0.97467	0.92355	1.11508	1.06405	1.02677	1.01413	0.998534	0.99838	1.04214	0.97535	0.937817	1.06341	1.01811	1.05749	0.958393	0.966764	1.0601	1.06707	0.799209	0.870244	1.01183	1.05259	0.988963	0.993986	0.963255	0.961747	1.05223	1.07156
NENF		1.007	1.00616	1.01314	0.95735	0.952467	0.966618	1.1235	1.04943	0.997888	0.981771	1.01572	1.03843	1.01243	0.989908	0.947359	1.04866	1.01452	1.06591	1.00214	0.959185	0.996173	0.995569	0.828334	0.893152	1.01039	1.09177	0.989923	1.01822	0.965425	0.976968	1.0272	1.05728
CTBP1		0.965697	0.966106	0.995462	1.00056	0.941942	0.93756	1.16687	1.03464	0.990893	0.964092	1.00022	1.00063	1.01821	0.964739	1.00569	1.0427	1.0036	1.03921	0.959571	0.957196	1.02302	1.00013	0.894918	0.915351	1.02861	1.06313	1.01225	1.03895	0.952001	0.998428	1.04928	1.06835
APH1A		0.979792	1.01104	0.983844	0.969361	0.965826	0.957724	1.13114	1.0282	1.00176	0.983478	1.0068	0.98692	1.02025	1.00126	0.987734	1.03913	1.05219	1.06001	0.991656	1.00086	1.04755	1.02891	0.851276	0.898307	0.999407	1.05025	0.991263	1.01796	0.936861	0.969174	1.01611	1.03395
SGSM3		0.977075	0.964727	0.960163	1.02213	0.954062	0.94071	1.13073	1.03869	0.997002	0.991386	0.979952	0.957852	1.02073	1.00714	0.934827	1.04023	1.06672	1.06188	1.00514	0.994789	1.0605	1.06165	0.884678	0.905206	1.00724	1.05641	0.984534	0.982782	0.918353	0.999929	1.03984	1.05294
ENTPD6		0.954737	1.01487	1.03787	1.01261	0.948894	0.94379	1.16433	1.07287	1.02577	0.971334	0.961792	0.972359	1.01846	0.952045	0.988566	1.09915	1.01518	1.01442	0.976477	0.9713	1.0461	1.01261	0.847322	0.87914	1.03025	1.07966	1.01107	1.00789	0.937492	0.953374	1.02573	1.05256
MVP		1.0021	1.02058	1.03019	1.01844	0.941103	0.923822	1.15711	1.04433	1.03783	1.00335	0.996258	0.965424	0.979914	0.923169	0.950742	1.01768	1.02242	1.05311	0.992033	0.984262	1.04254	1.03426	0.853277	0.901911	1.04382	1.08891	1.02646	1.0354	0.936531	0.957824	0.996344	1.01885
TMEM109		1.02741	1.05038	1.04383	0.997247	0.995638	0.975669	1.13039	1.01271	0.989227	0.977026	0.993249	0.963316	0.991273	0.964048	1.00359	1.02789	1.00679	1.01811	0.976521	0.955203	0.991767	1.02158	0.877244	0.886272	1.05004	1.09282	1.01775	1.03467	0.950064	0.945275	1.0021	1.0309
CNP		1.01621	1.01349	0.995267	0.957313	0.984666	0.956377	1.16952	1.071	1.01513	0.999856	1.01173	0.970054	0.971995	0.953212	1.04878	1.04934	1.00235	1.0294	0.982946	0.978506	1.03229	1.01959	0.91526	0.918929	1.00479	1.03425	0.983586	0.993975	0.90693	0.930211	1.03287	1.05019
GTF2F1		0.976522	0.985337	0.984642	0.946667	0.943149	0.945754	1.15313	1.05914	1.05773	1.0252	1.01696	0.993931	0.988572	0.961687	1.02049	1.01177	0.963825	1.02332	1.00809	0.971439	1.0244	1.02738	0.92505	0.915791	0.991954	1.02656	1.01404	0.998439	0.953157	0.938681	1.07339	1.0738
ATP5I	1	0.992667	1.01942	1.012	0.976038	0.915017	0.912769	1.17079	1.00404	1.05672	1.01652	1.02415	1.01827	1.01584	1.0085	1.02476	1.02523	1.00139	1.06208	0.993873	1.00015	1.02513	0.995366	0.898132	0.90562	0.999153	1.03797	0.976415	1.01061	0.924055	0.950808	1.00669	1.01983
CHCHD2		1.00172	1.01025	0.989252	1.0005	0.923809	0.929699	1.17246	1.04112	1.04266	1.0244	1.01494	1.02557	0.998935	0.961129	1.01269	1.05923	1.03632	1.03676	0.988651	0.985778	1.04486	1.01912	0.874709	0.891073	0.970304	1.05113	0.997345	0.990531	0.899899	0.921885	1.03933	1.04395
SHFM1		1.00586	1.03046	0.980413	1.00416	0.941463	0.929358	1.17541	1.00503	1.02623	1.02668	1.0044	1.059	0.981313	0.939714	1.0217	1.07273	1.03509	1.02535	1.038	1.00779	1.02975	1.03533	0.862192	0.916525	1.00639	1.03698	0.969845	0.991044	0.878509	0.921918	1.04631	0.99506
NHP2		0.951932	0.951951	0.993805	0.955652	0.940564	0.914545	1.21708	1.02795	1.05016	1.03232	1.00831	1.04979	0.988496	0.970475	1.07908	1.07648	1.00878	1.02809	0.997121	1.02465	1.00989	1.02834	0.912249	0.919089	1.00189	1.02458	0.953105	0.996316	0.883807	0.924133	1.03423	1.04514
STOML2		0.96161	0.993457	0.992238	0.963859	0.927854	0.922125	1.21538	1.09149	1.05267	1.00649	1.03694	1.04216	1.01206	0.924666	1.02245	1.07946	1.02268	1.02356	0.995453	0.978936	1.02364	1.01454	0.876591	0.919704	0.981147	1.02518	0.975441	0.99785	0.902511	0.921701	1.0554	1.04077
LSM7		0.952302	1.00198	0.992218	1.01545	0.889645	0.916575	1.19175	1.03952	1.06952	1.0396	1.00717	1.03648	1.06297	0.998361	1.00227	1.11078	1.05027	1.05627	0.985083	0.979783	1.061	1.03237	0.890221	0.954318	0.950287	1.02116	0.883119	0.959778	0.903562	0.926151	1.01826	1.00179
C22orf28		0.961477	0.990723	0.994427	0.982323	0.970085	0.944668	1.14078	1.03686	1.06384	1.02736	1.00103	1.00722	1.04542	1.00373	0.986262	1.07248	1.04588	1.03755	0.996342	0.995971	1.02797	1.00296	0.9069	0.967711	0.961567	0.998981	0.926658	0.974761	0.913624	0.929484	1.04984	1.03512
UQCRFS1	1	0.971915	1.00991	0.979189	0.996688	0.938658	0.936825	1.12389	1.03797	1.04701	1.0238	1.04182	1.04245	0.995826	0.990834	0.985024	1.10459	1.03241	1.04158	1.01385	1.00311	1.03012	1.02865	0.868027	0.965705	0.963031	1.01358	0.941564	0.956249	0.915721	0.932673	1.03123	1.03609
MYL6B		0.998732	1.00611	1.01131	0.959705	0.992856	0.927739	1.14447	1.06949	1.01992	0.972096	1.02168	0.97306	0.998778	0.897089	0.910089	0.964998	1.08298	1.09983	1.00367	0.999917	1.06843	1.05848	0.885245	0.919514	1.04049	1.0523	1.00277	1.04527	0.952029	0.935306	1.00676	0.978892
TSC22D4		0.943605	0.994322	0.967961	0.992561	0.913899	0.909485	1.16589	1.03338	1.0427	0.968805	0.981393	0.983493	0.981385	0.929587	0.897052	1.0001	1.02622	1.08289	0.993282	0.97923	1.06279	1.0688	0.906055	0.911877	1.03299	1.08627	1.01492	1.03144	0.960577	0.95322	1.09177	1.09205
WHSC2		0.942716	0.987563	1.00501	0.939217	0.995315	0.970232	1.17763	1.03055	0.982924	0.991594	1.01871	1.03315	1.00214	0.930576	0.915619	1.0115	1.06917	1.10167	0.998316	0.971498	0.955475	1.02704	0.915849	0.928853	1.00662	1.03112	1.01807	1.00369	0.986791	0.938522	1.06007	1.0528
CAPN1		1.00233	1.02035	1.00961	1.01614	0.965571	0.954469	1.05935	0.994553	1.06934	1.05028	1.0147	0.985233	1.02429	0.979715	0.92959	1.00679	0.993443	1.01334	0.971718	0.961647	1.01204	1.00443	0.870809	0.922991	1.0539	1.10319	1.01239	1.0158	0.941868	0.946964	1.03196	1.0612
TBC1D22A		0.960044	0.97439	0.944242	0.942767	0.940675	0.912784	1.09482	0.997685	1.06145	1.02051	1.00473	1.00615	1.05571	0.975765	0.968072	0.990592	1.0216	1.06582	1.01724	0.965499	0.986372	0.95916	0.85817	0.895191	1.06734	1.1127	1.08183	1.02782	0.975256	0.990478	1.0325	1.09263
ADRBK1		0.965385	0.975059	1.00046	0.959638	0.972395	0.925348	1.11068	0.945686	1.04241	0.991654	0.995749	0.990326	1.07932	0.995113	0.933573	1.02229	0.988425	1.06447	0.987319	1.01531	0.981042	0.959744	0.886794	0.985579	1.02249	1.0286	0.996972	1.00266	1.00186	1.00307	1.05392	1.11667
TRIP6		0.938431	0.946415	0.986948	0.960697	0.933384	0.908187	1.10644	0.982312	1.03352	0.999203	1.01745	1.00105	1.02293	0.978682	0.964665	1.06217	1.00992	1.02014	0.989504	0.986955	0.977115	0.956214	0.885849	0.954604	1.03166	1.08091	1.02241	1.03243	1.00465	1.03189	1.07401	1.09926
RXRB		0.983991	0.993046	0.957626	0.965675	0.970726	0.913881	1.08887	0.954175	1.06779	1.00835	1.015	1.03604	1.06494	0.994425	0.895474	1.03523	1.06032	1.07433	0.989764	1.00326	1.00133	1.00308	0.889177	0.945246	0.986453	1.01751	1.01387	1.012	0.983335	0.995186	1.03222	1.04767
LMNA		0.95949	0.972027	0.994463	0.990437	0.912511	0.89726	1.11623	0.952436	1.02072	0.989697	0.981064	0.960137	1.02814	0.983591	0.965991	1.03336	1.01738	1.0297	1.00612	1.00281	1.04165	1.0339	0.897776	0.936761	1.05715	1.09338	1.0327	1.04472	0.997911	1.00981	1.01146	1.02924
PPP6R2		0.992478	0.976076	1.01198	0.993143	0.927801	0.939517	1.09545	0.964116	1.03682	1.00666	1.03045	1.0211	0.980895	0.884565	0.978797	1.03019	1.01808	1.04407	1.02006	1.03718	1.01771	1.02663	0.891009	0.931173	1.04214	1.05467	1.01192	1.01656	0.965812	0.978246	1.02443	1.05026
NUMA1		0.98912	0.991285	0.991658	0.983793	0.953675	0.941948	1.12549	1.01808	0.981241	0.941293	1.00771	0.952651	0.949629	0.928191	0.946785	1.0108	1.00784	1.04348	0.998206	0.996467	1.03695	1.04214	0.90284	0.909498	1.0428	1.07831	1.05525	1.04779	0.991563	0.99444	1.05457	1.0845
S100A6		0.997401	1.00276	1.00781	0.993908	0.935458	0.921742	1.07939	0.987188	0.998089	0.98314	0.980921	0.976496	0.972666	0.948638	0.988192	1.01251	1.02844	1.02807	1.00892	0.997404	1.03215	1.01939	0.899956	0.931394	1.03689	1.06288	1.03556	1.04802	0.979372	0.990114	1.05846	1.05666
RAB13		1.01249	1.02726	0.990952	0.967183	0.916484	0.898001	1.12488	1.0159	1.01405	0.99402	1.03	1.01291	0.951725	0.944156	0.950026	0.980264	1.00551	1.05487	1.00591	0.982004	1.0395	1.00882	0.90237	0.92251	1.05324	1.0948	1.0484	1.05645	0.975427	0.989695	1.03093	0.99926
NDUFS3	1	0.988507	0.986605	1.02599	0.966482	0.959454	0.903785	1.10527	1.03612	1.0001	1.01323	0.974535	0.974923	1.01057	0.954718	0.942843	1.00082	1.0449	1.07125	1.00113	1.00317	1.00233	1.00106	0.915071	1.01184	0.997815	1.02349	0.996252	1.041	0.977786	1.00139	1.02063	1.04693
WDR59		0.94284	0.994032	1.05044	0.964552	0.927803	0.923142	1.07809	1.0116	0.988181	0.974572	1.04081	0.986944	1.02036	0.96979	1.00093	1.0665	1.04218	1.03049	0.983627	1.01425	1.02426	0.956089	0.895358	1.00285	1.01926	1.0776	0.982173	1.03289	1.00752	0.98449	0.982125	1.02426
WDR13		0.945128	0.968982	0.961224	0.921954	0.966225	0.91751	1.15151	0.97386	0.989799	0.940594	0.972035	0.974097	1.05519	0.989441	0.932571	1.0173	1.04803	1.06291	0.990272	0.990562	1.04262	1.02486	0.819983	0.908072	1.05991	1.09728	1.03361	1.03939	1.00115	1.03896	1.06996	1.09501
COL6A1		1.06582	1.08549	1.05953	1.05232	0.968828	0.960529	1.17176	1.04088	0.985598	0.960276	1.05574	1.02158	0.921988	0.888931	0.981022	1.02822	1.03189	1.06769	0.968459	0.961434	1.04311	1.04134	0.796465	0.812791	1.01984	1.05714	1.01513	1.01484	0.915601	0.916666	1.03262	1.05645
COL6A2		1.05746	1.07457	1.05498	1.04823	0.974595	0.967889	1.14101	1.03673	0.996733	0.971429	1.0514	1.02382	0.936467	0.903552	0.96015	1.01565	1.04625	1.07401	0.989229	0.986099	1.04619	1.03962	0.817702	0.848419	1.0114	1.04409	1.00627	1.01139	0.908249	0.917859	1.00913	1.0294
GSTK1		1.02137	1.03839	1.03669	1.01007	0.973115	0.969256	1.16908	1.0929	0.984991	0.979012	1.00695	0.993997	0.941379	0.925169	1.03716	1.07926	0.974796	1.01976	0.964195	0.96013	1.04292	1.0409	0.84324	0.864657	1.03644	1.05543	1.02589	1.02216	0.903404	0.908982	1.03611	1.04218
SNUPN		1.10129	1.04233	1.07796	1.06043	0.957982	0.989044	1.13382	1.07399	1.02036	0.969123	0.990757	1.02064	0.927756	0.954798	0.975851	1.02488	1.06814	1.08912	1.00741	0.981489	1.08133	1.03003	0.863542	0.825022	1.01167	1.02453	1.00727	0.99659	0.876392	0.872079	0.973672	0.970692
FBXL12		1.03964	1.04332	1.05593	0.998477	0.997736	0.966552	1.15627	1.06839	1.02544	1.02366	1.03955	1.1103	1.00955	0.964604	1.02466	1.06999	1.03196	1.05684	0.944695	0.890402	1.04863	1.0492	0.827809	0.871645	0.922918	1.00551	0.971225	0.922283	0.889525	0.906047	1.00785	1.05941
NPR2		1.06504	1.09575	1.00694	1.01908	0.984342	0.961447	1.15287	1.10148	1.03569	1.02767	1.12772	1.06682	0.978693	0.937308	0.982442	1.06952	1.00014	1.01133	0.977415	0.960823	1.02257	1.0258	0.752922	0.820537	0.981249	1.00294	0.989743	0.956842	0.90671	0.906146	1.03829	1.03376
CRAT		1.00311	1.0393	1.02227	1.03645	0.956393	0.936868	1.13252	1.14399	1.04078	1.00042	1.02911	1.01987	1.0096	0.965741	1.00626	1.10375	0.970769	1.02246	0.962124	0.973798	1.04899	1.05346	0.824899	0.859537	0.982673	1.0327	0.972717	0.970179	0.862896	0.864802	1.05628	1.09528
GLB1		1.01665	1.03118	1.03363	1.01224	0.943984	0.931725	1.08032	1.1153	1.02407	0.990657	1.04458	1.02217	0.975588	0.942846	1.06528	1.12677	1.01261	1.02237	1.01533	0.981745	1.06127	1.0598	0.813775	0.855847	0.956394	0.984374	0.952108	0.9801	0.874565	0.901921	1.08277	1.08803
MMP2		1.03543	1.05459	1.0399	1.03554	0.954285	0.948269	1.11909	1.09365	1.01844	0.99289	1.06529	1.04378	0.946485	0.912006	1.01252	1.0655	1.05385	1.07526	1.00535	0.998912	1.11483	1.10574	0.831241	0.86347	0.916436	0.948113	0.921874	0.923996	0.881377	0.884368	1.05629	1.08124
C22orf13		1.00792	1.03682	1.03073	1.01489	1.02482	0.977022	1.10764	1.0643	1.01942	0.97596	1.00845	0.95543	1.00527	0.959117	0.986607	1.04931	1.01961	1.01167	0.944829	0.93262	1.00592	1.03347	0.907845	0.887761	0.985636	1.01999	0.985544	1.00206	0.944594	0.95623	1.06057	1.07795
GRINA		0.962655	1.00531	1.0084	0.992478	0.967333	0.951987	1.09972	1.09379	1.02	0.990645	1.03295	0.999046	1.02226	0.971488	1.00734	1.07495	0.97395	1.02015	0.971378	0.960628	1.01666	1.0021	0.869821	0.89906	0.971721	1.0273	0.969292	0.971752	0.972227	0.967663	1.08759	1.11835
FAM160B2		0.988231	1.00554	1.02052	1.00836	0.932971	0.939469	1.14011	1.08121	1.04897	1.01191	1.04509	1.01517	1.01211	0.935042	0.967976	1.05972	1.00815	1.03743	0.985692	0.947995	1.03815	1.04353	0.838893	0.888417	0.986847	1.02572	0.959044	0.964768	0.93735	0.952409	1.07413	1.09907
TBC1D9B		1.00327	1.01142	1.01875	1.01712	0.993875	0.980376	1.12671	1.0896	1.01559	0.983561	1.01768	0.976132	0.994892	0.958814	0.993111	1.08048	0.997434	1.0196	0.964866	0.962391	1.07223	1.05821	0.84346	0.904184	0.991204	1.01353	0.9626	0.975704	0.926976	0.925574	1.0468	1.07384
PRMT2		0.981332	0.978644	0.98884	0.984115	0.990671	0.983328	1.11467	1.07304	0.993908	0.957194	1.0038	1.01784	1.00576	0.983577	1.02851	1.08705	1.00335	1.04427	0.960902	0.959504	1.06436	1.0427	0.794745	0.857471	0.99504	0.997874	0.993461	0.988661	0.928595	0.97135	1.10532	1.12011
NFIX		1.0174	1.03696	1.01588	1.01933	0.958377	0.956204	1.10541	1.05666	1.02693	0.998667	1.04973	1.0162	0.977981	0.947327	1.02548	1.07103	1.00061	1.03907	0.979164	0.96843	1.03395	1.03022	0.803792	0.813503	1.01199	1.05065	1.00427	0.99435	0.940957	0.928421	1.04459	1.07648
TRIP10		1.03072	1.04971	1.03001	1.01727	0.972911	0.940244	1.09789	1.04139	1.05627	1.03691	1.05792	1.02678	0.961134	0.933759	1.05351	1.07083	0.968896	0.994293	0.96062	0.979193	0.998182	0.996808	0.826658	0.8592	0.9948	1.02678	0.983963	0.997741	0.921008	0.91883	1.08359	1.1122
VAT1		0.997126	1.0178	1.02132	1.00865	0.914931	0.897877	1.14098	1.07605	1.03902	1.00969	1.00503	0.975667	0.966747	0.923022	1.02395	1.09161	0.975526	1.00201	0.970496	0.963345	1.06283	1.05499	0.788337	0.834256	1.02859	1.07926	1.01909	1.02239	0.929199	0.942816	1.09686	1.12056
C17orf81		1.00866	0.964969	0.943388	1.03603	0.921575	0.925145	1.12095	1.0235	1.06797	1.07295	1.05584	1.08964	0.950385	0.964967	0.964041	1.04963	1.1013	1.05303	1.01804	1.00245	1.03461	1.02092	0.858875	0.917847	1.00758	1.01649	0.92893	0.974043	0.930506	0.934464	0.992733	1.04853
FOSL2		1.00495	1.02197	1.0579	1.05353	0.910761	0.909991	1.12114	1.02872	1.04624	1.02362	1.08572	1.05305	1.00626	0.939989	0.973168	1.06628	1.07197	1.10116	1.03989	1.02921	1.03922	1.04387	0.830557	0.853072	0.946828	0.970161	0.953359	0.948534	0.926931	0.930665	0.98589	1.02539
HNRNPA0		0.980773	1.01702	0.973514	1.00169	0.960368	0.972942	1.20269	0.971459	1.0676	1.03835	1.10084	1.08549	1.01914	0.98172	0.97621	1.02271	1.08064	1.10087	1.02036	1.0283	1.00474	0.990705	0.835822	0.882661	0.945875	0.989558	0.923449	0.938348	0.895833	0.910875	1.03216	1.04729
FPGS		0.954708	1.0208	1.01092	0.957903	0.941738	0.933952	1.25393	1.00628	1.11064	1.05081	1.02562	1.0006	1.05446	0.949855	0.895181	1.03003	1.00482	1.07987	1.00106	1.00332	1.03283	1.00675	0.784461	0.877855	1.05314	1.07337	0.993835	0.997102	0.952865	0.941531	0.987529	1.01224
FKBP8		0.971037	1.00015	0.991528	0.99154	0.921721	0.900501	1.22169	1.01194	1.08674	1.03996	1.07404	1.0454	1.02763	0.96952	0.968079	1.05697	1.03106	1.05326	0.997731	0.991357	1.00698	0.996068	0.788136	0.845937	1.02671	1.0798	1.00214	1.01885	0.92715	0.945401	0.990717	1.02023
TSPO		0.965856	0.971991	0.999789	0.98814	0.89673	0.870189	1.19843	0.962978	1.09207	1.07492	1.07167	1.05821	1.0264	0.960359	0.973619	1.06362	1.01482	1.02482	1.00975	0.989235	0.989854	0.964195	0.786917	0.84981	1.07416	1.11926	1.05369	1.06622	0.929358	0.967701	0.973767	1.01148
MZT2B		0.976502	0.988937	1.01565	0.943821	0.900929	0.862669	1.18298	1.04971	1.08181	1.06103	1.03952	1.03482	1.01941	0.968327	0.974701	1.09714	1.04888	1.07471	0.974535	0.993474	1.04936	1.01614	0.720562	0.834619	1.04243	1.11705	1.02252	1.03366	0.904757	0.955711	0.997095	1.01654
TRAPPC5		0.982257	0.995624	0.987159	0.966986	0.944777	0.884511	1.16691	1.07891	1.05341	1.03215	1.04967	1.01783	1.04026	0.96884	0.949698	1.07839	1.02852	1.07751	0.995464	0.98482	1.04819	1.02456	0.737491	0.867517	1.01284	1.0847	0.993722	0.991582	0.917015	0.952537	1.02954	1.05659
C19orf70		0.940215	0.977179	0.929656	0.938452	0.912285	0.880999	1.21822	1.08686	1.06313	1.01714	1.05088	0.999384	1.04853	1.00222	1.0174	1.10878	1.03204	1.08658	0.954417	0.984945	1.09319	1.08175	0.817768	0.896297	1.0095	1.05752	0.968274	0.939643	0.877912	0.927204	1.03502	1.04662
HSPBP1		0.975046	0.984333	0.996834	0.934319	0.944041	0.888536	1.24603	1.07367	1.08473	1.04545	1.05298	1.02455	0.997954	0.961163	1.006	1.0921	1.05245	1.08552	1.00586	1.02604	1.07955	0.995736	0.824921	0.927973	0.987695	1.01726	0.923652	0.940443	0.893233	0.885663	1.02619	1.02009
NDUFV1	1	0.948971	0.980606	1.01275	0.977226	0.937527	0.90768	1.19401	1.03031	1.08206	1.015	1.03781	1.03617	1.05366	0.967212	0.969613	1.09938	1.05688	1.05662	0.986789	0.981033	1.04456	1.04545	0.816934	0.897916	1.0033	1.04377	0.971837	0.990552	0.90277	0.932981	1.01357	1.00507
URM1		0.974389	0.980963	0.996747	0.933293	0.93827	0.901881	1.20295	0.993287	1.08368	1.07552	1.06916	1.05434	1.01073	0.965356	0.992541	1.05515	1.0675	1.09909	0.995817	1.01399	1.04207	0.996889	0.803587	0.85551	1.00225	1.04306	0.966776	0.980225	0.910971	0.905085	1.03654	1.0524
WBSCR16		0.974493	0.984339	0.988124	0.987123	0.952919	0.927059	1.24841	1.06012	1.08909	1.05245	0.997947	0.958206	1.0444	0.973456	0.956945	1.08151	1.06945	1.0013	1.00893	0.969654	1.00559	0.98309	0.821573	0.932846	0.996257	1.03535	0.953068	0.991509	0.926882	0.949436	1.04074	1.03774
CORO1B		0.924166	0.974031	0.983179	0.955788	0.918351	0.869789	1.18257	1.06947	1.09049	1.02764	1.04389	1.00471	1.03005	0.951764	1.00793	1.1077	1.01783	1.02288	0.967083	0.964882	1.04871	1.03041	0.832999	0.880397	1.02076	1.05432	0.984219	1.00263	0.920954	0.954327	1.05122	1.10487
RNH1		0.960271	0.983699	0.993791	0.978403	0.888332	0.866663	1.21647	1.01138	1.09003	1.05292	1.08901	1.06487	0.996613	0.962435	1.04521	1.09961	1.00011	1.0092	0.973292	0.966046	0.995139	0.974646	0.809953	0.851799	1.01958	1.0509	1.00374	1.01342	0.924404	0.945938	1.07036	1.09177
MRPL16		0.961109	0.986324	1.00252	0.963196	0.95962	0.932377	1.20392	1.08614	1.05115	0.99272	1.04263	1.01757	0.985095	0.947486	1.08091	1.11485	1.00808	1.03828	1.02132	0.991765	1.00555	1.0215	0.825177	0.873298	0.972169	1.03875	0.966649	0.967265	0.867626	0.924852	1.07973	1.07037
TSPAN4		0.9885	0.997423	1.02381	1.01099	0.930834	0.907493	1.17234	1.04779	1.04944	1.02616	1.04439	1.00775	1.00827	0.957848	1.04605	1.13337	1.01753	1.03578	1.00172	0.991385	1.02437	1.01865	0.819303	0.866244	0.99302	1.02065	0.945899	0.977657	0.899878	0.937325	1.03367	1.06446
TRAF7		1.01017	1.01473	1.03979	1.01856	0.934459	0.91123	1.21423	1.13471	1.02428	1.0029	1.04528	1.00386	1.01065	0.949987	1.05219	1.14984	1.01186	1.03922	0.97457	0.981582	1.06944	1.04909	0.817639	0.877831	0.94976	1.00469	0.948406	0.947614	0.864386	0.871317	1.02732	1.04842
GPX4		1.04031	1.07316	1.03143	1.0123	1.01042	1.00149	1.22543	1.10041	0.992165	0.953771	1.00379	0.991392	1.01876	0.976959	0.985148	1.03738	0.981066	1.03182	0.947838	0.945712	0.997217	0.986384	0.827251	0.863365	0.984492	1.04247	0.979515	0.978989	0.955919	0.964538	1.01947	1.03963
ZDHHC7		1.02627	1.03775	1.05126	1.0379	1.00731	0.999211	1.28588	1.18396	0.972923	0.970306	0.966282	0.958197	0.971828	0.970538	1.00534	1.03503	0.961606	0.958081	0.984176	0.982753	0.97274	0.970454	0.85198	0.86123	0.974296	1.00028	0.979963	0.984408	0.962237	0.961804	1.04773	1.06627
ST6GALNAC4		1.03804	1.03206	1.0469	0.999554	0.985359	0.954694	1.19504	1.1932	1.074	1.02053	1.03578	1.00611	1.11186	1.02432	0.92931	1.095	0.987343	0.973284	0.949937	0.941538	0.9722	0.934912	0.814086	0.882393	0.995288	1.00095	0.955878	0.947415	0.896139	0.893461	1.0373	1.07611
PHF13		1.00236	0.98401	1.05477	0.978203	0.975098	0.951822	1.19847	1.03067	1.09045	1.02796	1.05775	1.07704	0.935869	0.995948	0.969542	0.998602	1.00358	0.970587	0.999837	1.04725	0.997389	0.981943	0.80384	0.869603	0.937233	0.952522	0.983174	1.04574	0.896434	0.972945	1.09456	1.1148
SRC		1.00486	1.02709	1.07495	1.05411	0.939205	0.937716	1.16769	1.08318	1.08251	1.0397	1.07142	1.02406	0.994323	0.932344	0.956956	1.04905	0.9549	0.987285	0.978067	0.952064	0.948799	0.934882	0.794427	0.861185	0.970299	1.02315	0.969503	1.00283	0.943982	0.962379	1.11956	1.15752
C19orf12		1.03509	0.982951	1.02438	0.920875	0.992821	1.0094	1.03184	1.03906	1.04747	0.939155	0.989542	0.998162	0.925271	0.912701	1.02522	0.965406	1.09179	1.06788	1.01601	1.01727	1.02462	1.08988	0.995734	0.942472	0.98905	0.988935	1.01692	1.02195	0.937833	0.937514	1.01932	1.00349
PHF8		0.980429	0.985987	0.988413	0.930281	0.923601	0.967218	1.0309	1.1023	1.05542	1.00415	1.06542	0.951513	0.95635	0.987496	1.03076	1.01749	1.08312	1.13748	0.968986	1.09443	1.06857	1.06581	0.953211	0.940985	0.928838	0.999056	0.936884	0.933971	0.90964	0.957347	1.00565	1.03829
AKIRIN2		0.982003	0.980028	1.03314	1.03153	0.952272	0.94783	0.960968	1.0307	1.06192	1.07078	1.07426	1.09494	0.930778	0.971293	1.03288	1.12339	1.01708	1.04025	1.0323	1.04454	1.00807	1.03192	0.931624	0.995791	0.942934	0.959526	0.899829	0.935466	0.937893	0.903389	1.03153	1.00916
MAGOH		0.992156	0.986832	1.00255	0.981202	0.937685	0.924455	1.02935	0.992149	1.08482	1.07211	1.04111	1.09004	0.960119	0.938028	1.04198	1.06221	1.04799	1.08857	0.995318	1.05962	1.06215	1.00264	0.971228	1.01199	0.98136	0.981962	0.903066	0.924431	0.890626	0.935741	1.01686	0.989661
DIMT1		0.998692	0.991654	1.03629	1.04641	0.950855	0.954549	1.01136	1.04757	1.06931	1.08098	1.06888	1.08875	0.902209	0.969956	1.07137	0.986531	1.00696	1.00915	1.04072	1.07518	1.00178	0.95818	0.990507	0.971257	0.934256	0.9506	0.977171	0.948772	0.904317	0.870305	1.06994	1.01554
CCT6A		0.977067	0.982684	1.00228	0.986196	0.914724	0.919032	1.0383	0.988235	1.05585	1.08098	1.02492	1.05166	1.01105	1.01729	1.05857	1.05524	1.01341	1.01186	1.03094	1.02352	1.01352	1.00693	0.968369	0.972781	0.967575	0.973274	0.960795	0.950221	0.939987	0.923032	1.0543	1.02541
MRPL3		1.01691	1.00168	1.02783	1.00467	0.951404	0.959988	1.05245	1.04078	1.04289	1.04464	1.03072	1.03167	0.94332	0.961167	1.07833	1.07814	1.02008	1.07973	1.02078	1.01975	1.01006	1.00516	0.96192	0.945085	0.963593	0.98919	0.9452	0.935967	0.901295	0.875106	1.04793	1.01258
LOC100507246		0.986177	0.967096	0.992243	1.01873	0.935441	0.950277	1.05693	1.05256	1.00995	1.00751	1.02461	1.06775	0.995841	0.999101	1.14717	1.07034	1.04555	1.02493	1.03101	1.02092	0.988961	0.987723	1.01641	0.964116	0.930282	0.946667	0.923659	0.939729	0.913382	0.904459	1.03537	1.0451
PHF5A		0.939381	0.943468	0.997026	0.933601	0.928401	0.946501	1.04325	1.0265	1.09731	1.0213	1.03947	0.968135	1.02156	1.00751	1.08717	1.04549	1.0315	1.11244	1.02372	1.01741	0.99932	0.953187	1.01859	0.998195	0.946789	1.01903	1.00456	0.954237	0.911415	0.930759	1.01638	1.01641
MAPKAPK5		0.959479	0.955797	0.994645	1.02668	0.972395	0.91105	1.01716	0.976488	1.10094	1.03739	1.02698	1.06148	0.948781	0.938819	1.06769	1.04211	0.996294	1.06791	1.05809	1.00069	0.982217	1.03718	0.987955	0.953873	1.07478	1.05461	0.932108	0.996287	0.933927	0.902069	0.981882	1.00225
ACTR3		1.03669	1.02265	1.02944	1.01813	0.870262	0.872761	1.05058	1.02762	1.11413	1.10746	1.08412	1.09011	0.890977	0.913877	1.08761	1.05281	1.03448	1.03123	1.0476	1.04309	0.996375	0.993876	0.920101	0.915888	0.978914	0.976004	0.963816	0.969245	0.881246	0.874694	1.0621	1.04212
ECD		1.04659	0.990417	1.059	1.01209	0.976065	0.946565	1.00382	1.0296	1.05374	1.05413	1.06311	1.08013	0.88955	0.928041	1.05654	1.03421	0.992213	1.02233	1.02646	1.02358	1.02194	1.04475	0.947467	0.916096	0.956322	0.951812	0.951401	0.935177	0.897382	0.911924	1.08158	1.09597
LSM14A		1.0092	1.02257	1.00823	1.0033	0.937323	0.963177	1.01363	0.984026	1.04443	1.04391	1.04866	1.05705	0.940435	0.938423	1.14394	1.0783	1.02011	1.04802	1.0578	1.05708	1.03179	1.031	0.91067	0.871255	0.961234	0.949914	0.965779	0.972187	0.909955	0.892355	1.04458	1.03968
CLPX		1.05358	1.02086	1.0241	0.992818	0.956505	0.931529	0.983942	0.976369	1.00488	1.01205	1.03561	1.09342	0.894687	0.989594	1.10283	0.999619	1.00838	1.01693	1.0694	1.07691	1.04633	0.942882	0.976611	0.860759	0.996474	1.00054	1.01635	0.99196	0.918632	0.941194	1.06559	0.998679
THOC7		1.0272	1.03875	1.02102	1.03633	0.933817	0.937569	0.997538	1.0209	1.05065	1.04674	0.997316	1.11525	0.875576	0.953681	1.16418	1.05634	0.994271	0.995382	1.033	1.03916	0.975845	0.974661	0.971373	0.882115	0.989601	1.02121	1.03853	0.979623	0.904833	0.868037	1.03408	1.0254
DSTN		1.03174	1.01482	1.00564	0.984463	0.925681	0.927265	1.04703	0.986071	1.12298	1.14557	1.10889	1.12784	0.958809	0.987256	1.12118	1.04602	0.99038	0.988634	1.06142	1.05492	0.986799	1.00036	0.892762	0.854303	0.958537	0.950664	0.982179	0.982962	0.904539	0.885727	0.997968	0.966574
PPID		1.04177	1.02837	1.01652	1.00149	0.985572	0.982185	1.03969	0.993237	1.07512	1.07775	1.07347	1.10089	0.899741	0.977912	1.15653	1.05059	1.01332	1.01981	1.03077	0.968717	1.02637	1.03406	0.919033	0.897046	0.926287	0.930088	0.997198	0.96063	0.904481	0.889295	1.02186	0.960178
DSTYK		1.07641	1.05609	1.06693	1.11926	0.964428	0.934178	1.1117	1.02965	0.940325	0.989306	0.957582	0.950911	0.90703	0.895255	1.01263	1.01781	1.09072	1.0152	1.08955	1.09305	0.991883	1.03282	0.908264	0.872655	0.991238	1.00101	1.00836	0.995672	0.926811	0.904505	1.02463	1.02414
DNAJC19		1.04015	1.01923	0.985974	1.01747	0.978606	0.993228	1.0501	1.0126	0.982445	0.974929	1.08908	1.0205	0.897159	0.945188	0.990645	0.931195	1.02972	1.04445	1.03184	1.00043	1.0526	1.00363	0.907243	0.856952	1.02843	0.993535	1.057	1.08716	0.944466	0.94248	1.08209	1.00947
CREBL2		1.01017	1.0198	0.999979	0.983135	0.938833	0.95934	1.0636	1.03257	0.934924	0.978618	0.954847	1.00274	0.878289	0.933496	1.00972	0.948439	1.02666	0.945303	0.968861	1.01029	1.03401	1.03578	0.960335	0.937264	1.0868	1.04	1.1228	1.1266	1.01615	0.9838	1.04562	1.01122
IPO8		1.008	0.995379	1.06088	1.03917	0.97989	0.967159	1.03769	1.02611	0.974934	0.989895	0.956303	0.961992	0.870387	0.895077	1.01297	0.971195	1.02081	0.975366	1.04802	1.07099	1.04353	1.03069	0.890061	0.900314	1.05218	1.01496	1.07136	1.06325	1.00997	0.93682	1.06887	1.05577
PLA2G12A		1.002	0.940719	1.00115	0.98789	0.954381	0.980181	1.11595	0.993858	0.941358	0.938195	1.0015	0.939158	0.937813	0.993201	1.01873	0.99145	1.06016	1.02654	1.02188	0.981251	1.04706	0.989559	0.900827	0.904105	1.0198	1.09257	1.10513	1.10205	1.02195	0.932365	1.04527	1.01196
NCK1		1.08783	1.0609	0.999311	1.04893	1.01572	1.0497	1.07884	1.09378	0.945637	0.987235	0.913293	1.02367	0.846385	0.954411	1.03288	0.955738	0.950651	1.02995	0.976811	1.02454	0.972789	0.98326	0.908651	0.899142	1.03812	0.992574	1.01768	1.0108	0.971544	0.955701	1.09926	1.07426
PSMD5		1.01818	0.979247	0.988461	0.99976	0.975943	0.982342	1.09551	1.02332	0.952199	1.02045	0.992341	1.0321	0.881197	0.951043	1.07539	0.972149	0.977469	0.997084	1.03797	1.02128	0.973801	0.999741	0.945402	0.912508	1.01141	1.00333	1.05738	1.0334	0.955302	0.922304	1.09629	1.1157
SNX14		1.05909	0.970986	1.00349	1.05271	0.955777	0.978182	1.06148	1.03299	0.982541	0.998686	1.01614	1.05718	0.871759	0.944474	1.05622	0.960051	0.964779	0.95106	1.00217	1.01607	0.985946	0.988348	0.930642	0.944039	1.03724	1.00347	1.08121	1.08577	0.959512	0.949546	1.04571	1.05274
EGLN1		0.990403	0.967548	0.939067	0.968533	0.908205	0.931221	1.13694	1.01384	1.05592	1.0722	1.07837	1.12972	0.928839	0.9469	1.0801	1.08011	1.04663	1.00274	1.06062	1.01954	0.927157	0.932437	0.928755	0.917004	0.99574	0.958851	0.979454	0.971896	0.926271	0.898803	1.11653	1.08965
BRD1		0.962021	0.987689	0.97589	0.985413	0.923421	0.937103	1.14108	0.895833	1.03796	1.0516	1.08929	1.05418	0.980993	0.974034	0.986604	1.00734	1.04217	1.04118	1.0034	0.981266	0.96693	1.02094	0.939195	0.953611	0.974817	1.01015	0.98794	0.960872	0.965683	0.965203	1.09775	1.09845
ANKLE2		0.998113	0.984448	1.00889	1.01438	0.959217	0.954284	1.0771	0.956597	1.06445	1.05073	1.06274	1.06833	0.989332	0.9837	1.00964	0.982391	0.997891	1.01612	1.04913	1.04578	0.954898	0.953376	0.974379	0.97678	0.97639	0.96852	0.944806	0.945647	0.962447	0.941462	1.06053	1.06751
MARCH6		1.00735	0.971471	1.00577	1.00173	0.952834	0.966032	1.07907	1.03484	1.06733	1.04761	1.09164	1.06365	1.01672	0.970618	0.974672	1.02464	1.01954	0.979233	0.98431	0.991577	0.968831	0.985599	0.932669	0.922402	0.941916	0.968682	0.99047	0.996941	0.96715	0.983107	1.04764	1.04398
RTCD1		0.977509	0.993805	1.06077	1.02825	0.924634	0.95532	1.13562	1.01381	1.10797	1.08156	1.03706	1.07963	0.949298	0.923064	1.00751	0.986807	1.03993	0.999857	0.977144	1.02248	0.965654	0.991189	0.95089	0.945313	0.956833	0.962664	0.97308	0.997428	0.892697	0.912363	1.07593	1.07393
C7orf11		1.02698	1.01815	1.02739	1.01385	1.03425	0.996731	1.03379	1.00242	1.12114	1.03543	1.05167	1.07737	1.02965	0.984404	1.04913	0.995924	1.00216	1.0872	0.988527	0.999793	0.928619	0.902583	0.910122	0.974467	0.884083	0.932873	0.929597	0.957567	0.92256	0.941396	1.04833	1.09183
RNF103		1.03942	0.976664	0.961326	1.01389	0.969908	0.983295	1.0521	0.972691	1.06892	1.07262	1.09257	1.14138	0.991356	1.01916	1.049	1.01379	0.988325	0.990956	0.973789	1.02157	0.962724	0.998794	0.902875	0.876838	0.94596	0.925613	0.974225	0.955171	0.959982	0.95414	1.08332	1.06762
UNC50		1.02756	1.04039	1.00883	1.00828	0.96806	0.95225	1.06482	1.07415	0.972279	0.988561	1.03445	1.08872	0.963933	0.996919	1.0609	1.04465	0.98794	1.00846	1.04936	1.02863	0.995329	1.03694	0.912294	0.919074	0.931195	0.857284	0.993831	0.987359	0.920176	0.94631	1.04099	1.09007
ADSS		0.976374	0.914729	0.94833	0.955875	0.90463	0.91768	1.11675	1.03209	1.03752	1.03713	0.996742	1.02372	0.967467	0.989992	1.07908	1.01181	0.986997	0.942836	1.01435	1.0159	0.991949	0.970229	1.02421	1.05016	0.965469	0.91942	1.01871	0.982451	0.976565	0.95159	1.16204	1.11721
DYNC1LI1		0.974078	0.958814	0.97391	0.966057	0.925294	0.898879	1.10533	0.981627	0.983909	1.01211	0.974804	1.0062	0.975329	0.923457	1.11964	1.03645	0.996525	1.03495	1.04505	1.04002	1.03518	1.05689	1.00264	0.96309	0.979825	1.00159	0.966952	0.964327	0.903713	0.91942	1.15328	1.12068
GLOD4		0.970822	0.928357	0.960434	0.951442	0.938704	0.991732	1.16728	1.07797	0.955169	0.923188	0.892837	0.938239	1.00737	0.887461	1.14741	1.0594	0.940005	0.962828	0.942658	1.03498	1.08037	1.08246	1.02302	0.981518	0.978082	0.978357	1.01004	0.988792	0.941598	0.973232	1.14211	1.14215
ANXA4		1.00032	1.00025	0.991508	0.977246	0.946387	0.943495	1.13446	1.04584	0.959339	0.976525	0.953096	0.955726	0.950013	0.944216	1.06453	1.04113	0.926793	0.956196	0.951362	0.946235	1.05161	1.06887	0.965291	0.984159	0.995039	1.00326	1.0188	1.02513	1.01289	0.994744	1.10537	1.11017
CHCHD3		0.995859	0.975409	0.993579	0.958674	0.94382	0.951919	1.11147	1.04385	0.979208	1.02616	0.970812	0.963658	0.924174	0.953259	1.10396	1.04113	0.976196	0.994498	0.992265	0.957358	1.04169	1.0526	0.973083	0.977388	0.987916	0.987471	0.989939	0.955352	0.978281	0.934873	1.13534	1.12879
HEXB		0.97087	0.964428	0.984991	0.988661	0.948936	0.958285	1.11122	1.07409	0.922935	0.945753	0.945883	0.977991	0.948583	0.981301	1.07459	1.08369	0.978206	0.969441	0.972441	0.993416	1.05214	1.05933	0.987091	1.01103	0.989578	0.971422	0.999275	1.00482	1.0125	1.01164	1.04762	1.05784
SNX5		1.00789	1.00264	1.015	0.978648	0.944689	0.953475	1.11569	1.13031	0.906451	0.958751	0.979342	1.0071	0.875695	0.94999	1.10651	1.04485	0.965787	0.98472	0.984888	0.991707	1.07798	1.08309	0.947912	0.944773	0.991409	0.978651	1.02118	1.02131	0.955782	0.968712	1.06818	1.03689
DAXX		0.954809	1.0061	0.992172	0.931129	0.922517	0.90079	1.02583	1.01693	1.06361	1.04739	1.01012	1.03702	0.982978	0.960245	1.11844	1.08006	0.988813	1.04647	1.02906	1.01029	1.00135	1.00399	0.964099	0.945557	0.989338	1.01546	0.963648	1.01713	0.90807	0.934005	1.05964	1.07294
CNOT7		0.996802	1.01086	0.990581	0.988007	0.948888	0.972885	1.0057	1.01043	1.01346	1.03663	1.01449	1.08274	0.947613	0.965838	1.06619	1.0399	1.00509	0.976493	1.00861	1.02359	0.996866	0.964452	0.925755	0.904188	1.00932	1.00239	0.996365	1.03411	0.954608	0.937777	1.09275	1.07662
HMGN4		0.985728	0.995657	0.981587	0.970629	0.961544	0.948844	1.04024	1.01635	1.00919	0.998533	0.982842	1.06668	0.939291	0.955055	1.11687	1.06463	0.989382	0.962929	1.02104	1.03855	1.03018	1.0303	0.923604	0.909323	1.0064	0.998976	1.02498	1.00133	0.927224	0.901671	1.1138	1.08663
GOLPH3		1.00947	1.01272	0.999735	0.989905	0.966948	0.954284	1.07819	1.00331	1.00728	1.01264	1.01	1.02462	0.958604	0.984887	1.09411	1.02751	0.996608	0.980234	0.97831	1.00248	0.999852	0.981665	0.950656	0.922643	1.00303	0.99712	1.01023	1.00568	0.93609	0.921482	1.08113	1.09858
APEX1		0.989768	1.00468	1.01333	0.999827	0.967247	0.943696	1.03973	1.06633	1.01142	1.0115	1.0242	1.05374	0.985849	0.987526	1.0629	1.05367	0.972025	1.01226	1.00721	0.984601	1.00977	1.01033	0.949747	0.946043	0.971125	1.00231	0.993557	0.984332	0.896507	0.895477	1.06281	1.0865
GDI2		0.993952	0.993797	0.980497	0.990523	0.947017	0.946245	1.03497	1.03644	1.0164	1.01042	1.00019	1.02268	0.963752	0.984699	1.06603	1.04764	0.989275	0.995098	1.0005	1.00156	1.01879	1.01961	0.956139	0.962448	0.99758	0.995664	0.996771	0.997396	0.946135	0.939985	1.07155	1.07625
HNRNPC		0.979196	0.977176	0.977226	0.974785	0.958282	0.949941	1.04729	1.02704	1.0196	1.02452	1.00585	1.02851	0.971718	0.981786	1.06586	1.04548	0.980717	1.0012	1.01316	1.00901	1.01786	1.01707	0.974989	0.969321	0.991462	0.986448	0.986462	0.986289	0.961205	0.952249	1.05635	1.06194
UBE2D3		1.00867	0.990664	0.993079	0.987402	0.958738	0.960444	1.04074	1.03247	0.988272	0.996546	1.00307	1.02924	0.942483	0.937504	1.07021	1.01923	1.01292	1.01911	1.00947	1.01465	1.00293	0.995003	0.983844	0.954976	1.00399	1.01093	1.00506	1.00434	0.942606	0.941672	1.0761	1.06366
PPP2R5E		1.01025	0.992608	0.986667	1.00324	0.944482	0.967369	1.04674	1.02289	1.03572	1.05105	1.02654	1.02695	0.936311	0.989913	1.03841	1.0231	0.989422	1.01359	1.01442	1.00761	0.982603	1.02571	0.948309	0.929734	0.974861	0.977434	1.01303	0.987088	0.941445	0.887352	1.11364	1.09151
DNAJC14		0.981705	0.955617	0.97727	0.96914	0.995391	0.948738	1.08257	1.05827	0.979825	1.00634	1.02488	1.04295	0.954979	1.02084	1.01415	1.03877	0.976103	0.976127	1.02106	1.01107	1.03643	1.03438	0.96825	0.942746	0.982308	0.950813	0.936498	1.04048	0.966849	0.972649	1.08881	1.04398
METAP2		0.971623	0.968988	0.97474	0.948535	0.935928	0.946856	1.09099	1.01395	1.00892	1.04504	1.03284	1.09167	0.976805	0.994953	1.11301	1.04617	1.01257	0.989377	1.02284	1.01054	1.00304	1.02087	0.950985	0.942703	0.956525	0.959503	1.00993	0.965159	0.946453	0.94111	1.06991	1.03746
CNBP		0.990988	0.986393	1.00112	1.0068	0.964372	0.96642	1.09446	1.0226	1.00002	0.991844	1.00236	1.00811	0.98226	0.977646	1.04334	1.01695	1.00947	0.998376	1.00263	0.987659	0.988575	0.991814	0.966535	0.961147	0.976009	1.00121	1.00979	1.00535	0.956057	0.959538	1.07824	1.05192
NPM1		0.97364	0.970775	0.986781	0.974803	0.946464	0.946887	1.11176	1.01069	1.02693	1.02555	1.03606	1.05157	0.996001	1.00062	1.06008	1.0203	0.996177	1.00692	1.01214	1.01136	0.970665	0.972136	0.952768	0.942562	0.983914	0.99648	1.00203	1.00887	0.956385	0.967947	1.04087	1.03986
SF3B2		0.968939	0.969806	0.974819	0.951476	0.945093	0.934405	1.13725	0.994054	1.01749	1.03182	1.01295	1.02224	0.991624	0.993137	1.06116	1.04767	0.952978	0.993711	0.996184	0.985436	1.02003	1.02925	0.969702	0.960283	0.996798	1.0072	0.995427	0.987091	0.976218	0.980093	1.04631	1.04936
RPL36AL		1.00498	0.982425	0.996601	0.96836	0.947274	0.946827	1.0938	1.03081	1.02389	1.0294	1.03404	1.03876	0.995799	0.99736	1.08644	1.0641	0.923285	0.985838	0.966376	0.952505	0.997584	1.00345	0.939136	0.942948	1.01204	1.01213	1.00686	1.01551	0.968433	0.942693	1.0445	1.04585
RNF7		0.989901	0.937138	1.00675	0.94897	0.927045	0.908957	1.09998	0.979973	1.01907	1.02167	0.979756	0.989905	0.96985	0.959543	1.0937	1.05426	1.0151	0.997157	1.00733	0.974411	0.980724	1.01529	0.99957	0.9773	1.00203	1.04753	1.02921	1.04863	0.916121	0.947706	1.06918	1.08623
GTF3C6		1.00841	1.01164	1.01576	0.987816	0.864035	0.944029	1.09068	0.985208	1.03648	1.04345	0.959062	1.0335	0.860559	0.910887	1.11153	1.0389	0.957268	0.980621	1.04322	1.0506	1.06	1.01978	0.947445	0.950675	1.04332	1.01381	1.0473	1.02967	0.902816	0.904093	1.07962	1.06782
ASNSD1		0.984867	0.947491	0.986526	0.972157	0.992203	0.998527	1.06138	1.0655	0.967546	1.01338	0.998321	1.06154	0.920596	0.947003	1.09361	1.03845	1.02856	0.981829	1.02299	1.03769	1.03212	1.01243	0.970241	0.973933	0.942313	0.924154	0.995327	0.981673	0.940099	0.912067	1.0942	1.10128
DARS		1.04236	0.983884	1.03426	1.03096	0.918328	0.951529	1.03857	1.05217	0.999179	1.006	1.00209	1.03546	0.880097	0.925281	1.12088	1.01726	1.01421	0.986737	1.03967	1.0522	1.00285	0.97947	0.990709	0.91474	1.00479	0.97552	1.00942	0.996491	0.912217	0.91424	1.08407	1.08434
UBE3A		1.00957	0.972509	0.973462	0.980431	0.91162	0.946925	1.06124	0.993068	1.02481	1.04707	1.02138	1.09355	0.912848	0.952637	1.1424	1.04684	0.986674	0.968569	1.03174	1.0219	0.99732	1.003	0.978303	0.955475	0.991226	0.9487	1.00446	1.00447	0.937823	0.899724	1.09021	1.09002
SMEK2		1.03243	0.994605	0.965125	0.982344	0.953363	0.960706	1.03716	1.00661	0.967402	0.983831	1.02747	1.05182	0.868899	0.909318	1.14787	1.05026	0.974416	0.967734	1.01622	1.03771	1.00472	1.0252	0.996787	0.923576	1.00757	0.946754	1.05777	1.0664	0.938913	0.89987	1.10776	1.08939
GTF2E2		0.975709	0.953614	0.981233	0.964269	0.94566	0.954545	1.15299	1.02316	0.961923	0.996476	0.945396	1.0536	0.912117	0.911514	1.12829	1.0456	1.02037	0.950762	1.02817	1.01856	0.999567	1.04697	0.98913	0.970292	1.02795	0.978257	1.03361	1.03368	0.939361	0.94802	1.0722	1.03701
PPP1CB		1.01202	0.9822	0.971131	0.989422	0.958991	0.981142	1.10434	0.998681	0.9655	0.987959	0.952862	1.00116	0.913917	0.951144	1.14129	1.07657	0.988541	0.916141	0.999407	1.01278	1.06657	1.06141	1.00307	0.945317	0.969371	0.953033	1.02505	1.00658	0.967691	0.939037	1.10155	1.05612
YES1		1.03883	0.997978	0.977546	0.982337	0.938921	0.966817	1.10628	1.00238	0.972648	1.00136	1.0328	1.04457	0.867056	0.893433	1.12663	1.042	1.00515	0.949871	1.00422	0.993531	1.03035	1.04103	1.00707	0.947811	1.02561	0.932138	1.03569	0.998341	0.944526	0.918878	1.0937	1.0805
C11orf58		1.02541	0.98382	0.983589	0.975669	0.951685	0.956686	1.08054	0.990263	1.01297	1.05953	1.04758	1.09052	0.907279	0.95159	1.1707	1.00613	0.968627	0.967921	1.00472	1.01141	0.983974	1.00491	1.01952	0.925995	1.02421	0.957807	1.04218	1.01687	0.928861	0.930828	1.03494	0.983251
CBX3		0.99682	0.990175	1.01794	0.971223	0.958496	0.961878	1.08355	1.01497	0.965112	0.982419	0.980402	1.07187	0.882029	0.964561	1.13662	1.00327	0.988327	0.971408	1.03616	1.04542	0.982746	0.994797	0.969142	0.917529	1.03266	0.976726	1.07401	1.05547	0.951401	0.952852	1.05363	1.01637
ROCK1		1.03365	1.01246	1.02455	0.979269	0.938308	0.965756	1.04776	0.974708	1.02143	1.04336	1.00696	1.04427	0.864104	0.950777	1.19015	1.019	0.962279	0.945168	1.08093	1.10013	0.95596	1.01593	1.03148	0.928755	0.987444	0.960694	1.04056	1.00205	0.901849	0.898234	1.04316	1.02886
SARNP		1.04186	1.00281	0.995629	0.915804	0.913157	0.921292	1.08907	1.01637	1.01155	1.06914	0.997814	1.07457	0.924876	0.984178	1.15264	1.02629	0.876595	0.96016	1.03797	0.982668	0.973942	0.998765	1.02542	0.953324	1.01683	0.99481	1.02939	1.019	0.937313	0.939129	1.06024	1.0574
PSENEN		1.01597	0.972087	0.996843	0.878367	0.903469	0.894072	1.04551	0.974192	1.05553	1.02538	1.07954	1.08566	0.930595	1.0042	1.09931	1.01677	0.985094	1.01599	1.03087	1.00584	0.971893	1.01624	0.991055	0.940898	1.04322	1.04978	1.04077	1.01546	0.932127	0.946757	1.00231	1.03421
RALBP1		0.964057	0.965309	0.965993	0.965541	0.920053	0.93411	1.01842	0.981664	1.03425	1.02234	1.06071	1.06411	0.951325	0.974094	1.14626	1.03139	0.967224	0.994288	1.00581	1.00803	0.998045	1.00235	0.995828	0.92047	1.02819	1.00203	1.02659	1.00748	0.984043	0.967376	1.0429	1.04972
GLRX3		1.03325	0.974559	0.956719	0.98738	0.922055	0.930229	1.17211	1.00969	0.948448	1.02421	0.973486	1.03543	0.873174	0.965747	1.08482	0.985266	0.945451	0.93885	1.04462	1.02755	1.00425	1.01428	1.03047	1.03933	1.02264	0.994667	1.01277	1.02289	0.981121	0.973686	1.02859	1.04226
PLDN		0.955023	0.965992	0.967963	0.976851	0.956798	0.955845	1.14743	0.968163	1.00297	1.02153	1.03806	1.0237	0.906593	0.968522	1.06763	0.981228	1.01045	0.974578	1.00537	1.00759	1.02049	1.02039	1.02569	0.943661	1.03361	0.976808	1.03781	1.03906	0.977477	0.970732	1.04641	1.00557
NAP1L1		0.984608	0.976743	0.971635	0.962954	0.976847	0.983508	1.10039	0.993868	0.957355	0.987841	0.979113	1.01747	0.950619	1.00473	1.07879	0.989648	0.975195	0.962809	1.01366	1.0147	0.99222	0.995632	1.0034	0.969414	1.01617	0.979666	1.05033	1.04375	0.996005	0.98373	1.05236	1.03484
ST13		0.995467	0.990457	0.993932	0.968302	0.989314	0.979332	1.08548	1.03392	0.978925	0.978981	0.99496	1.00694	0.96503	0.981879	1.06614	0.973787	0.935429	0.976959	0.98045	0.972607	0.990968	0.996095	1.04366	0.998596	0.996632	1.01472	1.02972	1.01471	1.01231	0.99889	1.04109	1.01432
TDP2		0.998655	1.00734	1.02136	0.976126	0.939354	1.00897	1.10048	1.02132	1.03247	1.00684	0.980369	1.04281	0.931057	0.991706	1.07598	0.980556	0.953736	0.937678	0.971565	1.00166	0.997172	0.974634	0.948272	1.00011	0.990096	0.979695	1.04587	1.07089	0.986175	0.940653	1.049	1.03739
C14orf2		1.02659	1.03858	1.00851	1.02732	0.932931	0.942881	1.11693	1.06948	0.980477	1.05876	1.02343	1.07273	0.926655	0.928698	1.07133	0.98548	0.950575	1.03897	1.01707	1.01601	1.00641	1.02226	0.872638	0.890398	1.04075	1.04134	1.04079	1.03527	0.892709	0.88812	1.03822	0.997694
CCNL2		1.06129	1.06247	1.06651	1.01866	0.949007	0.923349	1.13275	1.06858	0.986026	0.955331	1.0384	1.04087	0.918016	0.894869	1.01406	1.00352	0.981017	1.00586	0.998851	1.02302	1.02861	1.0292	0.895741	0.86594	1.0253	0.998954	1.05249	1.06617	0.9041	0.948735	1.01082	1.03148
NPEPPS		1.06632	1.0386	1.04317	1.04724	0.954116	0.973498	1.11277	1.05238	1.00999	1.01946	1.04262	1.03571	0.907425	0.941076	1.05907	0.988309	0.971957	0.964178	0.999249	0.985832	0.968783	0.979799	0.902317	0.863437	1.03202	1.03106	1.04752	1.0383	0.915188	0.931927	1.02476	1.0519
CINP		0.9487	1.01471	0.986541	1.01112	0.928433	0.946702	1.12984	1.08861	1.02724	0.989496	0.987107	1.05881	0.974649	0.97733	1.10586	1.04515	0.998709	1.03219	0.959589	0.942666	1.032	1.02738	0.899702	0.885916	1.01732	1.07043	1.0361	1.00996	0.849829	0.918522	1.04253	1.05685
AP3S1		1.04424	1.02916	1.03081	1.02738	0.958853	0.971576	1.04916	1.04552	0.963325	0.955356	0.977834	1.01618	0.942021	0.932762	1.06843	1.07165	0.999928	0.977295	0.994191	0.995396	1.04064	1.03136	0.88202	0.911146	1.01902	1.03134	1.03835	1.03467	0.936718	0.920992	1.05634	1.04635
JAK1		1.01553	1.01528	1.00559	1.02718	0.957795	0.970254	1.0574	1.0637	1.00768	1.01141	1.0145	1.00468	0.946472	0.948425	1.05965	1.06954	1.0243	1.02405	1.01905	1.01663	1.03515	1.04178	0.861883	0.872871	1.00026	1.00174	0.99439	0.995778	0.939742	0.936237	1.02976	1.03129
KDELR1		1.0036	1.01917	1.01142	0.98503	0.953911	0.947596	1.06668	1.07223	1.03376	1.01654	1.021	1.03134	1.0036	0.979257	1.10609	1.08668	0.971252	1.00188	0.992946	0.979148	1.03631	1.02693	0.888993	0.865224	0.982375	1.00163	0.973437	0.989063	0.908939	0.910441	1.058	1.07553
MAP3K7		1.00743	1.00636	1.02468	0.9911	0.977377	0.969221	1.0542	1.03503	1.06133	1.05464	1.04382	1.04578	0.989993	0.963173	1.09057	1.06922	0.948762	0.99696	0.988193	0.990922	0.98609	0.997391	0.902579	0.874872	0.990386	0.970012	1.02533	1.01233	0.938031	0.922766	1.03399	1.03747
SFT2D1		1.02886	0.998982	0.999408	1.01917	0.960673	0.977739	1.09088	1.08956	0.975522	1.06856	0.994321	1.04211	0.967723	0.981522	1.09691	1.05222	1.01979	0.951811	0.987077	0.944218	0.958111	0.987689	0.875853	0.902159	0.966784	1.0046	0.987562	1.03403	0.936037	0.929469	1.0567	1.11395
NDUFC1	1	1.06049	1.02351	1.0686	1.06103	0.99622	0.958254	1.10057	1.05096	0.997223	1.00179	1.04875	1.03715	0.928299	0.89531	1.07547	1.03795	0.945651	1.04235	0.948966	0.949003	0.979857	0.925719	0.943307	0.916337	0.979489	1.04197	0.995396	0.960906	0.931289	0.969614	1.06788	1.06069
ECH1		0.994715	1.01314	0.990048	0.954923	1.00405	0.997249	1.11618	1.05112	1.01936	1.00222	1.03045	1.03455	0.971391	0.94979	1.0025	1.03097	1.02834	1.09987	1.00778	1.0104	1.05933	1.0336	0.880943	0.942134	0.974877	1.00424	0.982823	0.96896	0.937455	0.950108	0.971646	0.98482
HEXA		1.00192	1.02012	1.01829	0.995074	0.990056	0.964543	1.13637	1.08602	1.02375	1.00162	1.04566	1.0354	0.978401	0.969417	1.04339	1.0728	1.03093	1.04622	0.978493	0.985313	1.07198	1.06361	0.89159	0.919356	0.949466	0.980979	0.962084	0.974637	0.929617	0.932763	0.952436	0.947696
C11orf10		1.036	1.02771	1.01056	0.986424	1.02312	0.96283	1.10876	1.06405	0.987688	1.01298	1.00327	1.04262	1.01431	0.996635	1.0693	1.10274	1.00686	0.975962	1.02094	0.980321	1.0086	1.01839	0.906194	0.907203	0.964385	0.952471	0.99244	1.00566	0.922392	0.95551	0.996508	0.937149
SCP2		1.00581	0.987177	1.00017	1.03292	0.985237	0.980514	1.15985	1.0425	1.00331	0.983005	0.943071	1.0282	0.940794	0.969431	1.12536	1.06485	1.00638	0.949603	1.01485	0.995969	1.04118	1.03655	0.897573	0.893084	1.00771	0.979768	1.00294	1.05065	0.955292	0.945464	0.985356	0.985417
SDHD	1	1.03708	1.00422	1.0054	0.981761	1.01692	0.986606	1.10789	1.03066	0.988197	0.993811	0.987687	1.06652	0.957659	0.974294	1.10109	1.04408	1.02632	0.927989	1.02022	0.995	1.00367	0.997004	0.918306	0.909611	1.00117	0.954821	1.03036	1.03493	0.938694	0.924937	1.01936	1.01372
PTGR1		0.928566	0.97152	0.957291	0.936596	0.968499	0.950974	1.12732	1.0698	1.02262	1.03639	1.03143	1.06601	0.960105	0.994623	1.10413	1.11246	0.968717	1.02965	1.02004	1.06807	1.05744	1.02636	0.87156	0.903793	0.982087	0.995269	0.984119	1.01021	0.93948	0.918531	0.998899	0.987443
MRPS15		0.982043	1.00419	0.986021	0.973325	0.927846	0.91854	1.17275	1.07704	1.02027	1.04289	1.00284	1.06145	0.926803	0.982935	1.12403	1.07106	0.944178	1.03169	1.00716	0.976461	1.03059	1.03037	0.929364	0.934017	0.990566	0.976846	1.0052	0.968648	0.917888	0.923172	1.01763	1.04219
TRIM44		0.992231	0.991633	0.988978	1.00077	0.943561	0.970935	1.16277	1.01243	1.04079	0.999629	1.05548	1.04624	0.929103	0.936923	1.10785	1.08457	0.980784	1.00935	1.00847	1.01378	1.0141	1.01198	0.926756	0.912375	1.00443	0.994897	0.992474	0.984317	0.919595	0.923919	1.0133	1.02557
COX6C	1	1.03365	1.01052	0.996434	0.982786	0.992848	0.927133	1.11044	0.936214	1.03408	1.02264	1.06577	1.05631	0.981	0.989855	1.02144	0.980191	0.994149	1.00497	1.05118	1.04282	1.01998	1.00046	0.897984	0.946601	1.0247	1.04033	1.03379	1.02325	0.945204	0.941458	0.995826	0.895979
HDGF		1.00628	1.01257	1.01262	0.962718	0.914666	0.891063	1.14644	0.987142	1.03966	1.05483	1.0427	1.03754	0.927782	0.93773	1.06042	0.993308	0.987135	1.05484	1.03485	1.02702	0.986648	0.998044	0.925441	0.882741	1.05317	1.06244	1.04642	1.03106	0.933316	0.938272	1.00083	1.01031
MRPL51		0.987781	1.00337	1.0242	0.948572	0.949641	0.938261	1.15948	0.986774	1.0344	1.05395	1.03028	1.05131	0.965756	0.970742	1.05619	1.0298	0.982155	1.03636	1.05351	1.01303	0.977626	0.990788	0.924349	0.923376	1.00574	1.02325	1.01375	1.00117	0.96273	0.944762	0.992019	0.964876
RPL24		1.02594	1.02224	1.02136	0.986373	0.95171	0.939779	1.13002	1.01451	1.00557	1.01995	1.04352	1.07337	0.946489	0.969914	1.06248	0.995072	0.970042	1.02566	1.02314	1.00874	0.975858	0.981865	0.937535	0.90665	1.00444	1.0014	1.02857	1.02256	0.942466	0.936213	1.01928	1.00729
RPS29		1.02486	1.02424	1.01128	0.994367	0.982574	0.965315	1.14402	1.01522	0.982638	0.979275	1.03081	1.05562	0.999453	0.973543	1.07594	0.98893	1.0327	1.07589	0.997314	0.986236	0.970858	0.94135	0.93267	0.872604	0.99306	1.05663	1.01968	1.02144	0.953537	0.942079	0.991475	0.964402
TOMM22		0.985124	1.01502	1.00119	1.0002	0.91093	0.942472	1.17179	1.03156	1.01384	1.0415	0.996866	1.01494	0.949681	0.990366	1.13235	1.01042	0.998704	1.02601	1.01359	0.987815	1.00928	0.968904	1.00447	0.928416	1.0042	1.0052	1.02121	1.01429	0.916788	0.948235	0.994894	0.949768
SRSF5		1.02913	0.999115	1.0317	1.03758	1.00598	0.984647	1.12479	0.994792	0.982608	1.01658	1.05317	1.07867	0.969115	0.991845	1.05439	0.975472	0.934885	0.970335	1.02945	1.02219	0.956421	0.970114	0.95036	0.912971	0.993699	0.961272	0.99799	0.997188	0.944016	0.970633	1.03749	1.0214
C3orf26		0.981206	0.988912	0.980414	0.917572	0.976065	0.961408	1.03265	1.03628	0.956441	1.02332	0.984869	1.0633	0.814394	0.906709	1.14429	0.977681	1.04968	1.06178	1.02332	1.06095	0.996879	1.06409	1.02341	1.02118	0.964263	1.03115	0.99693	0.991282	0.916279	0.920872	1.03442	1.098
YARS2		1.02942	0.941703	1.03488	0.9101	1.00768	0.946611	1.09059	1.04136	1.09581	1.01452	1.07852	1.07861	0.889131	0.888299	1.10441	0.898974	0.958257	0.977192	1.06962	1.10425	1.03687	1.10184	0.976374	0.916343	1.00432	1.01397	0.975842	0.982669	0.851795	0.861659	1.05774	1.06062
CLK3		0.95949	1.02673	0.953883	1.01159	0.972963	0.968183	0.95438	1.0095	1.09147	0.968497	1.00783	1.00785	1.06062	1.0449	0.992012	1.03111	1.02344	1.02124	0.936437	0.929854	1.08318	1.04814	0.99637	1.08353	0.938707	0.978779	0.935605	0.931815	0.996685	1.00811	1.03798	0.989122
EI24		0.983416	0.989122	0.989486	0.981508	0.988008	0.975389	0.956446	0.99546	1.02205	1.01516	1.04792	1.0315	1.04173	1.04992	1.04525	1.02877	0.973687	0.988413	0.977263	0.985883	0.979595	1.00274	1.0482	1.0515	0.958794	0.938406	0.939188	0.947513	1.00924	1.02562	1.01193	1.02089
G3BP1		0.977416	0.976138	0.971672	0.966944	1.00525	1.01742	0.978257	0.983126	1.04611	1.01518	1.03146	1.01522	1.07905	1.0898	1.05393	1.02428	0.978269	0.992386	0.997218	0.996045	0.974887	0.97305	1.05681	1.02948	0.948116	0.968613	0.929939	0.940855	1.01053	1.01658	0.979356	0.976624
GGCX		1.00206	0.98056	0.961186	0.964555	0.989974	0.994512	1.00503	0.975579	1.04517	0.9945	1.02204	0.995516	1.14345	1.06314	1.04819	1.0653	1.04598	0.968733	0.961304	0.972142	1.04031	1.01664	0.983989	0.996859	0.929231	0.977703	0.926031	0.903914	1.00357	1.03634	0.99348	0.993012
HM13		0.97859	1.00435	1.00276	0.990805	0.997869	0.976603	0.966281	1.0105	1.06342	1.04292	1.03476	1.02026	1.11303	1.08097	1.05114	1.09271	0.990543	1.0051	0.978254	0.966613	1.0289	1.02163	0.99889	1.03848	0.910381	0.942933	0.89617	0.884835	0.991762	0.997429	0.94903	0.972072
GNA11		0.942811	0.94512	0.966814	0.984716	0.982479	0.963187	0.954523	0.942474	1.10986	1.03477	1.02282	1.00083	1.15271	1.07061	1.04505	1.07222	1.0055	0.996241	0.954297	0.9526	0.959212	0.942473	1.02851	1.00633	0.977837	1.04445	0.945304	0.95733	1.02825	1.03656	0.968088	1.006
IPO13		0.933385	0.981349	0.998626	0.95833	0.950566	0.923567	0.981512	1.08435	1.0588	1.01403	0.996613	1.02737	1.15958	1.04324	1.02213	1.1264	1.0056	1.07358	0.942226	0.929819	1.0608	1.0374	0.966045	1.04345	0.91212	0.930688	0.843945	0.869801	1.01174	1.0199	1.02026	1.07277
DHDDS		0.913232	0.981607	1.01442	0.99501	0.942766	0.940697	0.994784	1.07452	1.09032	1.05463	1.05357	1.01414	1.06183	1.06015	1.11516	1.15766	0.969249	1.02985	0.961424	0.970855	1.05296	1.04791	0.991103	0.963338	0.948439	0.957597	0.875798	0.898441	0.903566	0.916373	1.00289	1.04572
CD68		0.919141	0.934214	0.970428	0.958529	0.919337	0.902054	0.987105	1.03911	1.06066	1.0256	1.05042	1.01717	1.11071	1.05105	1.09513	1.1522	0.934285	0.972759	0.972459	0.965935	1.04069	1.03138	0.939531	0.978989	0.973492	1.03722	0.980204	0.986827	0.994177	0.996532	0.989338	1.01332
MRPL36		0.933811	0.864006	1.01832	0.977479	0.958337	0.904764	1.03129	1.01726	1.06209	1.0455	1.03521	1.04073	1.10836	1.04679	1.05543	1.13474	0.950073	0.996537	0.96361	1.0427	1.0269	1.03039	0.969221	1.06076	0.955599	0.992881	0.91017	0.943347	0.961814	0.946533	1.00434	1.011
EXOSC1		0.968602	0.989967	1.00359	0.94774	0.991479	0.985776	1.02437	1.06634	1.03161	1.01981	1.00741	1.01414	1.01732	1.03527	1.10291	1.06351	0.952151	0.976662	1.00679	0.94225	1.07079	1.0102	0.942733	0.976946	0.962975	0.992631	0.89651	0.888321	0.949159	0.979957	1.08587	1.09622
FAM127B		0.929391	0.979781	0.978222	0.927374	0.958246	0.966638	1.03972	1.01578	1.0472	0.990742	1.02459	1.0227	1.06808	1.05205	1.10954	1.09404	0.91827	1.01403	0.947349	0.995178	1.01405	1.01588	0.967263	0.977937	0.936973	1.0207	0.965392	0.949354	0.967953	0.969777	1.05206	1.08376
KIAA0100		0.968641	0.987835	0.98646	0.998441	0.983033	0.986994	0.982978	1.02533	1.07509	1.03818	1.04478	0.992249	1.11766	1.0711	0.98748	1.07748	1.00318	0.994051	0.954343	0.967108	1.01267	1.01068	0.895813	0.933155	0.982229	1.00798	0.953383	0.965509	0.984207	0.984278	0.997046	1.03063
C1orf85		0.957332	0.979277	0.995768	0.97418	0.989203	0.983636	1.04042	1.11479	1.05578	1.02483	1.01464	0.971413	1.10673	1.04742	1.06651	1.14256	0.947495	0.971159	0.925998	0.916525	1.02991	1.02811	0.91086	0.94501	0.941234	0.983673	0.932124	0.95413	1.00101	1.02075	0.99197	1.03556
SIGMAR1		0.955856	0.976737	0.984982	0.986126	0.982676	0.967165	1.03321	1.04296	1.05934	1.02709	1.01683	0.997345	1.10214	1.0478	1.06755	1.13899	0.960854	0.985654	0.949101	0.921097	1.03352	1.02202	0.934676	0.963527	0.934196	0.995737	0.915745	0.936482	0.982769	0.98371	1.0409	1.05322
SCAMP4		0.967106	0.973826	0.990626	1.00455	1.0036	0.977332	1.05651	1.06614	1.03878	1.01638	1.05538	0.999894	1.11279	1.06261	1.01671	1.07331	0.961224	0.998906	0.919833	0.933517	1.02604	1.01032	0.952417	0.982853	0.946278	0.998764	0.9164	0.920326	0.981574	0.99394	0.994479	1.0476
ASCC2		1.00187	1.01802	1.02621	0.991325	0.990986	0.965354	0.941532	1.04321	1.06636	1.03443	1.02367	1.00622	1.03765	0.991533	1.01698	1.07458	0.985533	1.05145	0.986141	1.00863	1.03026	1.01088	0.954524	0.985174	0.943161	0.969435	0.926821	0.909554	0.948525	0.948767	1.0393	1.07191
STAT3		0.999209	1.01519	0.991713	0.996517	1.01182	1.00426	1.01741	1.04329	1.04258	1.02131	1.05175	1.02597	1.01469	0.976095	0.992551	1.03472	1.01279	1.01793	0.964725	0.968559	1.06057	1.03378	0.9643	0.983763	0.938942	0.959153	0.910604	0.91702	0.961308	0.968604	1.03577	1.06313
MTOR		0.986881	0.981659	1.00504	1.02138	0.956408	0.99127	0.991297	1.05609	1.10796	1.03177	1.08109	0.985316	1.06044	0.991547	0.992227	1.15113	1.04535	1.02096	0.957521	0.974239	0.980467	1.03113	0.946373	0.993702	0.919531	0.950204	0.90436	0.909542	0.963303	0.943883	1.01196	1.05599
C9orf25		0.972524	1.0265	0.999751	0.971949	0.962146	0.930737	1.03342	1.00481	1.11791	1.10015	1.10165	1.05079	1.13519	1.00479	0.972675	1.15817	0.940697	1.03602	1.00441	0.972511	1.01896	0.980867	0.949043	0.982559	0.913702	0.97389	0.858588	0.885155	0.916784	0.961378	1.00588	1.0564
ADRM1		0.951729	0.992866	0.989688	0.976484	0.994526	0.952677	1.05459	0.966105	1.10724	1.07273	1.0704	1.04457	1.12532	1.08077	0.9799	1.05146	0.977861	1.04734	0.968705	0.977277	0.943688	0.940165	1.00777	1.04251	0.932299	1.00865	0.892278	0.892073	0.983477	0.997699	0.982797	0.994367
TOMM40		0.912431	0.958179	0.997641	1.00651	0.944905	0.914254	1.02825	0.981444	1.13735	1.11184	1.04893	1.08702	1.1055	1.09016	0.970581	1.05361	1.03303	1.03903	0.984913	0.957769	0.974248	0.950893	0.972474	1.04962	0.951382	1.0015	0.869225	0.884541	0.916267	0.97757	1.01608	1.07286
FAM38A		0.943918	0.980623	0.995015	1.0046	0.901953	0.906708	1.03441	0.990849	1.10043	1.03239	1.06716	0.973416	1.12942	1.03641	1.01057	1.14601	1.00168	1.02449	0.974943	0.984405	0.978586	0.966715	0.941823	0.98373	0.973074	1.01795	0.94056	0.939071	0.980533	0.981107	1.00875	1.0487
BCL7B		0.93485	0.983637	1.02037	0.944696	0.985578	0.974958	1.00869	0.989983	1.04578	1.08156	1.06585	1.0497	1.08232	1.03974	1.02853	1.01829	0.955604	1.01717	0.993681	0.951873	0.946112	0.954375	0.996412	1.00362	0.941244	1.00793	0.945019	0.925856	1.02168	0.97914	1.03239	1.07334
PSMD3		0.956998	0.986318	0.980109	0.987264	0.968141	0.970418	1.01172	0.998455	1.0937	1.06081	1.03245	1.04176	1.09807	1.0501	0.982056	1.07158	0.985261	1.01938	0.985308	0.982853	0.983567	0.954102	0.98087	1.03719	0.923522	0.965681	0.914755	0.921762	0.98408	0.997565	1.03442	1.03973
SCAMP3		0.947336	0.96553	0.945071	0.949563	0.977888	0.955831	1.03067	1.04873	1.10121	1.04899	1.05271	1.03323	1.08666	1.07192	1.04543	1.11421	0.989446	1.0196	0.961927	0.941615	1.01978	0.996543	0.949752	1.0269	0.909714	0.969074	0.925052	0.926818	0.957464	0.965268	1.02536	1.04072
SLC35E1		0.944269	0.977742	0.953253	0.985858	0.966193	0.963511	1.02916	1.02099	1.06229	1.05537	1.0552	1.03224	1.07452	1.05477	1.05872	1.08523	0.992824	1.00932	0.968608	0.958518	1.01465	1.01211	1.00035	0.998595	0.929177	0.95069	0.922019	0.920922	0.963882	0.969974	1.02191	1.04713
C19orf50		0.961362	0.9623	0.984821	0.97671	0.960603	0.947037	1.0134	1.01572	1.05551	1.05602	1.07138	1.06184	1.04479	1.01423	1.02326	1.03763	0.969192	1.03208	0.983628	0.97	1.02474	1.00397	0.960333	0.973172	0.98514	1.04247	0.97114	0.969414	0.970151	0.981669	0.98215	0.994127
ELOF1		0.968243	0.990697	0.973303	0.964761	0.967476	0.948594	1.01079	1.00294	1.04973	1.0704	1.01626	1.03155	1.07935	1.05664	1.00662	1.05197	0.995947	1.03411	0.951982	0.971019	1.00622	1.00308	0.962485	1.00004	0.982821	1.00955	0.938917	0.953483	0.99386	0.996102	0.999992	1.01108
ANAPC5		0.990378	0.982119	0.993618	0.98187	0.968764	0.957997	1.03213	0.980984	1.02808	1.02599	1.00347	1.01755	1.06555	1.04157	1.03405	1.05556	1.00458	1.03241	1.03549	1.02245	1.02557	1.01804	0.937565	0.975613	0.9787	0.988365	0.963472	0.963478	0.954999	0.972843	0.992105	0.974646
GNA12		0.984232	0.98797	1.01312	1.00362	1.00417	0.987637	1.0142	0.985253	1.04825	1.02822	1.02937	1.01999	1.04415	1.01419	0.980451	1.0366	0.984249	1.00952	1.002	0.995143	1.00482	1.00716	0.928823	0.969587	0.9937	1.00599	0.963697	0.975431	1.01219	0.999064	0.966474	1.00072
RER1		1.00551	0.993302	0.992178	0.992589	0.989196	0.970539	1.03167	0.970505	1.05557	1.03205	1.03094	1.03939	1.07974	1.05535	0.988107	1.04279	0.999095	0.993275	0.98379	0.975355	0.989218	0.977765	0.925148	0.990358	0.97781	1.0189	0.960871	0.983313	0.978926	0.991383	1.0039	0.981463
GDI1		0.949335	0.975646	0.996728	0.974124	0.925623	0.913859	1.03939	0.952533	1.10722	1.06061	1.08127	1.04305	1.05056	1.00327	0.993248	1.0157	0.998105	1.04023	0.997501	0.995705	0.998817	0.981404	0.950526	0.963893	1.00064	1.05908	0.983082	0.992829	0.979863	0.977164	0.987763	1.01123
CCT7		0.95911	0.996067	0.997104	0.99999	0.958234	0.940808	1.03853	0.988901	1.0748	1.04846	1.02624	1.02532	1.0622	0.996654	0.966862	1.04166	1.05586	1.05576	1.00527	1.00003	1.01165	0.985926	0.938255	0.997053	0.989664	1.02964	0.938144	0.962405	0.96238	0.971657	0.977972	0.997391
HGS		0.954759	1.00639	0.995315	0.992921	0.947849	0.925519	1.02838	0.983232	1.079	1.03535	1.03414	0.993589	1.07954	1.01967	0.962863	1.03703	1.0074	1.03747	0.983337	0.992464	1.01212	0.999028	0.9584	0.998994	0.986794	1.04041	0.944792	0.976738	0.979593	1.00229	0.990203	1.01443
POLDIP3		0.979306	0.987518	0.978764	0.972414	0.960493	0.935443	1.01902	0.984675	1.05538	0.99867	1.01329	1.01119	1.06682	1.0073	0.969867	1.00321	1.02466	1.03065	0.992646	0.994633	1.00454	1.01768	0.940508	0.978581	1.0178	1.03218	0.99219	1.0173	0.986665	0.995078	1.01179	1.01972
RALY		0.983025	1.00066	0.980972	0.965511	0.962664	0.956498	0.994135	0.954573	1.0914	1.04839	1.05306	1.00448	1.06212	1.02931	0.979488	1.05864	1.01571	1.06228	0.976131	0.967901	1.00433	1.01079	0.970526	1.03439	0.986495	1.0493	0.943334	0.942474	0.953277	0.97652	0.979447	1.00217
BAX		0.924012	0.954699	0.992379	0.991841	0.959172	0.958614	0.998302	0.998708	1.02659	0.970408	1.0289	1.01344	1.07941	1.00901	0.970245	1.02965	1.06073	1.03439	1.00824	1.00157	1.02812	1.00717	0.952882	1.01899	0.972971	1.04427	0.971265	1.00766	0.988422	1.00705	0.983023	1.00785
EIF4A3		0.956546	0.965173	0.982068	0.999742	0.992736	0.998552	1.01595	1.00661	1.02078	1.00416	0.992212	0.968433	1.08541	1.04817	0.954191	1.06095	1.04257	1.04447	0.974552	0.980567	1.04712	1.01049	0.940108	1.05063	0.969408	1.00007	0.905769	0.922556	1.00563	1.03662	1.00008	1.01767
PRPF19		0.991462	0.965409	1.01773	0.978359	0.972353	0.996098	1.04373	0.995092	1.03214	0.997035	1.02232	0.997482	1.07132	1.0102	0.966604	1.05439	1.01647	1.06031	0.997332	0.994176	1.00381	0.966958	0.959404	1.02872	0.959062	1.01219	0.945255	0.960226	0.987423	1.02544	0.96856	1.00295
SNRNP40		0.999937	1.00436	0.992042	0.971126	1.01419	1.00638	0.996938	0.980329	1.04697	1.00055	1.01322	0.977413	1.06226	0.992769	0.994639	1.04665	1.08781	1.10715	1.02804	1.01074	1.00328	1.00338	0.931013	0.999826	0.974823	1.00663	0.927577	0.938859	0.930298	0.994204	0.956569	1.00004
CHERP		0.930014	0.968902	0.991124	0.983272	0.970168	0.984473	1.07741	0.976917	1.07024	1.04507	1.05896	1.00369	1.09328	1.05871	0.974373	1.04318	1.04492	1.03226	0.989875	0.982329	1.00186	0.985621	0.952605	0.980483	0.934367	1.01249	0.926981	0.914574	0.985986	0.994701	0.984014	1.04715
TRIM27		0.935811	0.981737	0.984783	0.970132	1.00214	0.983786	1.04438	0.987016	1.02134	1.0172	1.00337	1.01508	1.05476	1.02357	0.999832	1.05419	1.05452	1.02259	1.05554	1.01809	1.01406	1.02751	0.969536	1.0004	0.925572	0.98748	0.971293	0.944622	0.937653	0.948289	1.0022	1.04152
PEX14		0.956597	0.996972	1.0286	1.04106	1.01473	0.94191	1.06931	1.05134	1.0652	1.0292	1.0334	0.979233	1.08486	1.0366	0.961554	1.04341	1.02927	1.04419	0.980152	1.00326	0.948051	0.973278	0.942244	0.981769	1.01398	1.00286	0.938516	0.92095	0.952896	0.9329	0.97109	1.03062
EIF2B5		0.959675	0.961732	1.01904	0.937619	0.981324	0.953299	0.999618	0.910804	1.05631	0.981591	1.0062	0.998429	1.02835	1.06157	0.925944	0.98084	0.962026	1.04115	1.02695	1.00853	0.978519	1.00304	0.937183	1.03501	1.04048	1.06919	1.02078	1.05016	1.01373	1.00585	1.028	1.01708
ERCC3		0.97652	1.00047	1.01306	1.02506	1.00402	1.00056	1.01533	0.961662	1.05731	0.996571	1.0377	0.999545	1.03839	1.02451	0.927211	0.957692	0.985102	1.03197	1.0232	1.03655	0.951504	0.98405	0.94909	0.997506	1.01744	1.00212	0.982311	1.03171	0.954376	0.995277	1.02686	0.995317
GRSF1		0.980779	0.974962	0.989271	1.0073	1.0203	0.994234	0.997542	0.932965	1.0546	1.05923	1.02171	1.07245	1.03472	1.06091	0.940928	0.932684	0.984834	0.985598	1.01828	1.02006	0.933022	0.939705	0.982281	1.00177	1.0319	0.988128	1.00471	1.01576	0.989895	1.00153	1.01234	1.0156
FBXW2		1.04619	1.02948	0.999358	1.02073	1.05219	1.02958	0.954779	0.993765	0.994508	1.01909	0.999826	1.05364	1.03485	1.02825	0.959502	0.976124	1.02432	0.986469	0.971205	0.962934	0.980472	0.953417	0.937921	1.00174	0.999018	0.967064	0.981431	1.0223	1.0074	0.97699	1.02469	1.01077
CNIH4		1.02208	1.03361	0.986234	1.02581	1.00454	0.981082	1.02106	0.975573	1.03248	1.01505	1.01471	1.05729	1.02612	1.01227	0.921865	1.0213	1.04886	1.01998	0.960509	0.977169	0.960911	0.945809	0.960018	1.0156	0.964562	1.02062	0.989052	0.98577	0.964694	0.999303	1.02995	1.00611
PI4KB		0.996052	1.01618	1.02464	1.0154	1.0037	0.994651	0.988649	1.01634	1.03816	0.996793	1.0313	1.03411	1.03718	1.00538	0.911339	0.997199	1.04028	1.01448	0.978236	0.990365	0.97914	0.964394	0.951885	1.01516	0.979453	1.03372	0.968471	0.987746	0.980675	0.992734	0.997955	1.01823
FAM134C		1.00238	0.984804	0.955325	0.972108	0.993173	1.02516	0.997548	0.963936	1.01328	0.967418	1.02289	1.03663	1.08176	1.04292	1.02844	0.992234	0.996548	1.00689	0.974938	0.962887	0.997079	1.01033	0.952905	0.953724	1.01023	1.0168	1.00291	0.98625	0.998349	1.008	1.01098	1.03117
POFUT1		1.00181	0.999777	1.00209	0.98747	1.02112	1.02692	0.985638	0.977754	1.04214	1.03039	1.02723	1.00708	1.05859	1.05703	0.963014	0.994984	0.992374	1.00115	0.978144	0.977144	0.967107	0.986534	0.943516	0.94875	1.02298	1.00923	0.997908	0.9878	1.01048	1.01125	0.982037	1.00056
DNAJB1		0.99131	1.00263	0.990596	0.95562	0.990762	0.963353	1.02448	0.993137	1.02809	1.01634	1.04147	1.03994	1.04214	1.04093	0.93957	0.980993	0.983914	1.01077	0.964363	0.983597	0.967149	0.957505	0.97923	0.993009	0.994843	1.02335	0.999292	1.0173	1.03688	1.04065	0.999249	1.00754
PIP4K2B		0.975019	0.994395	0.978949	0.975499	0.996866	0.981582	1.05635	1.00527	0.997241	0.982817	0.997453	0.992534	1.02507	1.01298	0.9418	0.97645	0.977947	0.981692	0.989086	0.975513	0.993562	0.990808	0.949068	0.977964	1.05079	1.05191	1.05318	1.05356	1.02519	1.04051	0.997147	1.00179
TMEM66		1.0142	1.00838	1.00743	1.00345	1.01348	1.01215	1.03714	0.985256	1.00978	0.989578	1.01652	1.03601	1.06116	1.01852	0.948398	0.974538	0.989092	0.993429	0.971951	0.95911	0.979277	0.939108	0.92403	0.957224	1.01483	1.0298	1.02476	1.03614	1.01248	1.01948	1.00527	1.00802
AKAP10		1.04465	0.982108	1.02686	0.971217	1.02108	0.977866	1.02838	0.958629	0.986368	0.985274	1.07299	1.04374	0.983671	1.01039	1.0261	1.00337	1.00887	1.01507	0.989069	1.01902	0.988509	1.03958	1.04378	1.03189	0.937991	0.90342	0.944928	0.960345	0.95762	0.997752	1.03514	1.00432
C17orf85		1.04324	0.956401	1.03175	0.961546	0.989364	1.02254	1.04837	0.977719	1.06127	1.01569	1.12592	1.04533	0.970059	1.04562	0.976806	1.00422	0.947737	0.984918	0.991497	1.03236	0.975208	0.99263	1.04949	0.98922	0.93933	0.923489	0.962389	0.905697	0.937274	1.03225	1.01463	1.04604
CRKL		0.980768	0.971083	0.975904	0.955958	0.996248	0.978328	0.959859	0.970389	1.04665	1.02848	1.01695	1.00613	1.00578	0.996001	1.00514	0.989604	1.04431	1.03472	1.01023	0.986131	1.00954	1.01501	0.999037	1.01017	0.966674	0.965872	0.937614	0.979219	1.01081	1.01554	1.06359	1.06826
C14orf166		1.00238	0.997648	0.987596	0.986217	0.964508	0.952966	0.944967	1.01517	1.02305	1.00327	1.01526	1.02703	0.970301	1.0025	1.03345	1.0249	1.00957	1.04279	1.00219	1.00943	1.01913	1.03747	0.991489	1.00812	0.980427	0.983773	0.976293	0.991451	0.964137	0.934479	1.05025	1.04779
DCTN4		0.996684	0.98591	0.976609	0.997727	0.965783	0.998598	0.942818	0.993061	1.03955	1.01781	1.01508	1.02077	1.01167	0.987947	1.01539	1.04676	0.993985	0.990933	0.992164	0.974568	1.00448	1.00635	1.00381	1.02372	0.965455	0.986198	0.976421	0.986933	1.01399	1.00668	1.02201	1.04013
SRP68		0.975333	0.987984	0.990584	0.961642	0.966866	0.973323	0.939785	0.99757	1.04182	1.05285	1.0084	1.03123	0.97152	0.999998	1.02934	1.01862	1.00124	1.0233	1.01869	1.0252	1.0099	1.02299	0.992679	1.00431	0.982298	0.989315	0.969422	0.968802	0.993699	0.997255	1.01725	1.03676
DNAJA2		0.993794	0.983605	1.02534	0.976586	0.968715	0.960244	0.963113	0.966171	1.05317	1.04677	1.02846	1.0558	1.00696	1.00325	1.03203	0.99727	1.00032	1.00643	0.996949	0.975509	0.964054	0.972651	0.99545	0.991541	0.986557	0.996146	1.00808	1.01996	0.983112	0.971363	1.04688	1.02372
GSPT1		0.997701	0.979107	1.01384	1.00989	0.948353	0.94733	0.989527	0.988222	1.04323	1.05925	1.03054	1.0411	1.00055	1.02722	1.08058	1.04475	0.951007	0.951921	0.999473	0.994963	0.93657	0.957211	1.01137	1.01283	1.0116	0.972425	0.997739	0.985166	0.989737	0.968143	1.02278	1.03587
SUGP2		0.981647	0.99053	1.029	1.02134	0.947473	0.940276	0.9928	0.953736	1.04128	1.02741	1.08664	1.03784	1.00384	0.982014	1.0161	1.03875	0.958816	0.983661	1.01835	1.02325	1.01023	1.03117	1.00297	0.973528	1.00147	0.969562	0.987445	0.96524	0.957921	0.966652	1.02554	1.03353
CPSF2		1.03161	0.947788	0.996137	1.03728	0.96101	0.986308	0.942499	0.977233	1.00966	1.03724	0.988268	1.02981	0.965103	0.981192	1.07596	1.0031	0.981627	0.974365	1.01343	1.04849	0.993789	0.971004	1.02255	0.997677	1.01722	0.963772	1.01473	1.00183	1.00799	0.966399	1.03624	1.01869
YAP1		0.988288	0.978792	0.995762	1.00284	0.938717	0.942208	0.985423	1.03612	1.01578	1.01925	0.991765	1.00166	0.950823	0.950256	1.05399	1.02126	0.991791	0.968026	0.997935	1.00439	1.0144	1.00155	1.0518	1.02115	0.994574	0.990088	1.0113	1.00896	1.01188	1.01469	1.02964	1.01491
NUDT21		0.963362	0.99893	0.938069	0.983278	0.994797	1.00875	0.99662	0.998003	0.954974	0.985132	0.964962	0.99423	0.967358	1.00064	1.0691	1.02183	1.00624	0.979781	1.01447	1.01985	1.01807	1.01963	1.02743	0.97918	1.01538	0.991659	1.03785	1.01776	1.00266	0.980814	1.02566	1.02354
UTP6		1.00804	0.958547	0.979355	1.00064	1.00672	1.00878	1.03182	0.976995	0.972141	1.01833	0.993637	0.991389	0.966654	0.994374	1.09461	0.999786	1.00839	0.969961	0.978814	1.0157	1.03736	1.01644	1.04061	0.988893	1.0228	0.996174	0.990559	0.945288	0.998533	0.984701	1.002	1.00195
ATG3		1.01338	1.02056	0.994485	1.02934	0.968399	0.948602	1.01702	1.05435	1.00501	1.0285	0.966635	1.06534	0.979384	0.956313	1.08147	1.06912	0.957744	0.997564	0.973938	0.98236	0.993858	1.02463	0.993626	1.00128	0.963268	0.961464	0.948724	0.951268	0.968001	0.944554	1.07615	1.06366
ARL8B		1.00239	0.973604	0.987302	0.992485	0.994947	1.00367	1.04093	1.04404	0.972196	0.9898	0.996079	1.03215	0.982185	1.01362	1.12186	1.03446	0.919483	0.928634	0.973806	0.965233	1.00495	1.0107	1.05935	1.01677	0.96952	0.918901	0.995233	0.981715	0.998321	0.973335	1.04305	1.05927
MIA3		0.981058	0.990493	0.944136	0.959177	0.982083	0.989591	0.99624	1.04653	0.982608	1.00695	1.02625	1.05334	1.00866	1.03848	1.10324	1.02115	0.92879	0.915573	0.967747	0.963559	0.985324	1.0076	1.06873	0.980258	0.975906	0.920939	0.982756	0.973367	1.03067	1.00844	1.08912	1.07123
RAB14		0.999462	0.984849	0.970566	1.02257	0.96627	0.979031	1.01342	0.976467	0.995971	1.01999	0.98927	1.02432	1.00069	1.00595	1.06061	0.99914	0.991732	0.956283	0.998084	1.00006	0.992262	0.962339	1.02258	0.99261	0.991964	0.987497	0.98071	1.00924	0.984616	0.987091	1.07485	1.05951
TOMM20		0.974252	0.968043	0.969929	0.974734	0.984133	0.995292	1.03809	1.03564	0.98829	1.01214	0.99959	1.02936	1.02301	1.02359	1.06972	1.01243	0.982337	0.948265	0.98906	0.984394	1.01008	1.01332	1.00218	0.979722	0.959993	0.958946	1.00812	1.00135	0.972638	0.966299	1.07231	1.05273
SMG8		0.957343	0.939069	0.944018	0.993285	1.05186	0.95776	1.0329	1.09873	1.04425	1.02915	0.975031	1.05801	1.0043	1.00504	1.04438	1.02801	0.967125	0.930475	0.991564	1.0109	0.98518	1.01969	0.984567	0.946636	0.967663	1.00707	1.00704	1.00146	0.956798	0.96106	1.06396	1.03568
ATIC		0.977692	0.971094	1.04299	1.05251	0.992653	0.974426	1.04409	1.10849	1.0561	1.03236	1.04227	1.0222	1.02452	1.00996	1.02284	1.06893	0.999632	1.0188	0.994768	0.990111	1.01579	1.00283	0.954984	1.00884	0.935473	0.95662	0.926757	0.926864	0.907955	0.913399	0.996781	1.00726
C20orf4		0.983927	1.00489	0.984213	0.982579	1.00076	0.920585	1.06494	0.998423	1.04021	1.00469	1.08266	1.07224	1.01074	1.02577	1.0202	1.03499	1.01739	1.02992	1.01388	0.986677	1.05329	1.02179	0.975413	1.01114	0.960902	0.964898	0.925706	0.94708	0.901069	0.949325	1.00275	1.00697
DIABLO		0.974631	1.03944	0.996646	1.0058	1.03188	0.981939	1.05982	1.01023	1.04204	1.06201	1.04247	1.06093	1.03278	0.993371	1.0217	1.00986	0.985432	1.01742	0.939085	1.02825	1.01949	0.994047	0.953965	1.01042	0.942256	1.00378	0.927589	0.924092	0.939602	0.947163	0.991262	1.01059
TMEM127		1.01749	1.03568	1.01337	1.02499	1.02465	1.00454	1.06125	1.01831	1.05354	1.03946	1.04465	1.00741	1.07112	1.05062	1.04882	1.00137	0.945899	0.967408	0.95722	0.958849	0.993859	0.980185	0.978024	0.972599	0.951386	0.95129	0.932598	0.918935	0.986425	0.996041	0.986117	1.00589
XPNPEP1		1.06215	1.07854	1.06359	1.00879	1.0211	1.02143	1.0096	1.02866	1.04356	1.04395	1.04981	1.04836	1.01214	1.00885	1.03163	1.03659	1.00229	1.01896	1.00995	0.986324	0.952881	0.957099	0.934643	0.970393	0.925864	0.948711	0.915241	0.905496	0.960255	0.968031	0.984564	0.990581
CCT2		0.971486	0.976537	0.989324	0.996568	0.963836	0.978103	1.00881	0.982704	1.06027	1.05616	1.0306	1.02716	1.02064	1.01425	0.975583	0.980813	1.05954	1.04299	1.0431	1.04094	1.00567	0.979762	0.98286	1.02825	0.980234	0.9717	0.962248	0.968512	0.955028	0.955555	0.994702	0.996073
CANX		1.00864	1.00896	1.00081	1.00374	0.960776	0.966423	0.976292	0.964964	1.06695	1.07075	1.06887	1.07226	1.01212	1.01951	1.03191	1.01148	1.01975	1.02476	1.0178	1.01426	0.975166	0.974335	0.995665	0.985716	0.958614	0.9551	0.959025	0.951252	0.96504	0.959149	1.00083	0.9991
FAM168B		1.00129	1.0118	1.00152	1.00071	0.984172	0.983328	1.00189	0.983931	1.05348	1.0515	1.06051	1.03818	1.03275	1.02031	1.01137	1.03498	1.01162	1.02721	1.01389	1.00397	0.979395	0.977458	0.995311	0.988945	0.962324	0.953446	0.94468	0.955316	0.966182	0.958574	0.993354	0.996604
RNPS1		0.96304	0.994495	1.00583	0.979912	0.957956	0.950624	1.00776	0.97583	1.04273	1.05192	1.03384	1.05923	1.03492	1.02064	1.00965	1.02073	0.999151	1.04575	1.01548	1.01335	0.978469	0.969447	1.00196	0.996781	0.977107	1.01225	0.95158	0.955247	0.984555	0.97787	1.00678	1.00512
EPS15L1		0.997831	0.995787	1.00465	1.04813	0.984988	0.987355	0.997059	1.06299	1.07304	1.05555	1.04038	0.975184	1.0268	1.0413	0.990527	1.02314	1.00296	1.02853	1.03558	1.02055	0.935382	0.932084	0.975748	0.951555	0.94745	0.982018	0.972976	0.984676	0.949503	0.939302	1.0031	1.03388
NAT10		0.988877	1.02123	0.974222	1.01354	0.982265	1.01447	1.00768	1.03242	1.06965	1.07463	1.05215	1.0205	1.0001	1.00549	1.02075	0.997794	1.0226	1.03037	1.01617	1.01104	0.944946	0.9602	0.978321	0.974249	0.947724	0.99476	0.952039	0.958845	0.982041	0.948488	0.989873	1.01255
KDM1A		1.01364	1.00119	1.03939	1.02451	0.961866	0.943203	1.03368	1.02601	1.02184	1.01397	1.00888	1.02984	0.963338	0.988078	1.02074	1.01024	1.02769	1.0262	1.05867	1.03297	0.987363	1.00526	0.977101	0.96237	0.994782	0.987681	0.997906	0.997221	0.93547	0.951239	0.960036	0.997647
ACIN1		1.01056	1.00645	0.995375	1.00168	0.966265	0.969895	1.02879	0.99853	1.02229	1.01872	1.03547	1.02187	0.999753	0.988979	0.999422	1.01863	0.987365	1.03693	0.999345	1.01429	1.00297	1.01601	0.988773	0.976286	0.988853	0.987252	0.985383	0.966706	0.984323	0.997604	0.986448	0.99878
TCP1		0.999601	0.997352	1.00535	1.00268	0.947274	0.948413	1.0496	0.981459	1.05152	1.03502	1.03095	1.03502	1.00235	1.00561	1.00639	1.0128	1.0136	1.01462	1.00433	1.02085	1.0085	0.999435	0.972809	1.00362	0.99568	0.99039	0.982281	0.980678	0.961787	0.95644	0.98655	0.997031
DDX24		1.00929	1.01286	1.01355	1.00222	0.978818	0.973861	1.04788	1.0287	1.0465	1.03269	1.03645	1.03685	1.0211	1.00936	1.04203	1.04485	0.97409	0.986707	0.987828	0.966481	0.952792	0.938114	0.96588	0.961005	0.983666	0.998315	0.996155	1.00859	0.988268	0.987399	0.97737	0.990335
SON		1.01445	1.01499	1.02234	1.03457	0.979795	0.99201	1.00441	0.982693	1.0438	1.03011	1.05299	1.02968	1.00225	1.00124	1.02563	1.02952	0.977944	0.99741	0.995862	1.00492	0.955226	0.985	0.982579	0.94222	0.999356	0.993648	0.998265	0.985191	0.971625	0.966009	0.988752	0.995519
STAU1		1.01883	1.0209	1.01358	1.01576	0.969531	0.97165	1.01157	1.00867	1.03333	1.03373	1.05189	1.02807	0.993628	0.984844	1.02979	1.01317	0.992324	1.00859	0.9999	0.985735	0.977499	0.981623	0.964903	0.956181	0.995649	1.01304	0.999996	1.00625	0.961338	0.939688	1.00818	1.01017
AAGAB		1.0256	0.935815	1.00138	1.01155	0.977714	1.00775	1.07369	0.982788	1.0692	1.07785	1.02449	1.07923	1.01819	1.0198	0.99723	0.972293	1.00975	1.00809	0.988986	1.04238	0.930763	0.952122	0.990776	0.982618	0.988814	0.974821	0.963974	1.00141	0.954119	0.965981	0.988361	0.982471
HNRNPU		1.00787	1.00358	0.987495	0.986362	0.975873	0.985142	1.09178	0.961991	1.03834	1.034	1.02537	1.04004	0.984438	0.988125	1.0197	1.00204	1.00086	1.0157	1.02929	1.03597	0.97264	0.971045	0.963258	0.97121	0.997589	0.996164	0.992437	0.989232	0.97951	0.973627	0.996668	0.982646
NCL		0.997276	0.986907	0.991288	0.97139	0.960538	0.962148	1.09279	0.979164	1.0286	1.04721	1.03837	1.06108	0.988062	1.02223	1.07316	1.01177	0.956695	0.998753	1.02152	1.01886	0.969771	0.981363	1.00263	0.961459	0.988336	0.980404	0.987491	0.986168	0.97465	0.969311	0.996014	0.994584
CCT8		1.00645	0.995548	1.02774	1.0284	0.978072	0.98267	1.08313	1.05988	1.03368	1.02322	1.00746	1.01751	0.983769	0.985887	1.0123	1.0214	0.975378	0.956429	1.00141	1.00187	0.983715	0.973868	0.97516	0.999773	0.973813	0.973109	0.985169	0.990381	0.951941	0.955066	1.03137	1.02444
HSP90AB1		0.988257	0.990075	1.00213	0.999355	0.964957	0.965766	1.05947	1.02954	1.04236	1.03516	1.03336	1.04496	1.00657	1.00838	1.01915	1.02674	0.982326	1.00005	1.00628	1.00242	0.975596	0.970869	0.949911	0.959031	0.976834	0.995827	0.983697	0.984891	0.968371	0.966356	1.02645	1.03483
ISCU		0.986569	1.00043	1.01997	0.997516	0.987447	0.980451	1.06922	1.02366	0.977478	0.97366	1.03189	1.05207	1.00326	1.00365	1.02586	1.03221	0.949347	0.985283	0.957137	0.967386	0.993149	0.991671	0.956907	0.974813	0.972519	0.99865	1.00046	1.00375	1.01639	1.01241	1.01938	1.03542
MRPL18		1.01348	0.946335	1.01797	0.984593	0.978466	0.94681	1.08437	1.00335	0.997117	1.04985	1.01194	1.07276	0.973674	0.996387	1.0388	1.03428	0.983182	0.967501	0.974561	0.963177	1.02913	1.01942	0.986493	1.00306	0.986359	1.00264	0.989042	1.00853	0.946653	0.972223	0.99871	1.01915
MTX2		1.03893	0.981407	1.00926	1.02137	1.03588	0.983763	1.08355	1.02194	1.02575	0.967498	1.01096	1.02695	0.989521	1.01727	1.02577	1.05781	1.01866	1.00956	0.992874	0.991755	0.966325	0.963868	0.95152	0.978374	0.973376	1.00361	0.964244	0.979998	0.966751	0.947464	0.975309	1.01868
PSMA2		1.06505	0.971189	0.994007	1.00085	1.0035	0.981196	1.07027	1.0139	0.974617	1.0126	0.976687	1.02332	0.958453	1.00617	1.05863	0.965649	1.01522	1.00985	0.998904	1.02492	1.01006	1.00554	0.962418	0.986224	0.972318	0.965189	1.03048	1.01956	0.937658	0.972605	1.02911	0.983845
PTGES3		1.038	1.00362	1.00941	1.01338	0.954521	0.979457	1.03655	0.989372	1.01604	1.02015	1.00415	1.04376	0.953134	0.974567	1.02255	0.971579	1.04004	1.00167	1.02497	1.02928	0.98595	0.980561	0.969564	0.969857	1.00973	0.997947	1.02474	1.03472	0.944088	0.937715	1.01702	1.00189
SEC11A		1.02616	1.0069	0.985144	0.977526	0.958614	0.956114	1.03942	0.951376	1.00556	1.02823	1.0186	1.05707	0.980232	1.0212	1.03727	0.996681	0.993361	0.999286	1.01771	1.01759	1.0022	1.014	0.961732	0.938538	1.01417	0.987368	1.02758	1.03268	0.955361	0.955652	1.03521	1.00145
DDX27		0.98176	1.00411	0.986621	0.982122	0.95911	0.960341	1.06812	1.00149	1.03213	1.0265	1.0238	1.00499	0.998856	0.970909	1.03288	0.982482	0.966614	1.01244	1.03543	1.00762	0.99424	1.02591	1.07858	1.03483	0.956891	0.972652	0.978454	0.930265	0.969214	0.981576	1.01162	1.02742
H2AFY		0.987791	0.992301	1.01479	0.990403	0.953309	0.948146	1.03873	0.923763	1.03968	1.02211	1.04641	1.03121	1.01958	1.0214	1.01212	0.971579	0.913529	1.01933	1.01018	1.00201	1.01574	1.001	1.03649	1.04723	0.99176	1.01914	0.989108	0.97238	1.01857	0.999184	0.96417	0.986847
G3BP2		0.998995	0.975342	0.9932	0.987965	0.991111	1.01691	1.05874	0.996036	1.01176	1.02189	1.00341	1.03334	1.00866	1.04491	1.07196	1.01493	0.934555	0.898115	0.979385	0.985789	0.955712	0.979404	1.03438	1.00925	0.977206	0.973195	1.00609	1.00617	1.04071	1.01247	0.988599	0.989829
HSPD1		0.984348	0.981073	1.00329	1.00051	0.988998	0.988144	1.0884	1.00867	0.999253	1.02397	0.997572	1.04534	1.02919	1.05036	1.03226	0.982705	0.951635	0.948683	0.98929	1.00673	0.94876	0.937264	1.02616	1.01257	0.990713	0.96974	0.995039	1.00354	0.997727	0.991644	1.02223	1.00419
PAICS		1.00253	0.962366	1.00752	1.00899	0.949444	0.973242	1.03481	1.02641	1.00579	1.00685	0.992083	1.034	0.981559	1.01324	1.04276	0.999317	0.98721	0.996767	1.04218	1.02611	0.943409	0.958545	1.03801	1.00973	0.987714	0.993871	0.984155	0.974999	0.995684	0.962594	1.02729	1.03082
STARD7		0.971442	1.00029	0.99827	0.994849	1.02264	0.99818	1.04129	0.996203	1.03072	1.01242	0.978571	1.00688	1.0353	1.0391	1.00936	0.978858	1.00965	0.987341	0.995454	0.994636	0.991909	0.977607	1.01916	1.00137	0.983608	0.969636	0.937589	0.965595	1.0123	1.00063	1.02787	1.01127
YTHDC1		0.961336	0.979796	0.978341	0.947273	0.944168	0.985645	1.03272	0.930276	1.06867	1.03049	1.04975	1.11626	1.0161	1.00092	1.07718	1.00426	0.980044	0.981451	0.959222	1.03384	0.968327	0.981324	1.04882	1.01255	0.974283	0.94012	0.972423	0.966163	1.0112	1.00325	1.01922	1.02456
DDX50		1.00492	0.957886	0.991629	0.950567	0.953741	0.947598	1.05411	1.02277	0.980857	1.0229	1.01447	1.03694	0.970425	0.999268	1.08126	1.0414	1.01673	0.981677	1.03961	1.02184	1.02427	1.02035	1.00425	0.998433	0.961264	0.957685	0.995789	0.995619	0.977572	0.97238	0.999157	1.00265
EIF3A		0.969924	0.969908	0.975299	0.974805	0.943038	0.953333	1.05472	0.990037	1.01248	1.02619	1.02519	1.0366	0.984856	0.98771	1.12302	1.06801	0.952799	0.974657	0.995533	0.998802	1.00769	1.02063	1.04421	1.00007	0.970434	0.954187	0.991819	0.982186	0.987137	0.979365	1.02561	1.01974
SERBP1		0.99201	0.981927	0.985734	0.974934	0.955413	0.978905	1.0346	0.962784	1.02674	1.04183	1.02331	1.04317	1.00419	1.03059	1.08378	1.02667	0.982837	1.00293	1.01229	1.02368	0.983842	0.98296	1.00149	0.981884	0.971816	0.966332	0.98472	0.975284	0.972703	0.967171	1.02608	1.01738
POLH		1.02701	0.994323	1.01322	1.01208	0.990689	0.989025	1.06832	1.00132	0.995618	1.00613	0.982742	1.01194	0.957136	0.994129	1.13122	1.10151	0.966761	0.980562	0.969418	0.962557	1.02533	1.01916	1.0247	1.00391	0.979567	0.951074	0.934998	0.95182	0.973876	0.960163	0.999822	1.01988
IK		0.975431	0.987	0.969065	0.948795	0.943403	0.929838	1.0186	0.968787	1.03215	1.0522	1.0271	1.0543	0.988456	1.00531	1.10235	1.00816	0.966818	1.02061	1.02092	0.993043	1.02127	1.0312	1.00553	0.964717	1.02185	1.01284	1.02737	1.00524	0.992311	0.982747	0.963617	0.958979
PFDN1		1.0019	0.978558	0.972568	0.95027	0.967199	0.928891	1.00334	0.986048	0.986929	1.0276	1.02371	1.02235	1.013	1.02135	1.08942	0.996763	0.980184	1.024	1.04229	1.01009	0.990865	0.966002	1.0356	0.998595	0.991078	1.00072	1.02772	1.01779	0.987857	0.987437	0.994005	0.975854
RARS		0.98898	0.967965	0.98348	0.96903	0.973519	0.97076	1.01854	0.985455	1.02638	1.03575	0.999379	1.05443	1.01801	1.02162	1.06612	1.02893	1.0007	1.00694	1.02355	1.01929	1.02236	1.01157	1.00899	1.00219	0.996199	0.970717	0.960614	0.980187	0.973609	0.979367	0.968496	0.966849
TTC1		0.9704	0.96596	0.970906	0.966364	0.994688	0.964461	1.01151	0.98212	1.05141	1.07036	1.03174	1.08901	1.01646	1.04123	1.11398	1.03095	0.963939	0.997392	0.982811	0.988809	0.961768	0.984713	1.03232	0.996716	0.978238	0.959417	1.00436	0.975477	0.988111	0.984285	0.968516	0.96158
CNIH		1.00502	0.989206	1.00203	0.996444	1.01511	1.00029	0.975125	1.046	1.04204	1.02913	1.03739	1.06418	1.05245	1.05406	1.0789	1.02491	0.978987	0.955031	0.938535	0.958114	0.986884	0.982696	1.0213	0.990886	0.977778	0.957745	0.981386	0.958342	0.969362	0.951355	1.0006	0.978706
SLC30A6		1.04637	0.960277	0.983244	1.03016	1.04905	1.01731	0.992821	1.01559	0.975814	1.0158	1.01759	1.07747	1.02573	1.06542	1.08192	0.929216	1.02541	0.966673	0.955338	0.975146	1.02813	0.981595	1.01126	1.00567	0.978712	0.915359	0.969874	0.968853	0.996213	0.950169	0.98901	0.998812
SLC30A5		1.06559	1.03504	0.998154	1.01209	0.997091	1.00231	0.975668	0.989836	0.996896	1.03662	0.998733	1.04407	0.993268	1.02102	1.04168	1.00577	1.0592	0.959056	0.997749	1.03595	0.991407	1.02813	0.981125	0.991927	0.951194	0.949818	0.980613	0.947407	0.983287	0.935612	0.988201	1.00549
TMEM184C		0.989621	1.00405	0.991616	1.02099	1.00817	1.03914	0.986699	0.961006	1.00455	1.06425	1.03723	1.08204	1.02982	1.03623	1.02582	1.00297	0.993117	0.975722	0.982671	0.995584	1.00434	0.996275	1.00252	0.970552	0.947585	0.939094	0.950293	0.981392	0.9523	0.966837	1.02634	1.03118
VMP1		1.02035	1.03443	1.0304	1.02884	0.979559	1.0003	0.98186	1.03259	1.03449	1.0497	1.05277	1.0845	1.00668	1.0111	1.09551	1.04948	0.970196	0.99218	0.999797	1.02553	1.04413	1.04434	0.991526	0.958412	0.896689	0.938267	0.931097	0.934352	0.933741	0.926562	0.956534	0.964095
C14orf135		0.987087	0.985134	1.00275	1.0395	0.948225	0.976079	0.954481	0.984118	1.00896	1.02847	1.03155	1.0746	0.926128	0.935029	1.0523	1.01307	0.993826	0.978376	1.06967	1.0257	1.05975	1.06264	0.943324	0.959147	1.01133	0.960616	1.01436	1.02247	0.940835	0.960953	1.02862	1.02091
RNMT		1.01915	1.00766	0.976347	1.01788	0.92768	0.946327	0.969861	1.00428	0.994533	1.02095	0.988151	1.03468	0.92962	0.974394	1.00325	1.07319	1.06585	0.958249	1.04168	1.01533	1.07947	1.06038	0.9419	0.980782	0.98692	0.991036	1.02365	1.02722	0.963139	0.923789	1.05851	0.99414
SKIV2L2		0.984647	0.946257	0.945504	1.0321	0.93061	0.950273	0.950992	1.02355	1.00495	1.00681	0.971677	1.02461	0.937616	0.98233	1.08711	1.0348	1.01936	1.01763	1.02992	1.06304	1.04264	1.02258	0.972508	0.982463	0.996678	0.996371	1.03129	1.01889	0.986554	0.971187	1.0357	0.999361
PDE6D		0.942982	0.964868	1.02151	0.955344	0.917692	0.968382	0.958397	1.01947	0.940532	0.986381	1.00188	1.04211	0.962326	1.02018	1.05103	1.04141	1.04082	1.06038	1.00673	1.04663	1.02829	1.05959	0.992384	0.976095	1.02343	1.04524	1.00619	0.971009	0.927038	1.00149	1.00666	1.01353
HNRPLL		1.03479	0.957308	0.957269	0.982311	0.945705	0.968509	0.991509	0.961198	1.04844	1.04009	0.967435	1.04098	0.95486	1.00286	0.976486	1.04548	1.10629	1.02228	1.06487	1.05056	1.02459	1.07524	0.90579	0.990769	0.96781	0.976793	0.972245	0.990986	0.934184	0.97426	1.03403	1.0341
SNRPE		0.990986	0.947746	0.929919	1.03057	1.0089	0.942264	0.970249	0.953039	1.03975	0.990149	0.946176	1.01365	0.982736	1.00216	0.971587	1.03398	1.1048	1.04379	1.08615	1.04237	1.03632	0.990594	0.987931	1.03828	0.973511	0.955882	0.925887	1.05705	0.950861	0.970106	1.06737	1.01526
OBFC2B		0.924152	0.981007	0.982947	0.966179	0.919421	0.918674	0.975856	1.07938	1.02813	0.966956	1.02321	0.995185	1.08961	1.01625	1.02548	1.08519	1.04323	1.05421	0.97359	1.01565	1.02564	1.02441	0.994644	1.00596	0.989668	1.09162	0.986233	0.937455	0.933451	0.978976	0.943516	1.02412
NUP62		0.910606	0.867066	0.910678	0.952062	0.870505	0.871386	0.969883	1.01398	1.01842	1.0493	0.977117	0.965921	1.08878	1.01532	1.01802	1.06236	1.06762	1.07899	1.05871	1.01524	1.09412	1.05226	0.98213	1.0211	1.01261	1.06258	0.960846	0.98052	0.974292	0.968065	1.04675	1.06275
CCDC92		0.931446	0.956113	0.972299	0.95061	0.928681	0.921087	0.9844	0.971881	1.04205	1.01514	1.03399	1.02844	1.01301	0.978699	0.987326	1.02657	0.977741	1.05363	1.03064	1.02422	1.03701	1.02379	1.01014	1.02201	0.981423	1.045	0.995431	0.99386	1.00184	0.977015	1.02835	1.05615
VPS72		0.938498	0.963569	0.990557	0.932904	0.927542	0.923533	0.985969	0.987963	1.01328	0.995651	0.972963	1.01663	0.978522	0.967394	0.995339	1.01416	1.02454	1.05764	0.997151	1.0037	1.02546	1.01407	1.00393	1.01623	1.01682	1.0746	1.01964	0.986502	0.975056	1.00019	1.08079	1.0992
ELP3		0.948294	1.00029	0.980127	1.00334	0.988461	0.95594	0.97504	1.02982	0.984791	1.04451	0.994159	1.01637	1.05584	1.04208	1.01129	0.983603	1.01028	1.06199	1.0129	1.02244	1.06552	1.04595	0.963395	0.987079	0.946731	1.01406	0.9861	0.947805	0.945741	0.91937	1.01225	1.04441
PHF12		0.957545	1.01194	0.970968	0.960867	0.957344	0.976471	1.00158	0.985749	0.980852	0.940848	1.01877	0.975169	1.00146	0.99774	1.02723	1.05826	1.0397	1.10301	0.991163	0.986351	1.05106	1.0508	1.00307	1.00446	0.954005	1.01775	0.962905	0.956043	1.00851	0.958892	1.02111	1.06837
SLC35A4		0.928513	0.987563	0.95053	0.922722	0.953599	0.95376	0.979874	1.00425	1.05048	1.01449	1.02704	1.00268	1.0548	1.0051	1.02523	1.07663	0.995753	1.06238	0.996285	0.96809	1.03621	1.02535	0.978741	1.0225	0.978924	1.04242	0.942544	0.939748	0.976972	0.998428	1.01723	1.08117
TFIP11		0.979634	0.969183	0.976716	0.99146	0.966035	0.972046	0.974509	1.01214	1.02225	1.01804	1.00362	0.96442	1.05156	0.999672	0.981815	1.05578	1.00803	1.05266	1.01493	0.991151	1.07926	1.01521	0.986203	1.0294	0.96306	1.01795	0.959398	0.953715	0.96548	0.979368	1.03107	1.01423
SWI5		0.981621	0.998194	0.929023	0.934208	0.956686	0.902007	0.972124	1.00227	0.976042	0.981972	0.879181	1.01008	1.03872	0.992222	1.0468	1.05679	1.02726	1.02315	1.01135	1.01264	1.06422	1.03686	0.942872	1.0068	0.984677	1.04296	1.00819	1.02957	1.0124	1.04814	1.04587	1.04512
ATN1		0.982772	0.994474	0.992833	0.993508	0.954387	0.947319	1.02611	1.05594	1.06716	1.04206	1.09287	1.03856	1.00594	0.95963	1.0332	1.0733	0.978598	1.04268	0.990841	0.977365	0.998268	1.00619	0.896017	0.886783	0.963226	1.01924	0.964299	0.950787	0.940211	0.932828	1.0783	1.1143
MRPL37		0.965211	1.00494	0.999037	0.987892	0.929469	0.918185	1.04609	1.02216	1.07464	1.04616	1.04884	1.04261	1.00625	0.977402	1.03353	1.05968	0.98797	1.03733	0.98744	0.981082	1.01795	1.00367	0.920232	0.949099	0.972992	1.01604	0.941222	0.95916	0.95136	0.933188	1.07992	1.09925
GSK3A		0.949865	0.989537	0.988291	0.94328	0.947557	0.891044	1.00673	0.998665	1.08281	1.05697	1.06968	1.07336	1.02418	0.972538	0.990569	1.00696	1.00853	1.08656	0.98498	0.994446	1.01097	0.969469	0.950496	0.974457	0.986408	1.05587	0.959089	0.962589	0.995869	0.966576	1.02534	1.07631
CSNK2B		0.962905	0.987494	0.976169	0.972851	0.936518	0.919286	0.996439	1.05158	1.06126	1.03893	1.04007	1.02721	1.00027	0.983451	1.03539	1.04645	0.987618	1.03627	0.989485	0.991044	1.02564	1.00878	0.944019	0.957565	0.981399	1.04314	0.971171	0.969918	0.950357	0.957265	1.05637	1.09367
PRRC2A		0.968703	0.983438	0.99438	0.986911	0.929979	0.928632	0.994983	1.0151	1.07269	1.04951	1.07359	1.01942	1.00237	0.975268	1.007	1.0643	0.996883	1.04563	0.993982	0.991363	0.983478	0.989584	0.926108	0.917904	1.01468	1.03698	0.998245	0.981003	0.96968	0.955996	1.04734	1.08485
LARP1		0.960507	0.986091	0.988794	0.994367	0.923741	0.915451	0.959969	1.00112	1.07673	1.04095	1.07385	1.0309	1.00051	0.9603	1.0257	1.04838	1.03422	1.06307	1.01497	1.01144	0.970741	0.974574	0.964642	0.943021	0.983763	1.01775	0.978983	0.975653	0.958593	0.951048	1.07123	1.09894
CSNK1D		0.987175	1.0051	1.01602	1.01755	0.961634	0.944249	1.03162	0.974962	1.07255	1.03482	1.06167	1.04688	1.02769	0.983282	0.953379	1.00843	1.0272	1.07562	1.0062	0.988125	0.988294	0.975711	0.912284	0.94408	0.988665	1.03441	0.960084	0.981582	0.949328	0.968928	1.02284	1.04964
ELAC2		0.979422	0.980666	1.03127	1.03226	0.954045	0.903447	1.03924	0.979486	1.08702	1.03798	1.04237	1.00762	1.05284	0.999217	0.930676	1.02529	1.04194	1.04738	1.03137	1.02748	1.00591	1.00163	0.887096	0.941255	0.994531	1.05082	0.937687	0.986607	0.915675	0.923313	1.05359	1.07087
KHDRBS1		0.990734	1.01386	1.01637	1.01217	0.952834	0.964685	1.02829	0.978376	1.06469	1.04769	1.02029	1.03713	0.974167	0.982533	0.964788	0.993305	1.06304	1.06501	1.03618	1.04239	0.963237	0.968896	0.906326	0.928277	1.04049	1.06179	0.984082	1.0046	0.920001	0.919211	1.00712	1.04744
EHMT1		0.968388	1.01741	0.98011	0.993431	0.940613	0.961841	1.07864	0.993947	1.06906	0.974292	1.02717	1.05969	1.01387	0.973958	0.975812	1.06128	0.97749	1.0418	1.01457	1.03495	0.996647	1.00041	0.933928	0.936963	1.0109	1.01143	0.99296	0.991974	0.953587	0.937775	1.00523	1.06989
FBXW11		0.969276	0.972892	0.996802	1.01823	0.916348	0.934784	1.03643	0.968769	1.0418	1.01676	1.05172	1.03147	1.01356	1.00351	1.05099	1.05091	1.03137	1.01011	1.01464	1.02954	0.991803	0.996344	0.920708	0.918691	0.99763	0.999456	1.01154	1.01674	0.939191	0.954486	1.0463	1.0472
ALKBH5		1.0053	0.995878	0.978255	0.963126	0.924503	0.933182	1.0532	1.02096	1.0732	1.05705	1.06132	1.04785	1.00515	1.00658	1.03279	1.05924	1.04328	1.05535	1.01739	1.00527	0.998545	1.00074	0.902567	0.907517	0.965586	1.00282	0.940625	0.959822	0.924676	0.945975	1.04471	1.06754
SLC25A3		0.978499	0.99098	0.997802	0.993808	0.933049	0.924101	1.03932	1.00643	1.05604	1.03685	1.05812	1.05803	0.988395	0.974366	1.02133	1.05368	1.0421	1.04524	1.02001	1.01188	1.01539	1.02126	0.871161	0.903758	0.996025	1.01774	0.984937	1.00348	0.931512	0.935757	1.04171	1.04725
HSPA8		0.967682	0.979821	0.985224	0.984397	0.946326	0.941864	1.02407	1.03407	1.07072	1.04741	1.0346	1.03533	1.04659	1.02228	1.02581	1.04859	0.990238	1.01263	0.98141	0.975425	1.02047	1.01645	0.927311	0.949763	0.981234	1.01003	0.964816	0.970109	0.955397	0.953472	1.04025	1.05622
EIF4H		0.988338	1.00897	0.999565	0.992226	0.957877	0.951429	1.01042	1.01281	1.05567	1.04502	1.06116	1.04622	1.01763	0.998314	1.01407	1.04247	1.01001	1.03435	1.01063	1.00612	0.99369	1.00317	0.919755	0.95368	0.982226	1.00235	0.969145	0.975599	0.946954	0.953285	1.01696	1.01988
RPL12		0.987011	1.00826	1.00788	0.989288	0.967271	0.960521	1.01645	1.02168	1.02319	0.999173	1.04808	1.04575	1.01576	0.995027	1.02794	1.03807	1.01783	1.05945	1.01847	1.01115	1.00704	0.996549	0.917878	0.928995	0.968906	1.01355	0.981292	0.981174	0.94817	0.948943	1.01805	1.0312
NONO		0.983143	0.987318	0.99576	0.994501	0.951698	0.944901	1.02247	1.01225	1.03208	1.0259	1.02654	1.02977	1.00512	0.989123	1.02558	1.01684	1.00575	1.0474	1.01137	1.0023	1.01084	1.00221	0.951599	0.947667	1.00322	1.03303	0.99815	0.99727	0.949897	0.946661	1.01723	1.03241
PSMF1		0.980245	1.00293	0.987622	0.975484	0.976329	0.940941	1.04199	0.975616	1.04635	1.02696	1.03742	1.01526	1.00924	0.969577	1.00516	1.04675	1.03975	1.08036	1.0177	1.00997	1.02083	1.00573	0.9493	0.98398	0.954399	1.01954	0.952076	0.960979	0.943533	0.948095	1.02245	1.05341
PSMC6		1.02178	0.984232	0.993372	1.0122	0.973152	0.984029	1.0399	0.988348	1.05575	1.07443	1.01015	1.0569	0.991851	1.02727	1.00721	1.03948	1.03388	1.00381	1.0095	1.0155	0.997673	0.98395	0.869188	0.966267	0.998458	0.984691	0.955127	0.96098	0.962619	0.950402	1.04167	1.00625
EDC4		0.946278	0.966858	0.984577	0.992255	0.940983	0.910367	1.00721	0.956868	1.09127	1.03512	1.06612	0.94322	1.07272	0.998869	0.944239	1.04324	1.07653	1.05388	1.01689	0.998321	0.991044	1.01145	0.894928	0.928372	0.99548	1.05677	0.966536	0.992457	0.974153	0.984323	1.07632	1.08236
C11orf68		0.9202	0.943443	0.955495	0.96909	0.897013	0.890976	0.990502	0.974101	1.06288	1.03369	1.05063	1.01725	1.04466	0.981245	0.997884	1.08514	1.00571	1.04703	0.992519	0.998255	1.03521	1.03265	0.885391	0.951675	1.02797	1.08333	1.00968	1.01106	0.981763	0.997978	1.04783	1.07776
PCBP4		0.915067	0.96378	0.978352	0.95087	0.8833	0.855686	1.01135	0.9653	1.12755	1.07816	1.04756	1.00114	1.06753	1.01905	0.975949	1.07257	1.02525	1.04384	1.02811	1.00631	1.02346	0.998989	0.909313	0.960908	0.999206	1.06546	0.981338	0.974429	0.976748	0.981679	1.03671	1.07505
BAP1		0.988712	0.965865	0.970237	0.945045	0.958282	0.911441	1.02959	0.969211	1.07163	1.035	1.01932	1.00837	1.02841	0.972946	0.964106	1.0506	1.03044	1.0418	1.00887	0.989501	1.05454	1.025	0.907172	0.932599	1.0106	1.02691	0.947401	0.961992	0.957583	0.99801	1.09999	1.11884
DHX38		0.96707	0.941584	0.946538	0.972275	0.941774	0.905659	1.05698	0.956299	1.04082	1.03561	1.03287	0.978811	1.04641	1.02044	0.951164	1.0499	1.01337	1.05196	1.00392	0.992308	1.0478	1.02957	0.957342	0.992522	0.980296	1.01957	0.934516	0.976963	0.958367	0.992776	1.09807	1.10644
CAMTA2		0.946593	0.996776	0.970979	0.975722	0.940033	0.914328	1.03776	0.996677	1.09866	1.04578	1.10425	1.04197	1.06588	1.02877	0.963009	1.05557	0.9455	1.01011	0.968596	0.956205	1.00034	1.01446	0.908947	0.90733	0.996393	1.04868	0.969901	0.966955	0.952184	0.99053	1.06441	1.11669
MINK1		0.946328	0.973107	1.00435	1.00515	0.948769	0.9329	1.04596	0.988411	1.07553	1.03343	1.01953	0.975971	1.08729	1.02286	0.982752	1.08695	0.946589	0.99016	0.964073	0.946975	1.00405	1.00142	0.917093	0.948406	1.0172	1.06449	0.992354	1.00495	0.961412	0.975801	1.05411	1.08161
PPP6R1		0.954366	0.992983	1.00384	0.994537	0.914751	0.912125	1.04677	0.994592	1.07526	1.05795	1.04624	1.00903	1.03173	0.959084	0.998268	1.03045	0.965985	0.992528	0.968776	0.979237	1.01127	1.00277	0.935713	0.936091	1.01627	1.06901	1.00119	0.995235	0.951933	0.953187	1.08754	1.11129
STRN4		0.965076	0.96565	0.993821	0.985232	0.959477	0.934715	1.01658	0.951974	1.08639	1.03359	1.08473	1.04227	1.06475	1.00991	1.00472	1.09185	1.00996	1.05739	1.00365	0.990972	0.982986	0.980455	0.920737	0.945532	0.954945	1.01425	0.938584	0.940701	0.956329	0.970303	1.05616	1.08631
TATDN2		0.941756	0.932063	0.966852	0.964601	0.934025	0.930258	1.0145	0.973969	1.09952	1.03363	1.03353	0.995084	1.03168	1.01424	1.03172	1.10739	0.99082	0.983917	1.01668	0.990445	1.02352	1.01288	0.905906	0.951468	1.01546	0.997783	0.996141	0.979461	0.956332	0.9825	1.09298	1.09889
AMFR		0.941794	0.966871	0.982045	0.98378	0.97459	0.966176	1.06278	1.06859	1.01733	0.995957	1.00115	1.0098	1.04425	1.00746	1.03333	1.12103	0.993025	0.978545	0.972228	0.968046	1.04327	1.04041	0.889383	0.948295	0.950928	0.988419	0.956936	0.974308	0.965897	0.984659	1.05359	1.11513
ASNA1		0.955566	0.98755	0.986389	0.967092	0.939432	0.939866	1.02843	1.07709	1.05491	1.00494	1.0174	1.00601	1.08233	0.981849	1.00734	1.1008	1.01282	1.0326	0.962233	0.950172	1.07191	1.05558	0.881946	0.956017	0.967581	1.0202	0.938862	0.950265	0.942081	0.980631	1.04598	1.09414
FBXO18		0.951989	0.964572	0.983493	0.991492	0.965325	0.968828	1.01062	1.01823	1.07196	1.03623	1.03927	0.997214	1.05657	1.01725	1.0253	1.10674	1.01191	1.01696	0.999456	0.986362	1.03696	1.03142	0.889991	0.967863	0.941484	0.972091	0.943299	0.961207	0.946624	0.939762	1.06652	1.08301
BAG6		0.947097	0.961091	0.969816	0.957789	0.931294	0.916436	1.04744	1.05279	1.04148	1.00607	1.02052	0.985794	1.01958	0.979001	1.0442	1.11881	0.980684	1.02416	0.992115	0.983813	1.04802	1.03814	0.902402	0.940629	0.992295	1.03601	0.984691	0.977402	0.960451	0.975273	1.06759	1.09712
PTPN23		0.938454	0.972307	0.999238	0.961286	0.94651	0.914261	1.00605	1.04689	1.04565	1.00539	1.04188	0.980163	1.04713	0.992557	1.01092	1.08075	0.997792	1.02818	0.967296	0.94638	1.02589	1.05458	0.934839	0.939834	0.995419	1.05814	0.96621	0.953761	0.974739	0.990898	1.06443	1.11218
HNRNPF		0.979848	1.00217	0.993826	0.990559	0.970607	0.955989	1.00963	1.07219	1.0165	0.995129	0.979685	0.982913	1.00738	0.965428	1.01155	1.07695	0.996513	1.04087	0.978891	0.988726	1.02734	1.02265	0.944343	0.987824	0.964211	1.0195	0.94454	0.94907	0.959389	0.962769	1.0921	1.11091
MRPS18A		0.953346	0.989251	0.968672	0.941737	0.975543	0.89868	1.03994	1.09728	1.07191	1.01332	1.02822	1.01599	1.03999	1.00106	1.00124	1.09458	1.01252	1.08125	0.964243	0.993729	1.04442	1.03775	0.9205	0.973139	0.94325	1.0068	0.918248	0.914062	0.941809	0.942487	1.08482	1.09022
ATP6V1F		0.936823	0.970813	0.985451	0.985423	0.966636	0.940062	1.01872	1.10087	1.02366	1.02341	1.04573	1.03189	1.0646	1.02131	1.05082	1.10177	0.959386	0.999551	0.940429	0.918921	1.05498	1.03304	0.928912	0.963573	0.952853	1.01548	0.972628	0.953248	0.972748	0.987244	1.02281	1.0562
PRKAG1		0.954768	0.971286	1.01177	0.979564	0.967002	0.961162	0.972382	1.0595	1.02332	1.0073	1.02223	1.04594	1.02286	1.0199	1.04359	1.07539	0.972659	1.00951	0.977799	0.940668	1.02714	1.03399	0.941769	0.959661	0.980455	1.00765	0.96917	0.96314	0.970618	0.990945	1.04438	1.07248
DNM2		0.939295	0.975706	0.990372	0.981033	0.932475	0.918817	1.06387	1.00707	1.06704	1.01907	1.00803	0.993745	1.03798	0.98615	0.977812	1.07319	1.0069	1.02718	0.98938	0.980935	1.02444	1.01451	0.890628	0.932404	1.02069	1.06484	0.988921	1.00134	0.97909	0.980017	1.05012	1.07697
PPP2R5D		0.947856	0.986215	0.990142	0.955268	0.934673	0.907095	1.0409	1.01585	1.02887	1.01248	1.01433	1.00435	0.980025	0.970038	1.01694	1.06485	1.01065	1.0319	1.00408	0.998783	1.05407	1.04744	0.888553	0.931912	1.03096	1.06988	1.00818	1.02212	0.971425	0.974969	1.02631	1.05889
UQCRC1	1	0.951261	0.968039	0.971417	0.945808	0.94476	0.910837	1.07428	1.03388	1.05103	0.986529	1.00874	0.987432	1.05246	0.963927	0.96919	1.05932	1.01797	1.02229	0.994847	0.975547	1.04738	1.0227	0.918047	0.998616	1.01147	1.06772	0.975023	0.990259	0.978734	1.00061	1.03753	1.06234
STX4		0.964726	1.01859	0.985725	0.987539	0.922128	0.917143	1.02008	1.05109	0.981345	0.983034	0.988489	0.977262	1.02933	0.952138	0.979832	1.06178	1.00274	1.00561	1.02725	1.01446	1.07528	1.06197	0.899048	0.95003	1.04218	1.04623	1.00771	1.02054	0.948989	0.962276	1.05131	1.06415
COX5A	1	0.960362	0.999362	0.992474	1.01355	0.919544	0.941553	0.97444	1.01377	1.0364	1.01098	0.99448	0.987405	1.0519	1.0042	0.994469	1.05773	1.04221	1.01474	1.02398	0.993392	1.0431	1.01937	0.897678	0.947353	0.994368	1.03697	0.967653	0.990791	0.956576	0.975017	1.07602	1.06817
TAF6		0.957057	0.974581	1.0041	0.962974	0.970771	0.94235	0.988262	1.0315	1.04492	1.02785	1.05002	1.01821	1.04779	0.992972	1.00194	1.06159	1.03681	1.06295	0.99745	1.00201	1.04014	1.00127	0.883844	0.925779	0.987518	1.06111	0.974995	0.967641	0.947375	0.93788	1.04103	1.05532
SF3B5		0.958869	0.99504	0.982047	0.984633	0.964769	0.948659	1.03624	1.03646	1.01602	1.01911	1.01787	0.993794	1.03882	1.00507	0.974314	1.07257	1.03926	1.08	0.968157	0.974318	1.0557	1.01917	0.850381	0.93997	0.972526	1.06617	1.00025	1.01819	0.931211	0.934428	1.0392	1.0668
TRAPPC2L		0.942515	0.988231	1.00342	1.01902	0.986858	0.966789	1.01403	1.0568	1.04046	0.990097	0.947044	0.970447	1.05134	1.00033	0.986168	1.07928	1.01849	1.06561	0.929944	0.951153	1.07185	1.0257	0.86572	0.946571	0.997458	1.0612	0.960853	1.00802	0.968514	0.998638	1.03509	1.05235
MED24		0.932654	0.961953	0.965241	0.995328	0.96405	0.931502	1.0227	1.05692	1.04347	0.991075	1.00924	0.991019	1.02886	0.972006	1.0141	1.13915	1.00615	1.02668	0.973234	0.966292	1.10508	1.12352	0.83556	0.905652	0.981982	1.0762	0.974568	0.972818	0.942704	0.967163	1.05504	1.06808
TM9SF1		0.979762	1.00425	0.975147	0.988456	0.94877	0.964415	1.04919	1.06085	1.06849	0.993724	1.03089	1.00137	1.01518	0.979422	1.03581	1.11078	1.02456	1.04594	1.002	0.961316	1.05024	1.04214	0.852054	0.925347	0.993283	1.02068	0.956511	0.958902	0.911896	0.939146	1.03702	1.07246
ARMCX6		0.925348	0.941915	0.976634	0.915601	0.970985	0.949564	1.0571	1.02602	1.01091	1.00645	0.996526	1.0117	1.02151	1.05395	1.04165	1.05021	0.985007	1.03147	0.969113	0.96288	0.990747	0.992044	0.96313	0.993117	1.02834	1.04384	0.99663	1.02829	0.982215	1.00204	1.04412	1.03096
C20orf11		0.950687	0.936183	0.991149	0.984171	0.928863	0.974625	1.05686	0.979185	1.05416	0.976897	1.05084	1.0211	1.03072	1.0011	1.02808	1.03797	1.00449	1.00203	1.01686	0.992646	0.997041	0.932868	0.953557	0.927287	1.03271	1.04621	0.990965	1.04211	0.982353	0.971617	1.04929	1.05538
SSU72		0.954525	0.961289	0.959778	0.921575	0.946472	0.951435	1.03588	1.00785	1.03276	1.04815	1.05523	1.06456	1.03794	1.03637	1.08674	1.05267	0.969242	0.990491	0.946182	0.942542	0.98241	0.97448	0.932098	0.928948	1.00523	1.01349	1.01738	0.999853	0.99967	1.00383	1.06459	1.07632
C6orf106		0.99459	1.00713	0.995839	0.995529	0.964939	0.965704	1.05063	0.988301	1.01924	1.0355	1.0277	1.00656	1.04102	1.00113	1.01427	1.09098	0.997162	0.998902	0.995822	0.979417	0.967245	0.994757	0.959773	0.996141	0.969837	0.975202	0.965513	0.964846	0.953439	0.962726	1.04701	1.07315
ERAL1		0.933935	0.961017	1.00281	1.00866	0.98667	0.957142	1.03083	0.991911	1.07436	0.982387	0.999698	1.00114	1.01891	1.01079	0.989901	1.05095	0.985034	1.01376	0.985747	0.978943	0.984075	1.01492	0.963578	1.02698	0.979814	1.01549	0.95154	0.964097	0.979181	0.990578	1.08698	1.07818
C1orf43		0.948563	0.950887	0.973255	0.971887	0.954622	0.944627	1.08008	1.07985	1.01837	0.989529	1.01098	1.0038	1.01402	0.989699	1.02235	1.07059	1.00869	0.995253	0.976211	0.949283	1.02265	0.992956	0.940857	0.96644	0.972294	0.999952	0.980311	0.980994	0.972377	0.988797	1.10664	1.12319
ESYT1		0.934418	0.934002	0.959345	0.964255	0.928973	0.911534	1.04729	1.02204	1.07507	1.03763	1.02843	1.00584	1.0414	0.994762	0.980704	1.06482	0.96813	0.973656	1.00627	0.991168	1.00707	0.996397	0.945903	0.981225	1.0114	1.04021	0.985844	0.991854	1.00225	1.00323	1.07249	1.0924
VDAC2		0.976678	0.946657	0.98403	0.991618	0.940474	0.9352	1.042	1.03569	1.03421	1.01974	1.00108	1.01734	1.00305	0.997505	1.02321	1.0338	0.997652	0.993983	0.99035	0.995596	0.996878	0.983525	0.944324	0.981964	1.00137	1.01121	0.992688	1.01181	0.95983	0.975839	1.08685	1.09384
RAD23A		0.940793	0.968758	0.977074	0.966488	0.942041	0.92969	1.05911	1.04844	1.04424	1.02303	1.03419	1.02277	1.03514	1.01395	1.06214	1.06754	0.977506	1.03115	0.973229	0.951988	0.994207	0.998597	0.947692	0.955188	0.983833	1.0323	0.977254	0.973949	0.976229	0.977315	1.03985	1.07434
VPS4A		0.966426	0.972579	0.977404	0.949851	0.950088	0.931901	1.07545	0.992615	1.05486	1.02405	1.03754	1.02581	1.02565	1.00757	1.03054	1.07317	0.978979	1.01213	0.978618	0.980727	1.00526	1.0019	0.963124	0.969884	0.983059	1.01895	0.970927	0.980101	0.961926	0.969708	1.06322	1.06596
TMBIM1		0.953738	0.967972	0.983419	0.965768	0.945829	0.929216	1.09698	1.01432	1.01716	1.00091	1.00416	0.995851	1.06594	1.02426	1.00611	1.04639	0.979641	0.977566	0.961216	0.954211	1.02184	0.993523	0.952927	0.994855	1.00415	1.03194	0.980953	0.993039	0.998672	1.01212	1.05754	1.06777
CERS2		0.943254	0.940495	0.966618	0.935551	0.968838	0.951753	0.995529	1.01327	1.0122	0.994891	1.00912	1.00669	1.03975	1.03033	1.03705	1.02497	0.937521	0.965496	0.972141	0.967449	1.02685	1.0119	0.977752	0.975545	0.997302	1.02497	1.00926	1.01724	1.02389	1.02798	1.08927	1.10512
IMPDH2		0.93941	0.969564	0.973245	0.970294	0.970354	0.964152	1.00379	1.02911	0.985112	0.963181	1.0256	1.01295	1.04686	1.01406	0.979372	1.03434	1.02533	1.03862	0.979129	0.978529	1.00668	0.99521	0.929169	0.974371	0.974184	1.01168	0.987774	1.00101	1.02472	1.02433	1.07628	1.09158
WBP2		0.949224	0.962212	0.98202	0.96812	0.966224	0.936738	1.01833	1.07567	1.00539	0.970548	1.01413	0.972398	1.01164	0.95927	0.978875	1.03506	0.978605	1.01753	0.973405	0.957967	1.02482	0.998969	0.925093	0.953709	1.01772	1.07224	1.02825	1.01826	1.04329	1.03236	1.05731	1.09462
DPF2		0.96916	0.982175	1.02599	0.989914	0.974491	0.972874	1.00472	0.999169	1.01643	1.01245	1.06699	1.05452	0.997374	0.966608	0.953452	0.974451	0.978903	1.06809	0.982229	0.98594	0.997053	0.989754	0.978669	0.985593	0.98961	1.02577	0.979182	0.994209	0.97836	0.968941	1.05059	1.08635
EIF3D		0.97671	1.0102	1.00412	1.00694	0.960059	0.957491	0.989635	1.01075	1.01174	0.993822	1.02432	1.02429	1.00662	0.964921	0.985682	1.02345	0.999936	1.02951	1.00066	0.992101	1.01492	0.99419	0.94228	0.984006	1.01043	1.04254	1.00805	1.02058	0.96309	0.970567	1.02899	1.0474
RBM5		1.02261	1.00514	1.00889	1.02083	0.953385	0.980218	0.996263	0.983489	1.02465	0.951453	1.0283	1.01681	0.98034	0.961794	0.990721	1.00481	1.0097	1.02692	0.99549	0.993327	1.02735	1.0396	0.955978	0.949903	0.991264	1.00086	0.996906	1.00112	0.984925	0.99694	1.04275	1.05727
VDAC3		0.975652	0.988461	0.987047	0.998769	0.968714	0.96335	1.00399	1.02573	0.989716	0.986865	0.979111	0.951952	1.0058	0.997705	0.990668	1.00557	1.0109	1.01836	0.990861	0.985448	1.0225	1.00677	0.95788	1.00518	1.02683	1.04736	0.988919	0.999995	0.99599	1.00363	1.05836	1.0619
WTAP		0.994264	0.991775	1.00979	1.01945	0.999355	0.99768	1.03638	1.07146	1.00935	0.999692	1.01295	1.03536	0.975027	0.990207	0.958812	0.953266	1.00928	0.999887	1.00088	1.0017	0.972114	1.00253	0.933137	0.974533	0.99181	0.977311	0.992119	1.00611	0.994662	0.995082	1.04364	1.05038
BCL9L		0.978169	1.0132	0.980081	0.990485	0.967716	0.965913	0.946407	1.03083	1.07983	1.02092	1.0797	0.989767	1.05881	0.972797	0.93218	1.03633	0.996842	1.05234	0.96798	0.980954	0.992968	0.989522	0.906918	0.934516	0.969009	1.0184	0.962126	0.934887	0.995759	0.986945	1.11625	1.15147
ELF4		0.998562	1.06387	1.0152	1.00317	1.00163	0.993592	0.971185	1.02861	1.06356	1.00379	1.01874	0.989316	1.05029	1.01292	0.943432	1.02677	1.00088	1.04402	0.9906	0.982813	0.940475	0.953511	0.902035	0.964099	0.94802	1.04	0.959783	0.923623	0.969278	0.94804	1.10549	1.14268
SRCAP		0.983198	1.00412	0.989047	0.990669	0.974962	0.987251	1.0245	1.05717	1.01903	0.960012	1.04154	0.928301	1.05274	0.977723	0.91191	1.06575	1.03025	1.06353	0.99392	0.978068	0.958887	0.981313	0.951024	0.964848	0.976401	1.04451	0.948452	0.940057	0.987709	0.96747	1.10354	1.14209
KIAA1267		0.997452	0.966268	0.981884	0.977715	0.961263	0.993438	0.93914	1.01832	0.978728	0.96789	1.04426	1.04713	0.963704	0.958591	0.957692	1.0454	1.02095	1.05297	1.00813	1.00082	1.00168	1.00266	0.914491	0.930467	1.01013	1.06969	0.994939	0.972122	0.980587	0.985711	1.11527	1.14053
SRRM2		0.989916	1.00309	0.983873	1.00781	0.942526	0.964845	0.962205	1.05778	1.03335	0.979224	1.07503	0.99945	0.994926	0.957587	0.990241	1.05686	0.988841	1.02632	0.973539	0.977696	1.0059	1.02193	0.951378	0.931286	0.984158	0.998494	0.981914	0.965807	0.972273	0.976531	1.10226	1.14295
CRK		0.973195	0.988599	0.996387	0.98226	0.984768	0.968882	1.00998	1.00758	1.05347	1.0373	1.01937	1.03098	1.05741	1.02562	0.99697	1.05564	0.956256	0.960646	0.950626	0.96808	0.972555	0.955298	0.905852	0.944374	0.990562	0.996628	0.986738	1.01029	0.983527	1.0111	1.10579	1.11325
DAG1		0.952365	0.965983	0.982394	0.979779	0.989147	0.994892	0.948441	1.01652	1.06637	1.05215	1.01604	0.985292	1.09727	1.05374	1.01955	1.08696	0.950591	0.983751	0.949193	0.935621	0.997507	1.00037	0.909175	0.910259	0.997414	1.04253	0.961146	0.961667	0.995723	0.989033	1.0865	1.12263
PCBP1		0.938632	0.970595	0.969181	0.972695	0.931768	0.920355	0.977137	1.03731	1.04954	1.01701	1.01828	0.992818	1.04045	0.978606	1.03176	1.11109	1.01158	1.04607	0.988746	0.986332	1.04368	1.0214	0.892068	0.945727	0.969204	1.03058	0.948273	0.950093	0.963843	0.972893	1.12659	1.1457
RHOG		0.992919	0.992408	1.00426	0.991921	0.967828	0.940211	0.991227	1.08183	1.06199	1.01163	1.00115	0.983511	1.04673	0.975822	1.00401	1.08688	0.952574	1.03785	0.971418	0.949808	1.00237	0.99253	0.879727	0.901792	1.0132	1.03526	0.970878	0.950113	0.957459	0.976509	1.11681	1.1574
ZER1		0.94928	0.984612	1.0064	0.964382	0.946746	0.910625	1.00177	1.01969	1.04469	1.00721	1.08576	1.00683	1.0352	1.00355	1.01748	1.10007	1.00875	1.03439	0.970926	0.974418	1.01458	0.999435	0.855045	0.893568	0.989251	1.03665	0.998601	1.01111	0.959973	0.95193	1.10142	1.11566
CRTAP		1.01855	1.01411	1.00537	0.981876	1.01595	1.01253	0.960738	1.05019	0.98767	0.986354	1.0304	1.03303	1.02603	1.04245	1.00237	1.00798	0.933419	0.976353	0.961747	0.949926	1.00698	1.00964	0.904311	0.927712	1.00179	1.00457	1.02173	1.03611	1.00927	1.01341	1.02995	1.03747
CYBRD1		1.03299	1.03489	1.00059	1.00028	1.05702	1.0658	0.953991	1.00592	0.96569	0.977814	0.999696	1.00619	0.994498	1.00203	1.08334	1.05349	0.961736	0.956009	0.955366	0.949807	1.01519	1.01869	0.900861	0.887619	0.999445	0.996857	1.02193	1.02132	1.01041	0.994876	1.03713	1.03852
LONP2		0.982032	0.942091	0.986518	1.01615	0.964583	0.952805	0.977313	1.05031	1.04787	1.02717	1.05655	1.02063	1.00647	1.02932	1.03815	1.06096	0.954439	0.968278	0.982707	0.967876	1.00015	1.00276	0.953757	0.935688	1.00402	1.00979	1.0153	1.00167	1.00497	1.0122	1.01607	1.01138
BTBD1		0.978757	0.960789	0.97032	1.00163	0.995099	1.00823	0.961322	1.00278	0.995405	0.996112	1.00633	1.01065	1.00373	1.0117	1.05204	1.04189	0.985229	0.953331	0.976787	0.992996	1.01825	0.998044	0.954169	0.964994	0.988223	1.01253	1.03164	1.02181	0.993643	0.989532	1.06379	1.05822
MICU1		1.00103	1.00374	0.99901	0.985006	0.990286	0.994392	0.962519	1.02439	0.985749	0.982504	0.977057	0.967988	0.987112	0.994394	1.07195	1.0683	0.960496	1.00579	0.989782	0.97867	1.02202	1.01135	0.9705	0.974868	1.00673	1.00408	0.996509	0.994922	0.987024	1.0101	1.04207	1.04966
RNF146		1.00881	1.02205	0.987375	1.0345	1.01767	0.960573	1.00631	0.999596	1.04003	1.00852	0.983267	1.02667	1.00177	0.999527	1.04527	1.04078	0.965288	0.959926	0.981356	0.972225	1.05932	1.00224	0.940207	0.962498	0.972333	0.931721	0.983002	0.997328	0.99068	1.00542	1.06112	1.03262
SERINC1		0.995383	0.994362	0.982624	1.00137	0.976578	0.981786	1.00586	0.987694	1.02956	1.02319	1.0332	1.03738	1.02152	1.00971	1.02902	1.02046	1.00752	0.961375	0.967709	0.976346	1.03827	1.02218	0.929097	0.936123	0.977793	0.993843	0.993662	1.0052	0.976319	0.992178	1.04832	1.04436
TCTN3		0.954869	0.942588	0.986191	0.979755	1.0537	1.00631	0.983054	1.035	0.988904	1.01014	1.0025	1.01497	1.05077	1.06886	1.04254	1.07713	0.970901	0.949367	0.994254	0.97344	1.00884	0.984437	0.915616	0.936248	0.953839	0.980833	1.0168	1.00629	0.982871	0.998937	1.07643	1.05363
ARMC10		1.02186	0.984241	0.973514	0.970319	0.994407	1.01275	1.04551	1.06628	0.905303	0.963719	0.939483	0.985528	0.975117	1.00547	1.07341	1.04115	0.968905	0.911906	0.961111	0.967643	0.962069	0.987697	0.921218	0.95972	1.02784	1.01856	1.1008	1.09711	0.994108	0.960372	1.10341	1.09946
NFU1		0.973625	0.967882	0.988902	0.997116	0.977429	0.980817	1.01988	1.03179	0.968259	1.00683	0.986244	1.01181	1.00229	0.985026	1.02054	1.04469	0.9405	0.956011	0.955087	0.940484	0.951399	0.954876	0.919372	0.990378	1.09783	1.0755	1.09001	1.05684	0.981428	1.01026	1.06574	1.05115
CSTB		1.00302	1.02667	1.03486	1.02369	0.987367	0.97988	1.01164	1.09946	1.02396	1.01238	0.984934	0.998333	1.01783	0.994305	1.0577	1.09583	0.935409	0.967672	0.92682	0.91883	1.01923	0.999432	0.889589	0.91141	0.980765	1.04325	0.972705	0.993091	0.979596	0.98171	1.06756	1.06106
ECI2		1.00786	1.00247	1.03929	1.02835	0.981506	0.967708	1.03118	1.10254	0.975602	0.992539	0.952662	0.967522	0.969321	0.956828	1.04279	1.0725	0.970072	0.962326	0.980753	0.971294	1.02928	1.00384	0.920399	0.955498	1.01919	1.01994	0.991973	1.03262	0.961574	0.980634	1.0653	1.04465
OXA1L		0.956095	0.988752	1.00411	0.976581	0.978619	0.969238	0.978987	1.08919	0.972447	0.922447	1.00309	0.983865	1.03284	1.00429	1.03803	1.08571	0.943978	0.95995	0.926183	0.925011	1.02966	1.01512	0.900168	0.943947	1.01672	1.05394	1.0307	1.03933	1.00976	1.01155	1.09106	1.11864
RNF167		0.992142	1.01946	0.971366	0.983425	0.99288	0.970823	1.02808	1.03422	0.981556	0.934886	0.996113	0.98915	1.044	1.01389	1.01529	1.06896	0.977262	1.00215	0.951308	0.92772	1.0259	1.0098	0.864012	0.905915	1.03402	1.08958	1.01833	1.02385	0.998645	0.996013	1.06517	1.07407
ERLIN1		0.99594	0.97106	1.01801	1.00603	0.960172	0.964404	1.00164	1.04777	1.0095	1.00627	0.968851	0.960316	0.943871	0.989013	1.10391	1.04403	0.942664	0.976215	1.00292	0.98917	0.979575	0.984619	0.940559	0.953202	1.0144	1.03068	1.03868	1.0408	0.976231	0.994262	1.07565	1.06959
TXN		0.976649	0.971579	0.995534	0.99734	0.96118	0.950848	1.03351	1.04931	1.01413	1.00775	0.974187	1.00033	1.0002	0.980079	1.08885	1.0712	0.958116	0.971522	0.979286	0.967069	0.983063	0.972712	0.923833	0.915802	1.03077	1.06281	1.00825	1.01741	0.984308	0.989498	1.0846	1.07827
HECTD1		0.956662	0.955741	0.969422	0.985468	0.909802	0.922458	1.00141	1.01985	1.03066	1.00238	0.977879	0.971261	0.984251	0.980878	1.07041	1.11429	0.990388	0.949171	1.0109	1.00081	1.00457	1.02072	0.908048	0.928549	1.02163	0.992993	1.03796	1.05496	1.02812	1.00833	1.09248	1.09755
YWHAQ		0.97696	0.96884	0.98716	0.979548	0.909797	0.91052	1.0235	0.981018	1.01713	1.01491	0.970007	0.979823	0.967262	0.964143	1.06425	1.07605	0.986116	0.977218	0.998023	1.00559	1.03681	1.03455	0.930726	0.959098	1.05008	1.05149	1.03999	1.04869	0.971041	0.9613	1.07891	1.07947
COMMD3		1.01863	0.986186	1.02653	0.836941	0.95672	1.0071	1.01693	0.966838	0.903508	1.00851	0.93371	1.03994	1.01175	1.04515	1.09109	1.01454	1.00962	1.00988	0.987662	0.998945	1.05498	1.01046	0.988241	1.05174	1.01955	1.01086	0.990022	1.00296	0.947286	0.982797	1.06455	1.00637
PIGU		0.960374	0.998628	1.02726	0.925025	1.00577	1.00168	0.97496	1.02041	1.01357	0.964918	0.916358	0.992994	0.978887	1.08923	1.08403	1.02614	0.968843	0.939766	0.969844	0.968605	1.0689	0.990861	1.02669	0.994552	1.0672	1.0228	0.988169	0.976029	0.948892	0.965993	1.07878	1.04384
RBBP9		0.97577	0.970571	0.947049	0.949273	1.02282	0.962234	0.959204	1.0575	0.968081	0.956612	0.891319	0.936386	1.01947	0.978018	1.06151	1.05825	1.04488	1.00475	0.99794	1.03774	1.13822	1.07695	0.964969	0.968019	1.02286	1.04187	1.07218	1.02205	0.929554	0.922418	1.03568	1.00585
DCAF11		0.96221	0.970824	0.964977	0.981356	0.937301	0.863864	1.022	1.0074	1.13512	1.08742	1.07265	1.04974	1.01264	0.977357	1.01934	1.09345	1.03554	1.07316	1.05562	1.05558	1.07366	1.03626	0.819458	0.88224	1.04549	1.07251	1.00113	1.00814	0.895326	0.88056	0.956412	0.951271
NME4		0.942804	0.992947	1.00354	0.993493	0.884017	0.86573	1.05385	1.00068	1.11293	1.09097	1.09765	1.06372	1.03768	0.984096	1.05005	1.10126	1.01122	1.06519	1.01962	1.00891	1.03444	1.0099	0.824736	0.839781	1.03349	1.09541	0.996588	0.998451	0.918301	0.916183	0.955774	0.996576
AKT2		1.00807	1.03331	1.03812	1.02086	0.942686	0.921533	0.973258	0.999998	1.08647	1.03684	1.08453	1.05294	1.00561	0.956899	0.964055	1.04688	1.03142	1.07318	1.01544	1.01215	1.01473	1.02509	0.821954	0.854376	1.04143	1.10039	1.01851	1.02188	0.923462	0.93139	0.940189	1.00236
NPRL3		0.982058	1.0203	1.01078	1.01936	0.943476	0.91736	0.987109	1.05403	1.07362	1.01704	1.08999	1.05336	1.0531	0.972336	0.99489	1.11442	1.0262	1.07975	0.968824	0.964509	1.02526	1.03602	0.827603	0.860155	1.00645	1.09532	1.01352	1.00397	0.951702	0.947028	0.916455	0.974018
MIF		1.0288	1.0727	1.0595	1.05097	0.952406	0.938425	1.0023	1.04446	1.0667	1.02375	1.05551	1.0348	1.02564	0.965185	0.926881	1.02585	1.06234	1.13237	1.00921	1.00342	0.996403	0.975642	0.834595	0.906945	1.00256	1.0821	0.958753	0.962626	0.916484	0.931625	0.963884	0.98717
FLNA		1.00664	1.03043	1.02512	1.03499	0.890791	0.894884	1.03229	0.99916	1.12519	1.07424	1.12153	1.05556	1.02567	0.958301	0.933854	1.04869	1.078	1.09139	1.04269	1.04218	0.992852	0.987491	0.830449	0.874464	0.969289	1.01485	0.949265	0.954724	0.942476	0.95048	0.995647	1.0264
WIZ		0.965157	1.03902	1.00039	1.00655	0.90661	0.887957	0.971357	0.982681	1.15168	1.12115	1.16122	1.09304	1.02574	0.974714	0.965815	1.04518	1.05925	1.10386	1.04521	1.03645	0.986759	1.01886	0.846478	0.887892	0.969383	1.044	0.950495	0.942217	0.912922	0.902485	0.974005	1.02148
CTIF		0.977508	1.00195	1.01373	1.01653	1.00911	0.984087	0.996313	0.940426	1.1052	1.07388	1.13461	1.07178	1.07208	1.02678	0.921624	0.989518	1.0105	1.05376	1.03618	1.02699	0.894068	0.898991	0.800648	0.835398	1.01495	1.04999	1.01064	1.01294	0.993658	0.994381	1.0105	1.02127
CERCAM		1.01754	1.04853	1.02017	1.01391	0.983319	0.966419	1.02998	0.914014	1.12115	1.08459	1.12089	1.08807	1.08395	1.03367	0.962122	1.02373	1.01585	1.04823	1.00943	1.00204	0.940074	0.934167	0.810716	0.850632	1.01907	1.06034	1.00426	1.0098	0.951794	0.956219	0.924595	0.950722
HSPB1		1.02645	1.06739	1.03018	1.02077	0.933172	0.925132	1.04151	0.970997	1.17641	1.13817	1.11279	1.09881	1.04507	0.99211	0.985765	1.05805	0.998278	1.05933	1.02413	1.01849	0.94032	0.928963	0.791876	0.845356	0.995397	1.05412	0.957475	0.959896	0.929728	0.932124	0.957206	0.984537
EHD2		1.02378	1.04552	1.0332	1.03781	0.97859	0.971818	1.01788	0.997141	1.09035	1.05432	1.09405	1.06146	1.03333	0.990673	0.990202	1.04186	1.01807	1.05124	0.996154	0.990153	0.977519	0.979078	0.816491	0.835102	1.00644	1.05519	0.984153	0.98577	0.927744	0.929015	0.97866	1.00723
SLC44A2		1.01628	1.03086	1.0611	1.05255	1.04148	1.02518	1.01213	0.984092	1.08253	1.05112	1.08467	1.0576	1.07947	1.03839	0.975486	1.02772	0.971767	0.98825	0.996216	0.98888	0.971064	0.966356	0.80988	0.829121	0.995597	1.04231	1.00116	1.00873	0.935464	0.940619	0.952538	0.981387
SHISA4		0.963904	1.01985	1.03717	0.998035	0.969693	0.931277	0.931536	1.01391	1.13108	1.12484	1.10015	1.10599	1.05967	1.00416	0.976661	1.08382	1.03453	1.09696	0.996743	0.967399	0.982711	0.933907	0.788462	0.812136	1.02284	1.08452	0.9939	0.994068	0.922726	0.923742	0.999325	0.994267
FAM171A1		0.999428	1.0102	1.01594	1.01033	0.948898	0.939032	1.09499	0.924054	1.08265	1.07061	1.04255	0.98921	1.03213	1.02907	1.04792	1.07127	1.00173	1.00842	1.00425	1.01176	0.909331	0.934709	0.850034	0.887282	1.06418	1.07635	1.04057	1.03709	0.959621	0.94225	0.983421	0.980722
CD151		0.98891	1.01374	1.02442	1.01445	0.960563	0.948065	1.0558	0.969382	1.11164	1.08322	1.08939	1.07262	1.08219	1.03145	1.03255	1.09939	0.982038	0.999057	0.995177	0.989681	0.936706	0.924285	0.836293	0.875516	1.00236	1.04297	0.980576	0.988383	0.937568	0.953156	0.977046	1.00139
TSPAN17		0.967507	0.960541	0.979639	1.00554	0.929331	0.926372	1.02388	0.950363	1.1627	1.10403	1.08716	1.08384	1.0363	1.04525	0.999311	1.07457	0.981067	0.998882	0.99978	0.954055	0.940726	0.943122	0.855906	0.928345	1.06282	1.05185	1.00132	1.01645	0.927171	0.956835	1.01435	1.031
RPSA		0.955601	0.973479	0.974752	0.941596	0.917788	0.888199	1.00802	0.888579	1.11781	1.09075	1.13477	1.12229	1.04168	1.02845	0.980523	1.00913	1.06032	1.06115	1.03586	1.02744	0.931991	0.921535	0.858961	0.901623	1.04503	1.07957	1.05035	1.04896	0.963858	0.977282	0.965804	0.99685
CCDC56		1.01125	1.03182	1.00024	0.946549	0.988267	0.958188	1.06142	1.01124	1.01413	1.01733	1.0219	1.0825	1.04719	1.00696	1.00164	1.01934	1.02944	1.04785	0.979026	0.999007	1.01171	1.0119	0.867521	0.93783	1.0427	1.06164	1.01671	1.01918	0.959879	0.989686	0.892546	0.913424
COQ5		0.9822	0.979107	1.02062	0.962463	1.02004	1.03969	1.08658	1.02113	1.03643	1.00287	1.00703	1.00994	1.08567	1.0461	1.01618	1.02319	0.981553	1.02079	1.01927	0.987504	0.975231	1.00444	0.885151	0.952379	1.00245	1.0287	1.00011	1.02571	1.03521	1.00881	0.874899	0.858527
ALAD		0.960582	1.0081	0.998627	0.981719	1.04167	1.01108	1.08866	0.944081	0.988972	1.00958	0.974045	0.946816	1.07641	0.984907	0.982721	1.04919	0.996438	1.03748	0.934105	0.94123	1.02741	1.0295	0.90755	0.908684	1.06204	1.09977	1.04817	1.02842	0.996724	1.02407	0.921932	0.98933
EDEM2		1.02131	0.989175	1.0167	0.982351	1.00101	0.978406	1.10579	0.980372	1.03714	1.0072	0.940739	0.93426	1.08817	1.03877	1.00594	1.08533	1.03418	1.03046	0.966559	0.984273	1.03979	1.01951	0.892966	0.966106	1.03665	1.07661	0.980735	0.994426	0.943845	0.971488	0.925066	0.924701
NDUFA2	1	0.994492	0.938827	1.02939	1.0032	0.996566	0.99092	1.09666	1.05878	1.01181	1.04417	0.998848	1.00086	1.04545	0.987245	1.02229	1.03165	0.969566	1.00278	1.01492	0.928603	0.986905	1.05212	0.911506	0.977098	1.02581	1.09451	1.00842	1.01648	0.928991	0.956055	0.887237	0.987834
CDC26		0.98713	1.0597	1.02285	1.00776	0.984129	0.997788	1.11979	1.02243	1.0631	1.08096	0.955317	1.02087	0.995448	0.983687	0.975271	1.04147	1.05256	1.04014	0.977351	1.07912	0.959937	0.970544	0.905512	0.967467	1.01036	0.961997	1.00548	0.985159	0.892494	0.960277	0.933453	0.98045
VRK3		1.04727	1.03834	1.05218	1.00842	1.01063	0.959288	1.08917	1.04362	1.109	1.03323	0.995599	1.04155	1.01206	0.999753	0.99819	1.02735	0.999593	1.06797	0.990991	1.03147	1.00605	0.909712	0.901051	0.881587	1.04155	1.01559	0.992728	1.01367	0.950309	0.922855	0.871316	0.937886
DNTTIP1		0.998203	1.05527	1.01729	0.974194	0.930586	0.950782	1.07245	0.93118	1.08131	0.984165	1.0235	1.01425	0.997462	0.954229	0.914531	0.99489	1.05602	1.11162	1.05108	1.09204	0.994766	0.971192	0.941876	1.02999	1.04691	1.06708	0.966916	0.994159	0.919769	0.946596	0.942523	0.973162
IDH3B		0.965138	0.99536	1.01357	0.968754	0.925087	0.955261	1.04846	0.925532	1.10919	1.02696	1.02013	1.02437	1.06747	1.00764	0.946039	1.03077	1.09686	1.08356	1.01834	1.00889	1.02126	0.999889	0.877211	0.99504	1.02637	1.08204	0.964703	0.9982	0.902852	0.944574	0.963309	0.987148
C19orf63		0.987935	1.00249	0.999215	0.972545	0.949508	0.941901	1.02134	0.866357	1.10107	1.07943	1.07278	1.07719	1.0525	1.0235	0.919942	0.962553	1.08039	1.11699	1.04434	1.05537	0.979396	0.97537	0.910417	0.955797	1.01944	1.05959	0.975709	0.995262	0.963753	0.973356	0.912437	0.952116
ENO1		1.01398	1.02696	1.02075	1.00643	0.926594	0.912047	0.97983	0.929816	1.10064	1.08247	1.08219	1.07124	1.03446	1.01148	0.939326	0.970353	1.08128	1.09245	1.06551	1.05602	0.953841	0.954013	0.934919	0.965155	1.00975	1.03456	0.961767	0.973302	0.950449	0.957802	0.941993	0.958618
VOPP1		1.0092	1.00551	1.02684	1.01019	0.968175	0.964097	1.00209	0.897339	1.05908	1.04075	1.05727	1.02499	1.03109	0.996598	0.978858	1.00317	1.09185	1.08566	1.04993	1.04315	1.03963	1.04064	0.926792	0.943558	1.00421	1.02867	0.973198	0.972859	0.955124	0.945646	0.903639	0.920204
EIF6		0.985732	0.995507	1.01763	1.03059	0.937891	0.886147	0.982978	1.00741	1.09397	1.03569	1.03909	1.017	1.01889	0.947942	0.93895	1.0213	1.11214	1.12243	1.08939	1.06627	1.04074	1.01716	0.902144	0.971033	1.00707	1.06076	0.957362	0.988783	0.910486	0.935347	0.918898	0.943272
PPP5C		0.957465	0.983816	1.01908	0.996459	0.9406	0.937664	1.00872	1.00644	1.05575	1.03952	0.999472	1.02693	1.02574	0.996376	0.955336	1.02513	1.02822	1.0499	1.038	1.03518	1.07578	1.04665	0.909727	0.941735	1.05492	1.09757	1.03382	1.02759	0.889426	0.914549	0.945753	0.936673
CCM2		0.987745	0.98382	1.04765	1.01871	0.960882	0.954621	1.06465	0.983864	1.06366	1.01821	1.03565	1.02167	1.0336	1.01092	0.942629	1.01767	1.01847	1.0426	0.992467	1.006	1.01921	0.997545	0.949091	1.02302	1.00564	1.04367	0.962729	0.987815	0.934344	0.997849	0.935465	0.938128
CCT5		0.960162	0.974968	1.01335	1.00756	0.935909	0.927141	1.0338	1.00907	1.09886	1.06241	1.04965	1.04384	1.05831	1.02088	0.961347	1.0076	1.07477	1.06291	1.0308	1.03216	0.989926	0.97308	0.940403	0.995198	0.99747	1.03905	0.953415	0.960525	0.960017	0.956532	0.93463	0.93427
EMG1		0.952758	1.01892	1.0608	1.01772	0.999068	0.920035	1.0705	0.996109	1.09045	1.05292	1.00398	1.0289	1.06891	1.01526	0.961816	1.07083	1.01366	1.07031	1.0211	1.01199	0.979387	0.942002	0.92587	0.976254	0.98226	1.04205	0.903546	0.96366	0.954371	1.00208	0.921465	0.961003
NDUFS8	1	0.914112	0.991345	0.993049	0.990854	0.902321	0.879149	1.0715	1.0127	1.09221	1.06352	1.05449	1.05372	1.094	1.01274	0.980768	1.04482	1.06967	1.12512	1.02315	1.00236	1.01641	0.97372	0.922266	0.972359	0.99324	1.06709	0.944114	0.986497	0.948412	0.945677	0.899208	0.959404
ABCF3		0.973811	1.02087	1.02186	1.02192	1.00663	1.01083	1.07209	0.990526	1.06924	1.02125	1.03455	0.979578	1.10683	1.03696	0.934945	1.01495	1.02325	1.02176	0.961385	0.966193	0.988316	0.951778	0.909044	0.980691	0.991391	1.03098	0.967415	1.02245	0.991769	1.02269	0.925534	0.928528
CANT1		0.981034	1.0119	1.01698	1.03519	0.983027	0.958597	1.08955	1.00055	1.0528	1.03942	1.02979	0.99087	1.05164	1.01875	0.975465	1.04026	0.98178	1.02004	0.976605	0.987567	0.980629	0.970311	0.965105	0.972475	1.02159	1.04838	0.975368	1.0094	0.977258	1.0058	0.904528	0.92734
MAEA		1.00115	1.021	1.03007	0.97781	0.979289	0.95902	1.08406	0.967995	1.06385	1.05287	1.05142	1.03614	1.04827	1.04262	0.970514	1.05301	1.02417	1.04621	0.965514	0.970233	1.0009	0.99638	0.932446	0.968822	1.01714	1.02562	1.00453	1.00874	0.949205	0.976644	0.894259	0.880113
COPE		0.973805	0.996216	0.998611	0.977283	0.962574	0.934538	1.11752	0.985219	1.08914	1.05744	1.05102	1.04068	1.07453	1.0179	0.967584	1.07607	1.03104	1.05776	0.996071	0.98401	1.02067	0.98284	0.895042	0.972324	1.0145	1.05516	0.953692	0.985401	0.96041	0.97078	0.886996	0.913171
PRDX2		0.96249	1.00214	1.01721	0.997721	0.958719	0.958012	1.06944	1.01841	1.0817	1.03797	1.04703	1.02225	1.07466	1.02565	0.993189	1.03881	0.99765	1.05064	0.990644	0.973325	1.00709	0.988844	0.908031	0.959551	1.01104	1.08193	0.96854	0.998266	0.953914	0.965361	0.908835	0.930933
PPP1CA		0.973066	0.968438	0.981639	0.977604	0.940895	0.927649	1.10413	0.968451	1.08541	1.0607	1.03077	1.03227	1.05003	1.00292	0.982604	1.03495	1.01202	1.05245	0.998839	1.01105	1.0019	0.982643	0.915441	0.950185	1.03913	1.08376	1.00176	1.00539	0.97655	0.966945	0.928568	0.951851
PDHA1		0.980811	0.947263	0.973631	1.04091	0.931545	0.92875	1.117	1.00673	1.0913	1.06046	1.02259	1.04506	1.03188	1.00395	1.00178	1.0679	0.990172	1.025	1.01554	1.01927	1.00839	1.04602	0.923718	0.969456	1.00606	1.00744	0.983689	0.992371	0.922054	0.96513	0.951006	0.923116
DNAJC11		0.952034	0.9662	1.04025	0.983163	1.00332	0.957808	1.0671	0.934147	1.08985	1.07839	1.06634	1.0856	1.07743	1.05881	1.02379	1.03934	0.993808	1.00535	1.04647	1.01492	0.999921	0.95637	0.990878	1.00115	0.951873	0.994782	0.934752	0.929976	0.947692	0.932448	0.943122	0.932906
ATXN7L3		0.98665	0.980191	0.97643	0.996666	0.954129	0.932011	1.1113	0.916092	1.09749	1.06125	1.0737	1.04284	1.05509	1.0143	1.00189	1.04736	1.02879	1.04008	1.0191	0.994645	0.985581	0.973653	0.952433	0.962789	0.987415	0.990503	0.969877	0.976536	0.971117	0.972808	0.944309	0.982976
PSMA7		1.00493	0.978897	0.990111	0.980215	0.932035	0.928786	1.09819	0.966027	1.08859	1.06919	1.04195	1.05739	1.0438	1.00531	1.06626	1.06354	1.04136	1.06483	1.02677	1.00854	0.972572	0.97051	0.970391	0.973231	0.966365	1.00794	0.93754	0.960946	0.928873	0.943911	0.959189	0.9518
PSMD13		0.977698	0.988979	0.997579	0.991865	0.957609	0.953707	1.0857	0.955461	1.10445	1.07823	1.03665	1.06112	1.039	1.05187	1.02057	1.05904	1.01872	1.01	1.01214	1.02968	0.995178	0.987767	0.963179	0.992569	0.949496	0.967703	0.946512	0.95963	0.950031	0.957525	0.956214	0.944133
HARS		0.967544	0.954591	0.98865	1.00164	0.936738	0.936432	1.07016	0.963945	1.11376	1.08871	1.04411	1.04743	1.04815	1.02223	1.01503	1.0179	1.00501	1.02509	1.00615	1.00975	1.01031	0.982658	0.990192	1.0075	1.00864	1.02622	0.948648	0.989768	0.944191	0.94688	0.944753	0.937228
TRAPPC3		0.978507	0.992023	0.986478	0.985348	0.969427	0.954611	1.04709	0.958588	1.08838	1.07334	1.05704	1.05126	1.04808	1.05951	1.00524	1.03442	0.995295	1.00176	1.00105	0.979244	0.995356	0.991991	0.955435	1.0014	0.980982	1.01776	0.980664	0.985646	0.972661	0.956544	0.954874	0.939973
MPRIP		0.97635	0.990231	1.00507	1.00569	0.954261	0.942103	1.01004	0.945748	1.12665	1.10107	1.0983	1.05994	1.05323	1.0198	1.03579	1.0808	0.971553	0.996391	1.01118	1.0048	0.979341	0.981069	0.949922	0.968955	0.974417	1.00758	0.960012	0.972723	0.966935	0.96883	0.928172	0.953065
SAE1		0.978154	0.973199	0.977511	0.99131	0.938803	0.920535	1.04922	0.980845	1.10674	1.0706	1.01823	1.03801	1.04481	1.02337	1.0358	1.06987	1.02791	1.02377	1.0161	1.0295	1.01831	1.00022	0.948779	0.98731	0.971719	1.01163	0.938019	0.934603	0.961843	0.976128	0.950743	0.986417
SHC1		0.950005	0.967896	0.990273	0.977122	0.935354	0.924012	1.04024	1.00196	1.11042	1.07353	1.07451	1.04671	1.04809	1.01269	1.03503	1.0865	0.972418	0.997198	1.01666	1.00753	0.994344	0.993136	0.967355	0.993325	0.964852	0.99878	0.958851	0.96615	0.990621	0.9944	0.945869	0.964147
GCN1L1		0.969362	0.994641	0.984163	0.995506	0.95182	0.950813	1.09018	0.974732	1.08547	1.03851	1.06923	0.962697	1.08428	0.996132	0.920104	1.09595	1.0627	1.04203	1.03355	1.01534	1.013	1.022	0.953634	1.00036	0.982249	0.999329	0.943573	0.943752	0.953538	0.966347	0.926437	0.978579
SMARCA4		0.943945	0.952976	0.979692	0.98377	0.939244	0.916233	1.04372	0.99216	1.0941	1.04854	1.03533	0.986898	1.05149	0.992164	0.997601	1.09811	1.01135	1.07769	1.03395	1.03446	1.04123	1.0357	0.978074	1.00083	0.980139	1.03743	0.93612	0.942698	0.957449	0.97282	0.937466	0.966618
AGPAT1		0.979366	1.01484	1.00873	0.986192	0.96442	0.958356	1.04455	0.99453	1.04132	1.05121	1.04955	1.04646	1.07224	1.03909	1.00812	1.05116	0.987838	1.0201	0.99354	0.980284	1.00057	1.0011	0.936187	0.958371	0.98377	1.00895	0.979956	0.956324	0.99673	1.00392	0.930553	0.951696
CIB1		0.986884	0.991463	0.994432	0.991234	0.940939	0.943665	1.02825	0.976519	1.10579	1.03344	1.0281	1.01884	1.0898	1.05832	1.0425	1.09767	0.996573	1.03708	0.987705	0.970741	1.01307	0.994833	0.923605	0.932126	0.983384	1.04204	0.963253	0.978958	0.981219	0.986312	0.930012	0.951252
C16orf58		0.983205	1.0099	0.992815	0.988365	0.990673	0.971731	1.04613	1.0017	1.10652	1.0538	1.07267	1.0329	1.08639	1.02708	1.02771	1.07051	1.03299	1.06192	0.984345	0.98041	1.0407	1.00994	0.902284	0.919241	0.948847	1.02285	0.926011	0.934641	0.94571	0.963442	0.899625	0.964958
C20orf3		1.02791	1.04013	1.0415	1.03875	1.01651	1.00245	1.0636	1.01569	1.06806	1.02991	1.03272	1.04092	1.05682	1.03967	1.01614	1.04208	1.00564	1.01721	1.02037	1.00264	0.97099	0.954909	0.901973	0.943691	0.964215	0.986757	0.954265	0.976523	0.94862	0.951839	0.916906	0.910592
ERP29		0.999711	1.03024	1.01592	0.979042	1.00189	0.983424	1.03813	1.01473	1.05579	1.03885	1.03844	1.05111	1.08175	1.05019	0.985966	1.04282	1.05358	1.07593	1.01196	1.01272	0.99442	0.978172	0.913613	0.938235	0.945134	0.96021	0.930707	0.943374	0.974113	0.972646	0.934777	0.952409
SND1		1.00574	1.02021	1.01771	1.0212	1.01585	1.01476	0.990816	1.02014	1.05626	1.03962	1.03856	1.0155	1.05766	1.02315	0.993374	1.04848	1.04709	1.05519	1.01763	1.01624	1.0006	0.989106	0.89819	0.935986	0.959313	0.991127	0.950672	0.958594	0.942766	0.960389	0.940711	0.957351
PSMB1		1.01048	1.03349	1.0314	1.01713	0.988463	0.971846	1.03851	1.00404	1.08861	1.06082	1.04516	1.07127	1.02916	1.02299	0.999896	1.05933	1.06207	1.02333	1.0095	1.01546	0.997675	0.978533	0.894188	0.943001	0.954449	0.993307	0.954817	0.951658	0.932765	0.937334	0.93275	0.946544
ALDOA		1.01517	1.03651	1.0267	1.02218	0.978578	0.965043	1.02121	0.996619	1.09818	1.06762	1.08006	1.06174	1.08267	1.0432	0.977173	1.02612	1.02895	1.05222	1.00532	1.00164	0.946137	0.933338	0.889745	0.923111	0.971314	1.01249	0.940918	0.95289	0.952906	0.963777	0.954658	0.97178
TFE3		0.986706	1.00034	1.02372	1.00999	0.967406	0.955402	1.03092	0.945798	1.10481	1.07432	1.11249	1.07892	1.06922	1.02722	0.990612	1.04096	1.0213	1.06346	1.01919	0.997546	0.946959	0.92515	0.902312	0.916773	0.972373	1.01392	0.956334	0.96977	0.944524	0.963864	0.980003	0.987684
E2F4		0.982277	1.00212	1.01816	1.00063	0.987364	0.957073	1.00397	0.971181	1.10484	1.04839	1.09568	1.06397	1.05719	0.996271	1.00281	1.03678	1.0293	1.05	1.01927	0.963918	0.970156	0.977841	0.912101	0.941746	1.00479	1.05291	0.953469	0.966897	0.947176	0.96337	0.936407	0.981947
CDC37		0.998101	1.01883	1.01693	1.01747	0.966681	0.966269	1.0406	0.977516	1.12597	1.08094	1.07497	1.06548	1.08335	1.03319	0.995383	1.04503	0.984646	1.03445	0.982929	0.986398	0.962028	0.952411	0.936816	0.96686	0.974241	1.01696	0.95351	0.956283	0.957935	0.973295	0.920394	0.934131
UBA1		1.00617	1.03163	1.03322	1.0235	0.985241	0.966503	1.0407	0.988247	1.10464	1.06837	1.07368	1.02889	1.0616	1.01089	0.966264	1.0315	1.02022	1.0435	0.999236	0.987889	0.973148	0.971319	0.906362	0.94555	0.989476	1.03774	0.95151	0.954671	0.953833	0.955036	0.926804	0.962679
SSR4		0.999146	1.01782	1.00816	0.984495	0.967742	0.967824	1.00634	0.957693	1.07624	1.05804	1.10956	1.11311	1.10445	1.06225	0.972135	1.05331	1.04296	1.08007	1.01612	1.01159	0.938935	0.934747	0.88089	0.939817	0.9623	1.00785	0.970835	0.991649	0.958121	0.954495	0.921428	0.929897
CDK16		0.985715	1.03073	1.02304	1.02946	0.97228	0.961121	1.02053	1.03064	1.09649	1.05238	1.0678	1.0432	1.04845	1.00715	0.980074	1.0913	1.03249	1.05623	1.0047	1.01089	1.00834	1.01025	0.849915	0.912089	0.995952	1.03696	0.944702	0.949903	0.91775	0.928812	0.934487	0.966183
NISCH		1.02052	1.06762	1.04188	1.05943	0.98926	0.992913	1.0511	1.03018	1.09446	1.02593	1.12006	1.06099	1.07268	0.983734	0.983685	1.10159	1.01266	1.02961	0.96684	0.968285	0.989658	0.991316	0.852321	0.887798	0.970702	1.00281	0.967612	0.961876	0.918877	0.931843	0.901033	0.950728
POLR2E		1.03647	1.05849	1.04461	1.02798	1.00062	0.984387	1.02641	1.01697	1.07354	1.04567	1.05933	1.05268	1.10103	1.03358	0.918435	1.02497	1.0082	1.05201	0.967675	0.961153	0.965058	0.952501	0.849077	0.900034	1.00319	1.07363	0.988067	0.972751	0.956278	0.979311	0.912605	0.953281
C1QBP		1.01118	0.998799	1.01854	1.0401	0.940476	0.939142	1.05741	1.00506	1.07577	1.06181	1.04984	1.07442	1.02176	0.996662	0.949151	1.03371	1.07488	1.06384	1.03132	1.0324	1.02319	0.965109	0.859136	0.965043	1.00703	1.03428	0.980151	0.99057	0.897387	0.916871	0.958462	0.926492
EIF3K		1.0143	1.03042	1.02016	1.02287	0.95411	0.94214	1.02543	0.967633	1.09489	1.02776	1.07095	1.04939	1.03009	0.995753	0.941119	1.01307	1.05878	1.0963	1.01653	1.02457	1.01026	0.974276	0.871844	0.938542	1.01401	1.06142	0.988288	1.00478	0.928252	0.934141	0.926951	0.950977
ERGIC3		1.0086	1.02629	1.02413	1.01209	0.959308	0.960353	1.05739	0.994981	1.0592	1.0202	1.06435	1.04981	1.03238	0.986491	0.980603	1.04696	1.04812	1.07245	1.02564	1.01609	0.991372	0.972508	0.858273	0.915694	0.997334	1.0439	0.991466	1.00764	0.926403	0.953434	0.937463	0.959068
C12orf57		1.02132	1.03701	0.996513	0.963686	0.96322	0.969813	1.10253	0.978859	1.07755	1.05539	1.08552	1.06288	1.06648	1.02899	0.96864	1.01254	1.04826	1.08193	1.0208	1.00458	1.01953	0.987782	0.886389	0.955449	0.987367	1.02457	0.941276	0.951376	0.932419	0.910638	0.921633	0.935054
TRPC4AP		1.00192	1.01731	1.02345	1.00608	0.959687	0.949313	1.10193	0.990442	1.07982	1.06218	1.06759	1.05011	1.03668	0.994819	0.960565	1.05537	1.0403	1.05409	1.01084	1.01328	1.0085	0.996622	0.883094	0.945583	0.980635	1.00571	0.967418	0.976264	0.944087	0.955881	0.922539	0.937912
PRDX4		1.01067	1.02263	1.02638	1.02292	0.93604	0.942819	1.07497	0.929233	1.06058	1.01615	1.04105	1.07949	1.0409	1.02984	1.01287	1.05026	1.09665	1.04758	1.0436	1.04283	0.95729	0.938903	0.895411	0.961206	0.99807	1.01054	0.985784	0.996589	0.93177	0.9588	0.920371	0.917806
GALNT2		1.00404	1.01946	1.02907	1.03352	0.968905	0.960879	1.01978	0.938153	1.08924	1.06096	1.0979	1.06276	1.04144	0.992594	0.977414	1.01943	1.04283	1.03436	1.02178	1.01396	0.946953	0.938045	0.879842	0.906334	1.02216	1.04865	1.01678	1.01319	0.960308	0.966198	0.927171	0.94588
PAFAH1B1		1.01773	1.01092	0.999098	1.02602	0.964367	0.981064	1.02731	0.935976	1.07852	1.06572	1.04794	1.06624	1.00144	0.999144	0.993489	1.02318	1.04695	0.997418	1.03946	1.02689	0.958902	0.962878	0.886073	0.917166	1.02118	1.01456	1.02587	1.02761	0.958327	0.964643	0.954252	0.959665
PTRF		1.02202	1.03031	1.01775	1.00849	0.961135	0.956451	1.05427	0.911687	1.06984	1.05634	1.05745	1.04457	1.02309	1.00755	0.943499	0.969826	1.03323	1.06653	1.0423	1.03964	0.954089	0.956516	0.891699	0.910712	1.03367	1.05224	1.0121	1.01815	0.976741	0.983447	0.939598	0.955054
GSTP1		0.994407	1.00825	1.00969	0.980603	0.979159	0.962923	1.04205	0.967944	1.07127	1.03624	1.04822	1.03306	1.07248	1.03164	0.979417	1.02969	1.0342	1.06079	1.00186	0.986597	0.97719	0.967128	0.897083	0.932059	1.01317	1.05262	0.991084	1.00014	0.979024	0.997282	0.925653	0.937098
PEBP1		0.978805	0.990189	1.00045	0.999621	0.962608	0.95088	1.02635	0.95818	1.07504	1.04761	1.05018	1.03404	1.03912	1.01055	0.993851	0.990064	1.02674	1.02833	1.01609	1.01164	0.987689	0.979037	0.930893	0.92697	1.03815	1.07004	1.03301	1.03329	0.969084	0.990414	0.916759	0.934298
RANBP3		0.980912	1.05068	1.03269	1.02078	0.989881	0.983961	1.0313	0.980262	1.05876	1.03058	1.04091	1.02359	1.07205	1.01418	0.946248	0.974867	1.02322	1.08156	1.01335	1.00587	0.993757	0.976981	0.921521	0.942984	1.01462	1.06531	0.985111	0.974657	0.986904	0.972512	0.895281	0.914716
CST3		1.00264	1.03841	1.01995	1.00799	0.97439	0.955905	1.08795	0.973679	1.0575	1.01463	1.06785	1.03645	1.07536	1.01451	0.934819	1.03248	1.034	1.06305	0.989549	0.974264	0.958022	0.936575	0.878272	0.95274	1.01189	1.07268	0.993783	1.00314	0.988605	0.999714	0.915762	0.933428
ATP5L	1	1.02241	1.02873	1.02319	1.01103	1.02392	0.964688	1.09822	0.939664	1.06928	1.06675	1.05472	1.04472	1.02403	1.00278	0.967764	1.01112	1.03194	1.06344	0.974629	0.988744	0.982619	0.944368	0.902439	0.943782	0.99685	1.06774	0.992978	1.01035	0.959959	0.962408	0.912419	0.912301
OAZ1		1.02842	1.03556	1.03187	1.01526	0.986162	0.963421	1.10032	0.96952	1.09406	1.07416	1.0866	1.07598	1.04188	1.01164	0.959597	1.00864	1.03516	1.05771	0.997328	0.989962	0.928951	0.917874	0.870225	0.916755	1.00287	1.03716	0.979062	0.991174	0.951887	0.9682	0.93171	0.940887
SNX17		0.993974	1.01319	0.993902	0.983076	0.99292	0.95401	1.1319	0.964459	1.07714	1.05035	1.05994	1.05274	1.05313	1.02893	0.932386	0.989169	1.04202	1.03929	1.01369	1.01748	0.963873	0.950662	0.882854	0.937637	1.03742	1.03408	1.00334	1.00018	0.96905	1.01041	0.915724	0.911073
LDHB		1.02711	1.0338	1.06127	1.06456	0.997606	1.0025	1.09519	1.02121	1.03704	1.01463	1.02064	1.03814	1.04822	1.01418	0.929686	0.998949	1.02896	1.00098	0.982753	0.988941	0.981894	0.966442	0.884113	0.955688	0.986589	1.0098	0.975879	0.997979	0.946674	0.968586	0.956366	0.963603
SOD1		1.0205	1.04156	1.03913	1.03547	1.00729	1.0005	1.10227	0.984808	1.04087	1.02837	1.02978	1.02307	1.04825	1.00309	0.963167	1.00036	0.982277	1.01055	0.984171	0.979968	0.965606	0.955084	0.881772	0.938348	1.01318	1.04496	0.996432	1.01031	0.976564	0.994598	0.953123	0.944564
PLBD2		1.04136	1.05148	1.04301	1.02287	1.00635	0.99962	1.09189	0.979642	1.04833	1.0153	1.09246	1.03569	1.02568	0.984334	0.96129	1.02335	1.00018	1.03974	0.984166	0.964289	0.991953	0.986421	0.889837	0.895517	0.986754	1.02816	0.989364	0.979026	0.970654	0.967652	0.927358	0.97629
RBCK1		0.999024	1.03254	1.02067	0.988264	1.00328	0.977061	1.06756	0.955783	1.08649	1.04356	1.09884	1.07351	1.05587	1.0267	0.920235	0.993763	1.00945	1.06638	0.985099	0.95838	0.950189	0.953389	0.884549	0.939601	1.00187	1.04522	0.962679	0.982249	0.983925	0.994939	0.951506	0.987408
EFEMP2		1.02517	1.05363	1.03618	1.03342	0.981232	0.963357	1.01223	0.994186	1.12468	1.09009	1.1107	1.08725	1.0673	1.01087	0.973492	1.05437	1.04776	1.07892	1.03765	1.03752	0.977787	0.96209	0.821382	0.874984	0.968935	1.02168	0.944556	0.957388	0.899658	0.912775	0.907275	0.931478
FKBP10		1.01743	1.03924	1.03215	1.02602	0.938581	0.928465	1.00057	0.956748	1.12658	1.08842	1.13247	1.10779	1.07583	1.02864	0.987196	1.04935	1.04489	1.06753	1.02809	1.0219	0.96267	0.957052	0.839175	0.876985	0.984771	1.02357	0.968872	0.979435	0.910841	0.923457	0.925744	0.949529
GLG1		1.05988	1.08051	1.03381	1.03748	0.983774	0.996411	0.988336	1.00683	1.09886	1.07573	1.11193	1.08568	1.05352	1.0286	0.998361	1.04441	1.04052	1.03899	1.03227	1.00758	0.950794	0.959384	0.855278	0.872393	0.955771	0.981863	0.943563	0.959472	0.926496	0.929508	0.928814	0.933178
DDOST		1.03473	1.05183	1.03803	1.0221	0.980478	0.965163	0.962008	0.965449	1.07237	1.05002	1.07009	1.06006	1.04375	1.01049	0.978964	1.03602	1.07525	1.06958	1.03135	1.02564	0.968265	0.958157	0.866327	0.908677	0.998838	1.03948	0.995187	0.999527	0.92367	0.944358	0.915374	0.93879
GPI		1.01471	1.04908	1.03748	1.02324	0.968597	0.939729	0.953039	1.00003	1.11424	1.06938	1.08087	1.05488	1.05916	1.01061	0.955185	1.02798	1.04638	1.07848	1.02748	1.01526	0.984214	0.972976	0.866412	0.907251	0.987009	1.05232	0.949772	0.9663	0.932299	0.939019	0.945463	0.971152
TLN1		1.03058	1.05147	1.04197	1.05125	0.956559	0.965053	0.992595	0.979203	1.13282	1.08859	1.12631	1.05471	1.02236	0.971348	0.9165	1.01424	1.06582	1.08586	1.04946	1.04792	0.968169	0.970621	0.891472	0.924799	0.96885	1.01115	0.949184	0.948585	0.930865	0.933367	0.914531	0.943779
ANXA6		1.02656	1.05584	1.04084	1.03591	0.955408	0.939742	0.999397	0.978345	1.14068	1.10474	1.07918	1.05536	1.00692	0.961113	0.961387	1.03062	1.04172	1.07184	1.02729	1.02448	0.999625	0.990324	0.860205	0.905345	1.00863	1.0534	0.980519	0.988627	0.925627	0.931793	0.899889	0.918644
RNF10		1.00819	1.03018	1.03066	1.03358	0.954991	0.937162	1.00142	0.979885	1.09085	1.07447	1.09878	1.08192	1.00286	0.980905	1.01889	1.06543	1.03403	1.05828	1.0154	1.02361	0.974973	0.964197	0.872704	0.912269	1.01647	1.03637	0.987978	1.0034	0.935574	0.939046	0.904909	0.930639
CFL1		1.00336	1.01391	1.01753	1.00749	0.899442	0.896514	0.999161	0.937804	1.13889	1.11986	1.10086	1.09314	1.00706	0.986299	1.03164	1.04753	1.03868	1.07932	1.0537	1.04244	0.997742	0.997711	0.900654	0.913244	1.00491	1.04078	0.975741	0.979717	0.919459	0.922519	0.910756	0.922118
PFN1		1.0035	1.0391	1.02567	1.0295	0.91924	0.913731	0.985805	0.94968	1.13246	1.09659	1.09527	1.08526	1.03247	0.984334	0.98717	1.0539	1.06516	1.09264	1.03649	1.03193	0.985555	0.972597	0.866669	0.911081	0.997688	1.06346	0.961015	0.972416	0.919158	0.924304	0.924555	0.941602
ARF3		1.02772	1.03992	1.03808	1.04028	0.980856	0.962151	0.975223	0.998393	1.11318	1.08594	1.07668	1.04683	1.03578	0.994733	0.990265	1.03445	1.00738	1.03876	1.02741	1.00268	0.995475	0.977994	0.902053	0.922235	1.01075	1.05271	0.979484	0.985154	0.940271	0.943254	0.881354	0.892546
TRAPPC1		1.00092	1.01072	1.03543	1.02836	0.968956	0.943306	0.999936	0.996842	1.08975	1.06538	1.07139	1.05168	1.06452	1.02385	0.991477	1.05015	1.00939	1.05323	1.00039	0.990633	0.990638	0.980936	0.869879	0.888558	1.03002	1.08768	0.989098	1.01483	0.951261	0.957307	0.879629	0.913849
GANAB		1.04148	1.05066	1.03292	1.02461	0.962444	0.952438	0.960593	0.956912	1.11129	1.09495	1.12033	1.09392	1.0277	1.00656	1.01813	1.06358	1.04246	1.05108	1.03533	1.02637	0.944679	0.938868	0.878255	0.902086	0.992463	1.02606	0.96977	0.978329	0.935105	0.93468	0.9016	0.924359
P4HB		1.03225	1.05028	1.03313	1.01798	0.977696	0.970457	0.962749	0.969026	1.09585	1.07412	1.09434	1.08554	1.07547	1.0469	1.01934	1.05276	1.03189	1.0639	1.02361	1.01869	0.947403	0.941668	0.889925	0.916555	0.978582	1.01018	0.953038	0.95717	0.954866	0.955455	0.888589	0.910616
PLOD1		1.04388	1.06171	1.04624	1.04369	0.953516	0.93501	0.995814	0.972281	1.14107	1.10461	1.1363	1.10926	1.0806	1.03846	1.01274	1.06722	1.04382	1.08664	1.01671	1.00811	0.952956	0.933757	0.871039	0.906569	0.942305	0.991785	0.91007	0.90961	0.943947	0.944668	0.886185	0.909431
PPIB		1.03045	1.03897	1.02311	1.02448	0.946552	0.939479	1.00228	0.93309	1.1163	1.10754	1.08918	1.10006	1.04476	1.02355	1.05725	1.08937	1.06321	1.08524	1.06677	1.0625	0.974734	0.958084	0.889687	0.916392	0.963848	0.984211	0.935532	0.961688	0.900643	0.9167	0.874359	0.87998
GORASP1		1.05245	1.03907	1.00977	1.0418	1.01738	0.980017	0.957569	0.929387	1.14486	1.11391	1.07399	1.05332	1.12536	1.05846	0.959259	1.02318	1.03286	1.03179	1.04159	1.00511	0.979549	0.955183	0.92367	0.936764	0.984834	1.0012	0.93487	0.934663	0.91322	0.916913	0.911759	0.916257
VCP		0.992603	0.998096	1.0015	1.01599	0.976735	0.980583	0.98009	0.932528	1.13066	1.09017	1.05735	1.04687	1.10227	1.05523	0.95325	1.04887	1.05118	1.0308	1.02314	1.02304	0.980277	0.967532	0.903376	0.970567	0.994085	1.02594	0.948555	0.972911	0.954542	0.972998	0.898856	0.919407
PRMT1		1.00222	1.02079	1.01861	1.0444	0.967783	0.945455	0.978783	0.97824	1.12846	1.08983	1.08558	1.06391	1.07877	1.00118	0.918355	1.03656	1.09278	1.11699	1.03808	1.05191	0.975017	0.956789	0.881857	0.962732	0.976886	1.06079	0.954465	0.963317	0.932102	0.945237	0.855767	0.876375
TUBB6		1.02351	1.04745	1.05421	1.04403	0.961082	0.95161	0.973967	0.92808	1.14806	1.11041	1.09164	1.06522	1.06459	1.01258	0.963252	1.04175	1.07778	1.09908	1.03302	1.02728	0.919973	0.902853	0.868882	0.925806	1.00673	1.0594	0.946513	0.953917	0.948314	0.961912	0.884991	0.902103
TUBA1C		0.996586	1.01319	1.05589	1.04183	0.934755	0.908441	1.00596	0.926616	1.15639	1.10231	1.0619	1.0418	1.08628	1.00841	0.991545	1.06476	1.08212	1.07245	1.03201	1.01812	0.908894	0.926333	0.906815	0.976498	1.0061	1.07522	0.940962	0.960859	0.905558	0.933438	0.918064	0.93992
JMJD8		0.958586	1.00263	1.00757	0.943333	0.920261	0.886663	1.02586	0.939396	1.12271	1.06604	1.11065	1.0694	1.08414	1.01148	0.995561	1.07626	1.05703	1.12453	0.9917	1.00073	1.04859	1.02573	0.84745	0.925884	1.03778	1.09779	0.9879	0.961657	0.919136	0.949687	0.881411	0.922454
ARHGDIA		0.957115	0.982282	0.991952	0.980006	0.91679	0.909149	1.03728	0.942425	1.11444	1.08622	1.06763	1.04619	1.07021	1.01835	0.9925	1.04626	1.02233	1.07088	1.02772	1.02016	1.00175	0.995585	0.903438	0.94311	1.01061	1.06644	0.974575	0.972113	0.959156	0.964092	0.942031	0.967202
RAB1B		0.982959	1.00485	1.00343	0.998769	0.927887	0.920934	1.02203	0.94854	1.11695	1.08292	1.05479	1.04978	1.05204	1.01136	1.00012	1.04962	1.01815	1.0549	1.01238	1.00035	0.988523	0.981135	0.888157	0.92008	1.03758	1.09282	1.00924	1.00798	0.945571	0.951711	0.917662	0.946801
PSMB6		0.995842	1.00391	1.00678	0.952365	0.944679	0.919434	1.00265	0.987688	1.12531	1.06816	1.05766	1.03785	1.07663	1.03021	0.9943	1.08244	1.03839	1.05388	1.00756	1.00262	1.01969	0.98737	0.863368	0.940194	0.999563	1.06343	0.954711	0.976929	0.942235	0.970129	0.932211	0.96181
PUF60		0.950015	0.999389	1.01778	1.00223	0.957846	0.934507	0.999248	0.975477	1.11676	1.05335	1.07568	1.0427	1.11863	1.03671	0.954468	1.08798	1.04094	1.05451	1.0101	1.00724	1.00362	0.987135	0.890142	0.962469	1.00161	1.04989	0.939704	0.967065	0.950135	0.964434	0.908383	0.939854
MRPL28		0.995023	0.981221	1.0167	0.956395	0.939591	0.911808	1.0293	0.961322	1.13491	1.07582	1.07025	1.05652	1.08	1.0101	0.991229	1.04811	1.03558	1.11521	1.0352	1.04594	1.01386	1.00264	0.897107	0.970127	0.992419	1.01679	0.931166	0.965316	0.962713	0.970996	0.866542	0.92011
RUVBL2		0.958686	0.984683	1.0017	1.00362	0.939007	0.912787	0.992463	0.973454	1.09307	1.07335	1.02481	1.02057	1.05756	1.01548	1.00611	1.06905	1.07897	1.13417	1.02376	1.02352	1.03928	1.00799	0.918668	0.976762	1.02088	1.05972	0.958632	0.960475	0.913681	0.967179	0.891282	0.898634
PSMB3		1.02536	1.03801	1.02073	1.01237	0.983107	0.957957	1.02819	1.01739	1.09033	1.0553	1.08038	1.0419	1.07577	1.00941	0.985933	1.06422	1.04491	1.0682	0.993667	1.00899	1.03354	0.996661	0.909323	0.956458	0.989763	1.03137	0.929825	0.941402	0.921206	0.928837	0.882683	0.876807
EXT2		0.99015	0.980946	1.00246	1.00008	0.959332	0.942749	0.98638	0.964791	1.12301	1.09008	1.09195	1.09143	1.07153	1.04316	1.06758	1.12853	1.04087	1.02977	1.04347	1.03301	0.981351	0.977592	0.889224	0.91483	0.94734	0.954268	0.939532	0.965497	0.92554	0.936065	0.936446	0.951049
CHPF2		0.968042	1.00006	0.993277	0.975232	0.96532	0.94079	1.04808	0.914675	1.15674	1.11074	1.12713	1.07231	1.13803	1.10716	1.04588	1.12582	1.01047	1.00057	1.01407	0.989378	0.967504	0.981052	0.898948	0.954427	0.92391	0.947682	0.91892	0.919836	0.936569	0.949888	0.925388	0.972124
CLPTM1L		0.941642	1.00073	1.01982	0.98924	0.9829	0.962718	1.04957	0.971437	1.11921	1.10778	1.0834	1.07942	1.11351	1.08639	1.01346	1.08529	1.02914	1.03453	1.01066	0.998741	0.968033	0.993609	0.894213	0.974663	0.916229	0.959766	0.929643	0.944376	0.931526	0.96654	0.905269	0.936527
SLC39A7		1.01235	1.04417	1.00454	0.975054	0.971805	0.944592	1.06722	0.969269	1.12676	1.08418	1.08618	1.08744	1.10039	1.05928	1.01455	1.08455	1.0252	1.06617	1.01348	1.00206	0.980733	0.98696	0.942775	0.983882	0.905759	0.930151	0.895597	0.884782	0.928298	0.934265	0.927999	0.959559
SSSCA1		0.928453	0.974646	0.982655	0.9131	0.93737	0.913459	1.09212	0.985982	1.13123	1.10385	1.10739	1.08079	1.08873	1.04106	1.03709	1.11294	1.01711	1.0633	1.01319	0.977207	1.01513	0.963978	0.913018	0.975302	0.953004	1.03509	0.846916	0.954178	0.947522	1.00086	0.925657	0.967664
EIF5A		0.97711	1.00683	1.00509	0.988093	0.897161	0.888998	1.00812	0.929361	1.13486	1.1106	1.08353	1.0693	1.04608	1.00919	1.07667	1.07758	1.07287	1.09643	1.04697	1.04233	0.992631	0.990714	0.958652	0.944809	0.984151	1.04885	0.934997	0.946209	0.905732	0.923732	0.894227	0.908115
ARPC4		1.02556	1.02438	1.05448	1.01982	0.923316	0.924388	1.03892	0.959148	1.17594	1.12647	1.09374	1.08655	1.04339	1.02512	0.999672	1.03608	1.00678	1.04371	1.02288	1.01663	0.93681	0.958305	0.937765	0.950908	0.984373	0.99679	0.939577	0.963535	0.910658	0.932276	0.918724	0.92329
TPI1		1.02139	1.0288	1.02414	1.00859	0.926176	0.905265	1.0985	0.95966	1.14189	1.11397	1.1165	1.09856	1.05506	1.01772	0.988185	1.03309	1.06785	1.0938	1.04465	1.02305	0.96058	0.940634	0.900779	0.947662	0.966135	1.00493	0.918068	0.930349	0.920334	0.924481	0.904668	0.91454
LMAN2		0.995127	1.01895	1.01526	1.00002	0.951762	0.953078	1.10461	0.971105	1.10769	1.0684	1.08277	1.08888	1.06379	1.01959	1.06755	1.1162	1.03728	1.06335	1.02488	1.02208	1.00642	0.989493	0.89147	0.928912	0.943116	1.01	0.940739	0.959319	0.890965	0.915192	0.870949	0.881055
C19orf22		0.969882	1.01187	0.991959	0.955424	0.936714	0.907998	1.0651	0.995094	1.13043	1.12332	1.11744	1.13317	1.0526	0.999548	1.03438	1.07784	1.03516	1.05255	1.03598	1.02651	0.981461	0.973507	0.893637	0.928855	0.960417	0.985343	0.956296	0.95912	0.946901	0.968028	0.862687	0.93078
YIF1A		0.958832	1.00802	0.995254	0.981924	0.92567	0.909109	1.05477	1.02997	1.11634	1.09111	1.09611	1.0772	1.06689	1.02293	1.02069	1.12261	1.06035	1.07788	1.02432	1.03653	1.04672	1.03175	0.878005	0.962555	0.946635	0.989137	0.894447	0.924813	0.918087	0.949256	0.877263	0.904837
ERI3		1.002	1.01887	0.979561	0.962232	0.931063	0.912448	1.0851	1.00197	1.09639	1.08852	1.108	1.11331	1.08694	0.995336	1.00228	1.09739	1.10841	1.09866	1.02029	1.01547	0.988092	0.980548	0.878225	0.907949	0.951618	0.996994	0.9572	0.951108	0.881788	0.918498	0.932185	0.93157
PPP2R4		1.00785	1.02377	0.995531	0.984937	0.904123	0.916923	1.06688	0.988405	1.11028	1.10143	1.06115	1.04209	1.07105	1.03606	0.999068	1.09482	1.05338	1.07886	1.04094	1.02216	1.03831	1.02013	0.867431	0.92146	1.01749	1.03293	0.931333	0.970186	0.85385	0.881427	0.921588	0.944156
RCN3		1.00631	1.04311	1.01575	1.00317	0.936084	0.912539	1.05987	0.942354	1.08835	1.04936	1.07212	1.04	1.07776	1.01741	1.0187	1.08093	1.07538	1.12327	1.05905	1.05534	1.00728	0.994443	0.851743	0.893615	0.974526	1.03656	0.935721	0.948673	0.934278	0.939388	0.885841	0.921052
SEC13		0.999541	1.02437	1.02137	1.0082	0.946942	0.924317	1.06033	0.96771	1.13219	1.08506	1.06981	1.04723	1.0499	0.994064	1.01764	1.09376	1.07165	1.10276	1.01576	1.02914	1.02319	1.0101	0.87817	0.941512	0.971034	1.01535	0.916316	0.926095	0.905332	0.921184	0.907154	0.922803
FAM127A		0.995857	1.03725	1.01913	1.00054	0.970696	0.960799	1.09297	0.962893	1.09704	1.06596	1.08473	1.06389	1.08276	1.04033	0.999284	1.03723	1.02081	1.06722	0.992585	0.989775	0.978879	0.983142	0.862618	0.880748	1.00816	1.06542	0.982229	0.980822	0.934086	0.937461	0.88737	0.917302
GUK1		0.991633	1.01898	0.994678	1.00247	0.96939	0.955797	1.10491	0.942074	1.1336	1.09011	1.05699	1.04629	1.11631	1.06545	0.993817	1.06604	0.975445	1.0078	0.970212	0.973275	0.985173	0.968926	0.861437	0.923455	0.988426	1.05369	0.961563	0.994888	0.966977	0.993109	0.903519	0.923573
C19orf10		0.973653	0.971754	0.99366	0.98711	0.944895	0.930069	1.11713	0.933004	1.13263	1.08544	1.06142	1.04926	1.0732	1.03467	1.05401	1.12002	1.04504	1.04681	1.02326	1.02294	0.960838	0.934567	0.889249	0.947567	0.988054	1.01244	0.950794	0.971656	0.934049	0.962517	0.92717	0.921116
TMED9		0.996225	1.02463	1.01324	1.00151	0.963316	0.965892	1.06629	0.937308	1.12854	1.09806	1.08482	1.0675	1.1098	1.05777	1.01393	1.09824	1.03685	1.06017	1.01674	0.996892	0.954535	0.944822	0.865454	0.939994	0.962392	1.0141	0.920326	0.937216	0.929056	0.949136	0.91007	0.935168
CD99L2		1.03671	1.03757	1.03681	1.01672	0.998548	0.977375	1.0854	0.970617	1.06345	1.05334	1.08945	1.07282	1.06335	1.02974	0.972774	1.05557	1.05619	1.07166	1.02073	1.01474	1.00988	1.01631	0.849853	0.89847	0.96544	1.01105	0.961508	0.960976	0.931144	0.932318	0.848151	0.891337
NDUFA13	1	1.00763	1.02894	1.02944	1.01022	0.973209	0.968724	1.14188	0.98972	1.10278	1.09652	1.10306	1.08582	1.06426	0.995798	0.979446	1.05466	1.00838	1.07248	1.0135	0.994363	0.986615	0.943944	0.878747	0.926462	0.97516	1.04826	0.956294	0.978407	0.926619	0.94493	0.866796	0.846947
UQCRQ	1	0.996696	1.02282	1.03182	0.974655	0.982426	0.946861	1.11817	0.952692	1.05635	1.08838	1.06087	1.07921	1.07163	1.05857	0.99698	1.0235	1.02372	1.0381	1.02218	0.985722	0.982047	0.934125	0.884963	0.948056	1.00499	1.052	0.997211	1.03032	0.945196	0.958927	0.862896	0.867912
TCEB2		0.978706	1.03173	1.01373	0.985958	0.941603	0.913963	1.0655	0.951581	1.12521	1.06924	1.09342	1.07591	1.09533	1.02301	0.95435	1.04733	1.06003	1.09145	1.01656	1.02263	0.979001	0.9657	0.879078	0.940087	1.00369	1.06709	0.97252	0.982732	0.950331	0.961727	0.869611	0.871195
CHID1		0.968097	1.0087	1.01632	1.0119	1.03141	0.972211	1.11988	1.00215	1.09461	1.03648	1.07497	1.06572	1.12898	1.06267	0.969803	1.07714	1.03565	1.04867	1.00654	0.996491	1.00875	0.982078	0.889301	0.933195	0.974182	0.991222	0.938726	0.959451	0.928224	0.968357	0.847767	0.850365
GPAA1		0.948075	0.99293	0.965373	0.971342	0.980645	0.963026	1.09773	0.924499	1.07886	1.05387	1.08343	1.05313	1.11441	1.06919	0.989865	1.0963	1.05431	1.05649	1.03487	1.02992	1.04745	1.03298	0.890042	0.959265	0.939812	0.998047	0.939257	0.96375	0.976878	0.994665	0.838257	0.861336
PEF1		0.995273	0.98947	0.98526	0.986148	0.983431	0.959668	1.09539	1.01171	1.10965	1.07685	1.09628	1.04893	1.09723	1.06932	0.984788	1.07885	1.03945	1.04808	0.998867	1.02759	1.00315	0.996043	0.911493	0.963322	0.894122	0.9898	0.922682	0.939799	0.954024	0.946071	0.890942	0.906308
UBL7		0.980057	1.00884	0.953905	0.998184	0.981674	0.979735	1.0926	0.987611	1.10855	1.05236	1.06351	1.0041	1.11133	1.04452	0.961511	1.02122	1.04137	1.12413	1.01121	0.976146	0.977822	0.996587	0.915569	0.979632	0.959498	1.01239	0.934985	0.959977	0.995358	0.974449	0.877126	0.914047
ADSL		1.01227	0.986835	1.00027	0.989875	0.958172	0.95386	0.989304	0.971968	1.09797	1.02371	1.06119	1.05303	1.06378	0.99871	0.957341	1.04964	1.09483	1.06571	1.04885	1.0303	1.05751	1.03266	0.845613	0.925774	0.94463	1.00024	0.965111	0.985022	0.894556	0.925051	1.02045	0.995762
ATP6AP1		0.927626	0.96978	0.981478	0.966836	0.952013	0.929906	1.01164	0.996449	1.09522	1.06842	1.08542	1.05212	1.08378	1.02819	1.05669	1.10952	1.01332	1.02904	1.00163	0.986628	1.04091	1.0236	0.871529	0.941878	0.944923	0.979476	0.945067	0.948483	0.949534	0.972547	1.00771	1.02865
POLR2G		0.932665	0.969892	0.980021	0.952075	0.906426	0.920766	1.01635	1.03367	1.08835	1.04459	1.046	1.06835	1.0283	1.00516	1.02365	1.12611	1.06878	1.0783	1.01424	1.02858	1.07652	1.05402	0.831836	0.946458	0.977653	1.02066	0.968984	0.954077	0.913468	0.936851	0.98023	1.00697
ICT1		0.972102	0.998221	1.01566	0.974257	0.964461	0.954863	0.970549	1.00165	1.08033	1.04795	1.05656	1.10872	1.00666	1.00746	1.03316	1.04337	1.01989	1.00094	1.00436	1.02256	1.01904	1.02371	0.876587	0.992035	0.966054	1.02281	0.932882	0.966297	0.889406	0.946298	1.07655	1.00462
AAAS		0.963744	1.00177	0.989818	0.956279	0.973977	0.951969	0.968188	1.05235	1.06018	1.02653	1.03979	0.987253	1.04993	1.00216	1.0742	1.1207	1.05395	1.02772	1.00575	0.976413	1.06324	1.07336	0.934831	0.960831	0.934798	1.02999	0.89131	0.928388	0.939433	0.999212	0.982128	0.979798
ATP5G1	1	0.993611	0.996754	1.02946	0.990526	0.950605	0.90105	0.975035	1.05044	1.05054	1.07917	1.04752	1.04938	1.06388	0.989574	1.03525	1.07919	1.04217	1.04083	1.01455	0.993352	1.02542	1.00255	0.901358	0.984878	0.971536	1.05412	0.96755	0.932118	0.914094	0.92596	0.975768	0.971785
MPV17		0.992464	1.02117	1.05282	1.03567	0.98506	0.965638	0.941852	1.06333	1.00543	1.02024	1.04637	1.02775	1.00597	0.972601	1.03193	1.07691	0.990052	1.05311	1.0095	0.988893	1.06175	1.06397	0.910134	0.925891	0.947097	1.04371	0.977073	0.960245	0.927337	0.944465	0.965376	0.9862
ZNF362		0.982657	0.983709	0.959485	0.943369	0.98271	0.945675	0.9469	1.00534	1.02199	1.03011	1.06829	1.04682	1.02603	0.979492	1.01688	1.10241	1.05028	1.17179	0.997344	1.01272	1.09249	1.04251	0.900523	0.872197	0.956181	1.04992	0.980808	0.965923	0.991506	0.95097	0.935679	0.987277
BRE		0.97898	1.0056	0.996004	1.01569	1.00861	0.992715	0.961585	1.0863	1.04782	1.03352	1.09745	1.07583	1.05641	1.03926	1.09504	1.10639	0.990528	1.01405	0.968861	0.999703	0.996537	0.990134	0.864159	0.883747	0.972135	0.986334	0.943972	0.972553	0.965815	0.957241	0.95357	0.943467
NCSTN		1.00991	1.01102	1.01498	1.01505	0.965488	0.963188	0.934365	1.02674	1.09247	1.07333	1.09101	1.08119	1.04823	1.01828	1.08291	1.11469	0.988214	1.01012	0.992823	0.982111	1.00754	0.997377	0.858712	0.871785	0.965134	1.0008	0.966024	0.96946	0.931005	0.932193	0.982558	1.0013
PPDPF		0.970764	1.01053	1.03375	1.02056	0.951458	0.944346	0.978304	1.02069	1.10097	1.0697	1.1267	1.10132	1.04176	1.00023	1.03482	1.08587	0.974834	1.04078	0.997393	0.990504	0.99894	0.98462	0.830651	0.853298	0.958194	1.02706	0.976743	0.977175	0.95847	0.954052	0.97239	1.01313
DVL3		1.025	1.05146	1.02944	1.04584	0.995524	0.97985	0.905633	1.02176	1.09275	1.04716	1.14817	1.09622	1.04262	1.00659	1.00006	1.07007	1.01552	1.05107	0.986889	0.975171	0.976819	0.978996	0.893376	0.908234	0.935733	0.974855	0.920396	0.921951	0.947219	0.941392	0.989655	1.02458
STT3B		1.00324	1.01766	1.01429	1.02682	0.993565	0.991117	0.973763	1.02788	1.09418	1.08082	1.08987	1.08568	1.03814	1.02881	1.04914	1.09198	1.02347	1.00501	1.00002	1.00502	1.0195	1.01515	0.888465	0.920481	0.934373	0.930939	0.913102	0.928903	0.903934	0.903606	0.985317	1.01575
UBAP1		1.01969	1.05642	1.04014	1.00731	0.968305	0.950991	0.943064	1.06049	1.09828	1.05763	1.07053	1.08094	1.05048	1.00506	1.06175	1.11878	0.993914	1.03581	0.995598	0.979796	0.997387	0.9914	0.923543	0.906634	0.935556	0.956331	0.942057	0.870229	0.929773	0.903215	1.00281	1.04609
ABHD14B		0.966239	0.993529	1.00973	0.973136	0.982551	0.98368	1.04608	1.10064	1.04383	1.02496	1.05615	1.04953	1.05314	1.01077	1.09166	1.12916	0.97724	1.01432	0.971753	0.958718	1.06994	1.0815	0.859951	0.903762	0.927416	0.956388	0.946872	0.976082	0.930664	0.949917	0.970899	0.989815
SMARCAL1		0.972367	1.01741	1.0029	0.998657	0.992643	0.962435	1.0156	1.09331	1.03982	1.01689	1.04365	1.0502	1.01103	0.993786	1.00493	1.01487	1.01136	1.01625	0.984392	0.978346	1.06488	1.05194	0.90675	0.938905	0.979551	0.964026	0.942024	0.987648	0.978418	0.977114	0.982471	1.00542
UBE3B		0.971049	0.963987	1.00317	1.02597	1.00281	1.02024	1.03016	1.06949	1.02833	0.989075	1.0512	0.966989	0.999977	0.975465	0.989697	1.0711	1.0343	1.0088	1.01587	1.00262	1.03015	1.07289	0.902318	0.921712	0.976684	0.961571	0.989675	0.967951	0.967667	0.976618	0.992228	1.02023
TMEM39B		0.970637	0.988426	0.965551	0.974956	1.0167	0.995397	0.997971	1.04382	1.04032	0.932327	1.04218	1.02273	1.06773	0.962139	1.06187	1.02158	1.03957	1.12902	0.986698	1.00308	1.04816	1.01109	0.921761	0.900121	1.01216	0.983073	0.925645	0.902422	0.97085	0.98572	1.03413	1.04216
SYS1		0.996878	1.02989	1.05144	0.9584	1.03971	1.06052	0.966796	1.07476	1.0012	0.993503	0.994912	1.02922	1.08882	1.04452	1.02094	1.0494	1.01662	1.02805	1.02528	0.971161	0.967163	1.01801	0.920007	0.924319	0.935738	0.928377	0.976733	0.973996	0.935958	0.92079	1.03584	1.02105
DRAP1		0.936522	0.956563	0.982214	0.979029	0.863337	0.86371	1.08455	0.993731	1.07306	1.05408	0.99738	0.999518	1.01372	0.966984	1.09251	1.10954	0.943481	1.00637	0.983603	0.992589	1.00858	0.998899	0.945275	0.972387	1.03724	1.08323	1.00446	1.02754	0.993211	0.991689	1.01288	1.03212
AP1S1		0.974339	0.987754	1.0012	0.98804	0.898479	0.898274	1.13722	0.987684	1.05221	1.05947	1.00673	1.03469	0.961001	0.972459	1.04566	1.07814	0.984275	0.968106	0.998009	1.0045	1.0207	1.00863	0.924086	0.951579	1.04383	1.05571	1.04458	1.04042	0.950116	0.94535	0.956706	1.02004
PTMS		0.958429	1.00826	0.977446	0.925759	0.875201	0.867599	1.12828	0.972684	1.07464	1.08297	1.07959	1.07637	0.95208	0.957578	1.05165	1.02286	0.975455	1.081	1.04544	1.02425	1.00653	1.01899	0.920925	0.898354	1.03051	1.06676	1.01656	1.00597	0.975175	0.971794	0.953475	0.997414
IER3IP1		0.973692	0.972922	0.961007	0.97715	0.913453	0.926736	1.00699	0.921016	1.0549	1.04962	1.02422	1.00438	0.995531	1.00068	1.10788	1.00488	1.06481	1.03774	1.04408	1.06589	1.043	1.00308	0.918687	0.950853	1.04878	1.03816	1.03901	1.04266	0.943296	0.956621	0.96462	0.943662
CHD1L		0.934869	0.97809	1.01453	0.995487	0.983418	0.942363	1.04866	1.00195	1.06474	1.05534	1.00848	1.0146	0.942259	0.997891	1.11262	1.05011	0.987867	0.987734	1.04773	1.01044	1.00526	1.06545	0.932183	0.907872	1.06004	1.0223	1.02415	1.04752	0.909442	0.927038	0.950866	0.968702
TMCO3		0.97311	0.985181	0.980647	0.992422	0.934458	0.922256	1.06916	0.938893	1.0191	1.0214	1.02411	1.03596	0.94505	0.953673	1.0775	1.08372	1.01209	1.01527	1.02106	1.0287	1.01611	1.02132	0.909469	0.917419	1.06586	1.08004	1.06625	1.0749	0.97854	0.973316	0.931731	0.931294
BANF1		0.980123	0.986921	0.98168	0.955275	0.918697	0.916824	1.06046	0.965573	1.08698	1.05848	1.04055	1.05734	0.999866	1.00724	1.05138	1.03086	0.986265	1.03511	1.05676	1.03648	0.991005	0.986381	0.953016	0.952881	1.02524	1.05942	0.987898	1.00554	0.9696	0.992954	0.92205	0.941139
MAPKAP1		0.968805	0.988312	0.995489	0.991117	0.922137	0.926152	1.0342	0.984027	1.05111	1.0252	1.02046	1.0109	0.999894	0.98803	1.00554	1.03566	1.00826	1.03382	1.0033	1.00581	1.03449	1.05726	0.956321	0.97014	1.03173	1.06855	1.01733	1.0262	0.978046	0.9934	0.929576	0.938733
GOLGA2		0.993707	1.01024	0.991834	0.980885	0.900112	0.913588	1.02321	0.946464	1.08435	1.06767	1.08453	1.03971	1.01399	0.990882	1.02809	1.03526	1.01703	1.05676	1.02192	1.01259	1.02966	1.04164	0.952016	0.923958	1.015	1.01157	1.00209	0.996484	0.974814	0.95112	0.943104	0.945736
FIBP		0.941466	0.968491	0.990422	0.969988	0.925464	0.911979	1.06665	0.996007	1.09644	1.07247	1.05552	1.0401	1.02117	1.02561	1.06579	1.10419	1.0068	1.03013	1.0256	1.00426	1.03146	1.02029	0.873115	0.921387	1.0108	1.04988	0.997342	1.00768	0.926968	0.950946	0.934034	0.957553
TBCB		0.941136	0.973467	1.00079	0.984345	0.949673	0.933601	1.06426	0.997319	1.12259	1.03641	1.04952	0.983083	1.04363	0.995888	1.10039	1.05775	0.999333	1.02899	1.01282	1.00969	1.03637	1.01522	0.900061	0.897817	1.0179	1.03323	0.975569	1.01693	0.953827	0.969386	0.937842	0.961157
TUBGCP2		0.961139	1.0071	0.995391	0.99297	0.935728	0.932867	1.02066	1.03167	1.08734	1.05349	1.01603	1.02098	1.03925	0.981885	1.03902	1.08586	0.987584	1.02734	0.970703	0.997824	1.05206	1.03998	0.922853	0.91485	1.02875	1.04982	0.999034	0.990092	0.963397	0.976201	0.924425	0.953707
AIFM1		1.0084	1.01667	1.05838	0.996013	0.957542	0.915387	1.05588	1.07291	1.08753	1.04219	1.05859	1.05864	1.0205	1.03579	1.02834	1.08811	0.955425	1.02191	1.01005	0.981707	0.994494	1.01875	0.904419	0.926025	0.971424	0.995586	0.933671	0.927652	0.952676	0.88733	0.993121	1.02487
ATP6V0E1		0.983022	1.00042	0.997615	1.0004	0.962171	0.959337	1.05559	1.02264	1.1013	1.06988	1.04844	1.06686	1.0408	1.03584	1.07508	1.10366	0.963505	0.982015	0.969654	0.968796	1.00509	1.00303	0.881674	0.935085	0.970672	0.990572	0.951317	0.966024	0.954652	0.954013	0.983539	0.997287
C19orf53		0.951172	0.994671	0.952651	0.954449	0.947602	0.918353	1.06877	1.05156	1.08146	1.05805	1.0797	1.05727	1.04088	1.0073	1.0833	1.08776	0.977995	1.05096	0.982427	0.972105	1.01097	0.982969	0.919023	0.940346	0.967539	0.997467	0.969775	0.972617	0.954301	0.941482	0.996838	1.02825
ANXA7		1.02381	1.01398	1.02253	1.0151	0.94125	0.939393	1.01336	1.03089	1.07471	1.03187	1.00647	1.00985	1.00238	0.982982	1.10612	1.08863	0.974584	0.969655	0.981419	0.970844	0.982867	0.991354	0.934141	0.935916	1.01185	1.0287	0.988066	1.00807	0.949045	0.970583	0.998896	1.00068
OAT		1.00357	0.982564	1.00022	1.01312	0.951632	0.958013	1.03888	1.04436	1.0272	1.02495	1.01751	1.01158	1.01376	1.00211	1.10887	1.1107	0.980054	0.968564	0.98454	0.980924	1.02958	1.0235	0.885162	0.906483	1.00302	1.01104	0.996853	1.01392	0.949835	0.951858	1.00347	1.00216
CDC42BPB		0.991784	1.00727	0.994595	1.00012	0.946708	0.945958	1.06817	1.02833	1.03509	1.01325	1.04439	1.00957	1.01671	0.967939	1.03731	1.10065	0.981988	1.00216	0.997796	0.991173	1.01575	1.00803	0.921309	0.939333	0.989928	1.00291	0.974654	0.983655	0.974094	0.975871	1.00338	1.03011
RAB7A		0.971149	0.981879	0.988525	0.989134	0.939938	0.933199	1.03607	1.03059	1.05058	1.03038	1.02061	1.01357	1.01082	0.981525	1.09592	1.09273	0.969853	1.01233	0.966311	0.963123	1.03818	1.03589	0.969082	0.965839	0.984673	1.02334	0.979125	0.975694	0.961166	0.957339	1.01242	1.01902
BNIP2		1.02182	1.01946	1.02278	1.01829	0.97311	0.970079	1.03601	1.00157	1.07127	1.07487	1.05758	1.07138	0.985489	1.00554	1.09121	1.03463	0.962095	0.903646	1.00554	0.982052	1.00557	0.965269	0.957835	0.961072	0.969397	0.956295	0.970628	0.969079	0.973155	0.945107	1.01781	1.00036
ACTR10		1.02279	0.964658	0.981811	0.976449	0.998324	0.970452	1.04135	0.977686	1.00944	1.02828	1.02233	1.09928	0.944126	0.976102	1.07313	1.0357	0.987514	0.983235	1.03087	1.02232	1.02211	1.00481	0.952349	0.940255	0.983193	0.958794	1.02131	0.989355	0.985504	0.979266	1.02635	0.990857
NDFIP1		1.03932	0.986973	0.980542	0.984539	0.973761	1.00433	1.03007	0.986439	0.997261	1.01615	0.996418	1.04564	0.99349	1.01588	1.115	1.03252	0.975736	0.905114	0.977472	0.956641	1.0596	1.02618	0.94982	0.933076	1.00129	0.958301	1.01298	1.02244	0.986034	0.993977	1.04031	1.0027
CAST		1.01654	1.00872	1.00421	0.99212	0.956092	0.970216	1.00278	1.02335	1.00878	1.03599	1.03036	1.0451	0.959671	1.00554	1.10315	1.0339	0.943782	0.988105	0.985561	0.972629	0.991011	1.01074	0.964559	0.91684	1.02308	1.0085	1.03264	1.02103	0.954532	0.943046	1.02202	1.02542
ARPC3		1.00764	0.989508	0.984193	0.975574	0.925793	0.931985	0.989698	1.0148	1.03606	1.06499	1.02673	1.0896	0.94839	0.98442	1.14413	1.06636	0.957871	1.00277	1.02531	1.02484	1.0116	1.02237	0.96317	0.94385	0.997678	0.972322	1.01391	1.03489	0.93337	0.922617	1.00042	0.993137
YME1L1		1.00496	0.985607	0.995164	0.99023	0.958316	0.96933	0.985745	0.994659	1.05101	1.05094	1.04792	1.07328	0.937019	1.00261	1.0913	1.04623	0.993681	0.981908	1.03189	1.02301	1.00657	1.0148	0.937744	0.927862	0.992095	0.96441	1.02333	1.01446	0.962924	0.935257	1.0038	1.00194
ATP5F1	1	0.982727	0.997197	0.988013	0.98237	0.947098	0.943578	1.00702	0.986361	1.04212	1.04344	1.02774	1.05535	0.958912	0.99386	1.03999	1.02348	0.979734	1.01795	1.0061	1.00617	1.00266	0.99568	0.941745	0.96599	1.01825	1.0304	1.01003	1.00996	0.952875	0.969437	1.04192	1.03184
NDUFV2	1	1.01373	0.993271	0.962604	0.972775	0.94742	0.932792	1.02412	1.02263	1.03571	1.03435	1.02663	1.03962	0.981684	1.01433	1.04802	1.00854	0.961067	1.0097	0.993227	0.997853	1.04846	1.01033	0.95139	0.965772	1.03214	1.01107	1.00201	1.01937	0.966203	0.946251	1.03066	0.99625
NCOA4		0.978254	0.971314	0.977769	0.974111	0.955302	0.964324	0.994824	0.974248	1.04502	1.05065	1.02233	1.03068	1.01417	1.02004	1.06481	1.05074	0.988362	0.979839	1.00578	0.99714	0.998528	1.0003	0.956376	0.954183	1.00466	1.00486	1.01463	1.01177	0.986459	0.975847	1.01056	1.0221
CLMP		0.98759	0.993152	1.00346	1.0122	0.943053	0.953393	1.00295	1.00403	1.01381	1.00607	1.02664	1.01176	0.970461	0.95723	1.087	1.09806	1.00571	1.01596	1.00024	0.992941	1.05473	1.05173	0.91151	0.936262	1.00316	1.01345	1.01256	1.01216	0.956747	0.940444	0.99883	1.02271
DYNC1I2		1.00496	1.01328	0.998754	1.00222	0.936584	0.937829	1.01859	0.99376	1.032	1.02089	0.987365	1.03453	0.970019	0.963732	1.07655	1.05242	1.02673	1.02019	1.01762	1.02965	1.01901	1.02043	0.941662	0.933513	1.01341	1.0233	1.00877	1.01479	0.930882	0.938976	0.997198	1.02039
YWHAE		1.00406	1.00495	1.00382	0.996899	0.95047	0.954791	1.01561	0.990413	1.02818	1.03132	1.02908	1.04564	0.972353	0.980478	1.06657	1.02505	1.00108	1.02803	1.02098	1.02113	1.00048	1.0015	0.935941	0.918982	1.01448	1.02389	1.0117	1.00964	0.948199	0.940155	1.00889	1.01526
USMG5	1	1.01263	1.00453	1.03898	0.993711	0.946655	0.934576	0.985369	1.00661	1.05855	1.08466	1.00517	1.05658	0.979552	0.983278	1.07028	1.05302	1.00639	0.997241	1.00291	0.984662	0.983309	0.99364	0.902694	0.946884	0.999901	1.04972	1.00588	1.00211	0.941624	0.934643	1.05402	0.980217
BSDC1		1.01293	0.982619	0.960878	0.94838	0.996862	0.963635	1.02146	0.966463	1.06655	1.0479	1.05592	1.05143	1.02395	1.03482	1.07004	1.07656	1.02605	1.02532	1.00639	0.999304	0.997026	0.993158	0.948156	0.935679	0.964508	1.00936	0.952033	0.996308	0.958148	0.937725	0.983009	0.987422
TOMM6		0.980861	1.02139	1.02374	0.972565	0.971334	0.935073	1.0035	1.02462	1.02269	1.05544	1.06362	1.04784	1.02731	1.0144	1.06661	1.02163	0.97605	1.03988	1.00588	0.997538	0.987168	0.972206	0.946428	0.94876	0.993342	1.06283	0.969312	0.974104	0.95591	0.939932	0.982816	0.995211
PPP1R11		0.952912	0.987346	0.966932	0.942476	0.923396	0.912027	1.00055	0.983912	1.04442	1.07118	1.08267	1.07236	1.00004	1.03435	1.08133	1.03658	0.984232	1.03328	1.0499	1.02842	1.02241	1.02844	0.965854	0.957922	0.973886	1.01696	0.985816	0.972489	0.970091	0.939274	0.986348	0.992181
SBDS		0.982281	0.978772	0.981925	0.970297	0.923618	0.932413	1.00033	0.938046	1.05872	1.08962	1.05736	1.09472	0.968752	1.00653	1.07294	1.0389	0.9711	1.01208	1.03984	1.02945	0.971148	0.999057	0.954633	0.942225	1.01221	1.00469	1.0202	1.00779	0.961652	0.936927	1.0117	1.03009
APLP2		0.994515	0.999938	1.01954	1.01452	0.984054	0.984937	1.07725	1.02327	1.08303	1.06803	1.0625	1.05605	1.03492	1.01385	1.02544	1.03389	0.935829	0.945388	0.975777	0.970066	0.963729	0.957884	0.912371	0.92032	0.992958	1.01058	1.003	1.00606	0.988902	0.992044	0.970131	0.979214
VTI1B		1.0248	1.01384	1.04285	0.972414	0.966895	0.951672	1.10034	1.04122	1.0567	1.05335	1.09169	1.07531	1.01925	1.01058	1.05723	1.06069	0.958224	1.00482	0.968234	0.970335	0.993345	0.994228	0.887787	0.900433	1.02048	0.990389	1.01637	0.991427	0.948812	0.939844	0.935612	0.940806
C19orf2		1.02744	1.00523	0.99831	1.00945	0.954895	0.965873	1.03649	1.01854	1.02738	1.05347	1.05215	1.08566	0.957042	0.970197	1.11179	1.05251	0.995963	1.00167	1.03539	1.02602	0.993738	0.968555	0.929138	0.946408	1.00338	0.985865	0.992306	1.00365	0.92	0.913644	0.985485	0.972367
MMADHC		1.00058	1.03191	0.991016	1.03599	0.981733	0.978253	1.04728	0.99428	1.07453	1.06165	1.07252	1.09973	0.961661	1.01165	1.02412	1.01955	1.03441	1.00412	1.027	1.05292	0.968704	0.992569	0.931537	0.944353	0.967852	0.960406	0.96269	0.981477	0.915297	0.933657	0.986159	0.950385
EEF1B2		1.03276	1.0406	1.02384	1.00593	0.950803	0.943133	1.03987	1.01382	1.04013	1.03762	1.07018	1.08327	0.977565	0.983453	1.03428	1.02397	1.01683	1.03362	1.0256	1.02462	0.976042	0.966877	0.922851	0.916179	0.986094	0.99747	0.994628	1.00838	0.939452	0.934404	0.977298	0.978434
SUPT4H1		0.973373	1.04223	1.00614	1.00721	0.94338	0.925858	1.06531	1.04272	1.07218	1.04184	1.05485	1.06213	0.987576	0.984678	1.03785	1.00435	1.03126	1.02733	1.03343	1.00482	0.992673	1.00302	0.921337	0.965806	0.969239	1.00561	0.981407	0.995448	0.930606	0.95141	0.957395	0.977551
NUDT5		0.988646	1.0073	1.02364	1.01708	0.947658	0.942541	1.02711	1.0308	1.09188	1.03618	1.06934	1.03112	0.958343	1.00656	1.08156	1.07431	1.02662	1.03706	1.00835	1.01201	1.03041	0.995732	0.941701	0.984979	0.962812	1.02816	0.938491	0.96034	0.917006	0.93475	0.953417	0.93409
RHEB		1.02855	1.01999	1.04018	1.03782	0.98361	0.970113	1.08927	0.990317	1.02699	1.02481	1.03497	1.06351	0.967244	0.954203	1.08456	1.05376	1.06189	1.07757	1.0137	1.03987	0.981188	0.956253	0.931605	0.936311	0.957822	0.955916	0.956273	0.9297	0.925019	0.942562	0.98684	0.977587
RNF216		1.01671	1.02667	1.01597	1.01035	0.988702	0.98376	1.0976	0.97141	1.06809	1.03758	1.08369	1.0553	1.01086	0.996147	1.02023	1.0559	1.02175	1.04982	1.03183	1.02041	0.9997	0.986438	0.904363	0.905345	0.936613	0.969215	0.94364	0.933603	0.942302	0.934508	0.989958	0.991534
CBX1		1.01961	1.00375	1.0223	0.974281	0.977447	0.969498	1.00778	0.945683	1.08294	1.09307	1.07517	1.07549	1.00181	1.04121	1.06038	1.02074	1.0301	1.05762	1.07661	1.05573	0.955804	0.973454	0.967054	0.962992	0.982715	0.968746	0.948018	0.958951	0.935729	0.970426	0.904896	0.879982
OSTC		1.05014	1.01283	1.03389	1.00618	1.01808	1.01933	1.01971	0.957867	1.06326	1.03321	1.03035	1.04074	1.0206	1.03903	1.09436	1.03423	1.01896	1.05081	1.038	1.02425	0.979283	0.979116	0.969506	0.942925	0.938948	0.929889	0.945791	0.968684	0.941415	0.949404	0.930038	0.919147
HSPA4		1.01849	0.985283	1.007	1.01264	0.955721	0.959521	0.993225	0.983391	1.08146	1.088	1.06882	1.09539	1.02232	1.0565	1.07322	1.02943	0.952064	0.949628	1.02029	1.01575	0.95795	0.980964	0.985174	0.983435	0.972209	0.966225	0.969477	0.96955	0.975202	0.964378	0.95222	0.955093
NSFL1C		0.990533	0.993893	1.00032	0.967657	0.951624	0.960404	1.02163	0.979406	1.10221	1.07569	1.07441	1.07596	1.0516	1.03055	1.10486	1.06904	0.972586	1.05086	1.01221	1.01495	0.964794	0.960204	0.96067	0.956367	0.992607	0.97699	0.949997	0.966724	0.942255	0.929836	0.932609	0.966561
PDXDC1		1.01768	0.997959	1.01889	1.03311	0.965543	0.978801	0.992767	0.947384	1.08473	1.09634	1.05683	1.06383	1.04592	1.0269	1.00668	1.03927	1.01504	1.01251	1.05246	1.04113	1.01102	0.9828	0.941172	0.95373	0.941212	0.945342	0.958947	0.949267	0.962024	0.943881	0.967416	0.949414
POMP		1.00391	1.01821	1.02714	1.03014	0.995889	0.965061	1.02514	0.948753	1.0915	1.09182	1.05381	1.10953	1.01232	1.03973	1.01564	1.02152	1.00301	1.00924	1.02582	1.01384	0.965267	0.970879	0.947959	1.00613	0.959771	0.971225	0.966	0.97579	0.940109	0.944336	0.928592	0.921921
AK2		1.02317	1.01601	1.00863	0.985489	0.956699	0.944886	1.03	0.981386	1.10762	1.08077	1.06656	1.11561	0.994833	0.99839	1.04309	1.00739	1.01346	1.03252	1.03072	1.01565	0.974757	0.96196	0.930466	0.919629	1.0316	1.02521	1.00836	0.992142	0.955607	0.950642	0.903187	0.893558
EDF1		0.989026	1.02561	1.00312	0.996508	0.958681	0.942518	1.01948	0.967832	1.09366	1.08082	1.08438	1.08675	1.03963	1.01231	1.00492	1.03522	0.99982	1.0611	1.00768	1.00158	0.996823	0.979845	0.911543	0.946008	0.9926	1.03668	0.971222	0.985589	0.960034	0.959515	0.921378	0.928123
PARK7		1.02168	1.00347	1.00891	1.00247	0.957911	0.96104	1.04008	0.986967	1.08065	1.07478	1.05729	1.08543	1.01801	1.01882	1.01877	1.03669	1.00712	1.03589	1.03553	1.02061	0.977471	0.983732	0.922246	0.937838	1.00063	1.01176	0.972339	1.00583	0.937765	0.951968	0.916519	0.909788
TPD52L2		1.01036	1.03606	1.03654	1.01916	0.975992	0.953771	1.06113	0.952423	1.08861	1.07221	1.0696	1.05162	1.02459	1.00309	1.00257	1.03306	1.03167	1.04747	1.01995	1.00744	0.964112	0.965525	0.923181	0.941453	1.00373	1.03227	0.990948	0.997602	0.931576	0.951007	0.894495	0.906787
37500		1.0325	1.02009	1.01166	1.01419	0.950287	0.961455	0.974252	0.954957	1.06711	1.08659	1.06789	1.08703	0.982357	1.00185	1.06761	1.03387	1.015	1.00615	1.03761	1.04087	0.995948	0.997281	0.924547	0.90818	1.01997	1.0147	1.02104	1.01395	0.947055	0.937095	0.905725	0.901173
PRKAR1A		1.01892	1.02619	1.01952	1.03589	0.965888	0.981761	0.998283	1.01305	1.07391	1.07102	1.06453	1.06467	0.998713	0.99909	1.04807	1.03137	0.987653	0.980607	0.998629	0.989808	1.00545	0.995741	0.943152	0.939824	1.00026	0.995184	1.01344	1.0131	0.956884	0.950058	0.910501	0.908852
SDHC	1	1.02116	1.00293	0.993709	0.994039	0.978128	0.981144	1.00265	1.00389	1.05188	1.07716	1.0547	1.05518	1.00316	1.02119	1.07629	1.05849	0.984595	1.00198	1.02399	1.02204	0.984082	0.997033	0.907391	0.922442	1.01699	1.00069	1.00443	1.03723	0.952226	0.955751	0.901793	0.911647
CALU		1.06414	1.06057	1.05469	1.04298	0.952884	0.955689	0.981345	0.98084	1.05094	1.0648	1.062	1.07252	0.954423	0.979137	1.06309	1.00245	1.02671	1.03562	1.04494	1.03924	0.964329	0.979067	0.922672	0.888847	1.01076	1.0057	1.01977	1.01107	0.925096	0.912551	0.937753	0.933375
SNX3		1.05668	1.06366	1.02689	1.03342	0.977789	0.98673	1.00327	1.01356	1.03232	1.05115	1.04947	1.07993	0.949219	0.974483	1.03672	1.00334	0.991815	1.02039	1.00227	1.00754	0.999533	0.993144	0.903358	0.892253	1.02683	1.02062	1.03691	1.01821	0.938787	0.927539	0.952483	0.929693
CDC23		0.996849	1.00908	1.01172	1.01025	0.950775	0.964385	0.954809	0.99738	1.03181	1.10418	1.06422	1.06699	0.96492	0.975885	1.09688	1.02182	1.0462	1.02279	1.03279	1.01908	1.06099	1.05421	0.917466	0.901604	0.990755	1.0044	0.98153	0.98631	0.912102	0.889386	0.991351	0.96708
DENND5A		1.00299	1.01331	1.02138	1.03617	0.952463	0.950176	0.960358	1.01678	1.12191	1.07892	1.12551	1.11157	0.976759	0.940966	1.04634	1.09399	1.01734	1.0318	0.99964	1.00069	0.987892	0.984863	0.880224	0.90116	0.994529	1.01446	0.995183	0.987501	0.920029	0.93104	0.939565	0.964484
ITGB1		1.02523	1.02658	1.01702	1.02875	0.93172	0.939562	0.978738	0.98471	1.0724	1.0573	1.0701	1.07224	0.978694	0.967494	1.04672	1.06	1.03808	1.02772	1.03307	1.03635	1.02909	1.0262	0.8957	0.908256	0.981676	0.990427	0.985315	0.989271	0.924939	0.92146	0.974135	0.981033
RAB2A		1.02703	1.0064	1.00693	1.01138	0.944561	0.942968	0.996316	0.993187	1.08331	1.07587	1.06854	1.08937	1.0028	0.978627	1.06694	1.06822	1.03961	1.03986	1.01662	1.02608	1.02757	1.01264	0.898607	0.908727	0.98613	1.00601	0.975011	0.974767	0.912369	0.897483	0.955043	0.961019
OST4		0.994345	1.01488	1.03148	0.983561	0.957316	0.955624	0.978803	1.01229	1.05535	1.05547	1.08614	1.08889	1.00665	1.00443	1.06614	1.0667	0.97601	1.04287	1.02145	1.00161	1.00189	1.00106	0.897798	0.90418	0.96731	1.01538	0.977961	0.98072	0.938914	0.937695	0.973623	1.00345
MORF4L1		1.01931	1.01487	1.00121	0.99085	0.93509	0.934086	0.985724	0.964916	1.0759	1.09472	1.09621	1.12301	0.952811	0.981154	1.10339	1.03797	1.01338	1.03173	1.04087	1.03454	0.990864	1.00231	0.894598	0.873361	1.01163	1.00186	1.01236	1.0051	0.934431	0.917025	0.972486	0.95225
C5orf15		1.03736	1.02139	1.01889	1.04488	1.03368	1.03418	0.958197	0.96205	1.02128	1.03184	1.06196	1.07918	0.98895	0.981814	1.12224	1.05824	1.00989	1.01461	0.993925	0.99762	0.966672	0.993003	0.904504	0.875784	0.991869	1.01242	1.01932	0.989143	0.925358	0.901525	0.988625	0.959614
TTC3		1.01994	1.01227	1.00556	1.0092	0.980193	1.00246	0.948157	1.0115	1.00746	1.0263	1.05116	1.06621	0.998179	1.02144	1.09208	1.046	0.990969	0.985836	1.0142	1.01432	1.01642	1.03151	0.924284	0.884414	0.991579	0.97784	1.0191	1.01258	0.9484	0.926475	0.981231	0.982734
AMZ2		0.94467	0.989572	1.01541	0.990072	0.943723	0.945453	0.943689	1.02117	1.03869	1.01096	1.05675	1.1055	0.958571	0.98043	1.07208	1.06271	0.995773	1.0246	1.05955	1.05172	1.03597	1.00424	0.963337	0.960661	0.991266	0.998284	1.00865	1.00195	0.976679	0.949843	0.955226	0.942792
RAB18		0.999228	0.987551	1.00187	1.01862	0.908381	0.986837	0.932093	0.974814	1.0594	1.05743	1.05399	1.10959	0.941738	0.999325	1.07508	1.05283	1.0432	0.967337	1.02241	1.05452	1.0251	1.00666	0.959927	0.964148	0.989717	0.977883	1.01716	1.00255	0.936848	0.95314	0.983408	0.937218
DAD1		1.02759	1.02109	1.0015	0.984572	0.972885	0.947965	0.922371	1.00855	1.03181	1.0528	1.04434	1.07746	0.976617	1.01545	1.06964	1.04167	0.980047	1.01382	1.00837	1.01021	1.01601	1.01483	0.972087	0.965582	0.994875	0.994859	0.983825	0.964919	0.976355	0.973009	0.969969	0.964946
RAB1A		1.00302	1.00961	1.02861	1.02094	0.97168	0.971363	0.933872	1.01699	1.07021	1.06863	1.06013	1.06447	1.01603	1.01299	1.06418	1.07306	0.999938	0.988887	0.996081	1.0091	1.02504	1.01254	0.93382	0.962507	0.969142	0.971533	0.958881	0.972256	0.932754	0.943962	0.974192	0.963597
SPCS1		1.03969	1.02114	1.02655	0.999424	0.985236	0.979463	0.959667	1.01389	1.04064	1.03744	1.03428	1.07528	1.00818	0.99799	1.08443	1.08656	0.985419	1.02032	1.00836	0.995729	1.00455	1.00063	0.946749	0.946326	0.962605	0.989128	0.974231	1.00037	0.934561	0.939855	0.952194	0.949104
DEGS1		1.02664	1.02017	1.03425	1.02187	0.986617	0.993231	0.959313	0.981241	1.04847	1.06707	1.05282	1.07905	1.01174	1.01071	1.08164	1.01718	0.996711	0.972218	0.983455	1.00095	0.976061	0.961107	0.969259	0.948016	0.986711	0.9821	0.970776	0.961024	0.957777	0.945294	1.00004	0.996458
API5		1.03078	1.00496	1.01549	1.00555	0.989798	1.01215	0.957023	0.963351	1.03259	1.06708	1.03615	1.04987	0.974083	1.00035	1.05746	0.997226	1.01354	0.989644	1.04343	1.04253	0.998488	0.972697	0.952655	0.95587	0.988435	0.973112	1.03596	1.02161	0.940871	0.924696	0.985823	0.966718
TM9SF3		1.04418	1.00866	0.992194	1.01801	0.992209	1.00475	0.994027	0.98359	1.03329	1.04272	1.05132	1.0862	0.993084	1.01743	1.04607	1.00518	0.995858	0.929713	1.00687	1.0085	0.969934	0.986681	0.952479	0.939462	1.01052	0.959297	1.0341	1.02305	0.9679	0.949092	0.985325	0.968308
C2orf29		1.00744	1.01894	1.00978	0.996366	0.94982	0.940441	0.962713	0.969416	1.05236	1.08572	1.08401	1.06433	1.00414	1.01216	1.0393	1.04426	1.00846	1.02204	1.02914	1.04457	0.959087	0.961098	0.951	0.941725	1.01023	1.02531	0.979831	1.01739	0.947466	0.951348	0.938417	0.971697
TGOLN2		1.04096	1.03813	1.03135	1.03211	0.986452	0.991358	0.975603	0.977157	1.05314	1.05731	1.06895	1.05228	0.992868	1.00639	1.03269	1.00626	0.991906	1.00935	1.01662	1.007	0.941543	0.961533	0.949725	0.92078	1.01226	1.00709	1.01728	1.01063	0.957642	0.949395	0.94379	0.960425
C20orf43		1.00775	1.00856	1.01354	0.999698	0.963132	0.972685	0.96363	0.967028	1.06067	1.05499	1.07651	1.09702	0.994597	0.989293	1.01506	0.992576	1.01642	1.0276	1.06363	1.03739	0.967582	0.970443	0.966293	0.949569	1.01075	1.00411	1.01243	1.02357	0.94254	0.949353	0.94028	0.9413
XRCC5		1.00806	0.995537	1.0191	1.02159	0.967056	0.969184	0.949364	0.976495	1.04945	1.05937	1.0315	1.05478	1.00012	1.00199	1.03176	1.00453	1.02422	1.02585	1.02655	1.02685	0.998526	1.00395	0.967316	0.97568	1.00991	1.00031	0.993274	0.993391	0.960352	0.950942	0.954003	0.949001
GHITM		1.00623	0.993121	0.99116	0.993468	0.957729	0.926994	0.979908	0.965624	1.0626	1.07784	1.10544	1.11109	1.01529	1.01589	1.03413	1.02704	1.03565	1.00693	1.00596	1.01194	0.982506	0.978187	0.951294	0.949807	0.984253	0.99494	0.981305	0.983293	0.972259	0.950364	0.984294	0.963446
COPB1		1.00565	1.01125	0.995747	1.01395	0.95612	0.969845	0.940333	0.980926	1.06633	1.06095	1.05607	1.07396	0.996152	1.00827	1.01068	0.999968	1.04624	1.01795	1.02853	1.03598	0.989531	0.994268	0.951492	0.970842	0.98024	0.979897	0.990402	0.98931	0.95479	0.955438	0.983364	0.985515
TFG		1.01211	1.02367	0.995029	0.998771	0.966697	0.974493	0.969493	0.981844	1.06956	1.05655	1.06492	1.06323	1.01131	1.01053	1.00917	1.02252	1.02574	1.05681	1.01542	1.01547	0.990532	0.99361	0.934173	0.95317	0.984454	0.987743	0.966573	0.974424	0.962043	0.943049	0.984312	0.982585
TM9SF2		1.0201	1.01571	1.00155	1.01806	0.958307	0.957002	0.951521	0.957245	1.06152	1.06728	1.05677	1.09567	1.00135	1.02162	1.02816	1.02293	1.02081	1.00016	1.02041	1.01034	1.00258	0.997225	0.923863	0.941548	0.995542	0.999109	1.00758	1.01523	0.958244	0.949982	0.960799	0.961773
CDC42		1.01681	1.01558	1.00606	1.00616	0.950142	0.951696	0.976857	0.953176	1.07253	1.08254	1.05584	1.09379	0.985157	1.00144	1.09409	1.03189	0.997497	1.00971	1.02156	1.02871	0.97872	0.986277	0.952707	0.926105	1.00317	1.00263	0.998269	1.00657	0.928265	0.919535	0.971852	0.974671
RHOA		1.01797	1.01917	0.99529	0.986987	0.948355	0.944422	1.0028	0.958005	1.08688	1.08092	1.06161	1.06671	1.0204	1.00867	1.07027	1.05088	1.01273	1.01797	1.04117	1.03651	0.985282	0.98517	0.915568	0.908831	0.996041	1.00896	0.98358	0.979946	0.934002	0.93428	0.975915	0.964696
PSMC1		1.01917	1.02299	1.03394	1.01008	0.959913	0.976918	0.991963	0.975221	1.07915	1.08086	1.062	1.06822	1.02348	1.01644	1.07294	1.03203	0.974334	1.00407	1.02381	1.01867	0.986129	0.975424	0.960002	0.946241	0.987523	0.984548	0.963745	0.988616	0.952742	0.933189	0.941183	0.934456
SRP14		1.00859	1.01426	1.00867	0.991225	0.955964	0.951635	1.00008	0.951585	1.06291	1.06577	1.08196	1.07995	1.00077	1.00084	1.04444	1.02309	0.992612	1.03293	1.01639	1.00638	0.993301	0.979203	0.929403	0.926613	1.01008	1.03381	1.00561	1.00762	0.965768	0.954731	0.951546	0.952261
RAB10		1.01431	1.01243	1.01302	1.02812	0.936128	0.96534	1.02151	0.945521	1.06727	1.08621	1.06255	1.06409	1.00579	1.00333	1.03696	1.0192	1.00698	0.995488	1.02637	1.01585	0.979519	0.987434	0.952135	0.951816	1.00454	1.0073	0.994838	1.00752	0.949641	0.925278	0.962381	0.951153
XRCC6		1.00464	0.997505	1.00429	0.993127	0.96348	0.960749	1.03398	0.980922	1.06483	1.067	1.04715	1.05036	1.0178	1.01564	1.04753	1.03129	1.00427	1.02184	1.03301	1.02616	0.987044	0.993068	0.934864	0.9416	0.998231	1.00648	0.97424	0.984394	0.95394	0.956982	0.954263	0.949309
REXO2		1.01134	1.03961	1.02633	1.01748	0.949874	0.933217	1.01348	0.993992	1.04694	1.03877	1.06276	1.08475	0.98448	0.980135	1.11019	1.06258	1.01918	1.04158	0.995696	0.974849	0.999951	0.987283	0.926317	0.921391	1.00061	1.02208	0.976869	0.983534	0.961979	0.946212	0.941012	0.945541
UBE2H		1.0322	1.04312	1.01214	1.02951	0.982521	0.979	1.00856	0.980754	1.04443	1.02295	1.07075	1.08226	0.982631	0.992231	1.06357	1.01968	0.994077	1.01587	0.993454	0.987371	0.990124	0.999054	0.979178	0.965024	0.990065	0.968653	0.993265	1.00185	0.955972	0.940519	0.931275	0.947939
PARN		1.05996	1.03894	1.03027	1.0213	0.994698	1.00189	0.92869	0.980164	1.06008	1.05443	1.08802	1.10543	0.963494	0.995401	1.02035	0.990023	1.04246	1.00595	1.05485	1.06205	0.960996	0.974774	0.937922	0.930284	1.00289	0.993945	1.01969	0.995044	0.915197	0.918995	0.919853	0.931975
RAD21		1.03115	1.01068	1.00578	1.01334	0.961643	0.962886	0.898119	0.941568	1.07885	1.07445	1.0979	1.12423	0.997439	1.0287	1.05239	1.00188	1.03054	0.99729	1.02582	1.01346	0.98361	0.975162	0.954198	0.942237	1.00856	0.994875	1.00501	0.998109	0.971481	0.941036	0.943415	0.934181
SSBP1		1.03335	1.03215	1.03572	1.02219	0.945097	0.940656	0.945504	1.00042	1.05298	1.06535	1.0511	1.06973	0.965641	0.999352	1.02023	0.99776	1.02904	1.06261	1.06695	1.04365	0.998036	1.00201	0.904885	0.940935	0.988709	1.01338	0.993806	0.998494	0.925661	0.922368	0.988692	0.943549
WDR11		1.01958	0.983435	1.02643	1.00257	0.979003	0.976881	0.915664	0.971847	1.02931	1.01991	1.04869	1.05651	0.953655	0.983385	1.02458	1.02702	1.06441	1.03178	1.04194	1.05402	1.00471	1.01728	0.91683	0.918199	1.02107	1.02035	1.03155	1.05151	0.957635	0.943289	0.95354	0.953439
NAA20		1.00802	0.953527	1.01979	1.01157	0.966158	0.959417	0.993953	0.976421	1.04526	1.03199	1.01379	1.04566	1.03384	0.987301	1.03408	1.08609	1.02089	0.956891	1.02002	1.02428	0.988082	1.03116	0.941922	0.981531	1.01606	1.02797	0.998558	1.00623	0.927675	0.970398	0.97718	0.944299
NDUFA9	1	1.03414	0.998344	1.01277	1.00598	0.959943	0.948919	1.01778	1.03876	1.04844	1.05404	1.01631	1.01308	0.960117	0.952341	1.02357	1.06007	1.07689	0.985629	1.02964	1.06543	1.0224	1.03369	0.927168	0.959546	1.00582	1.00762	0.96197	1.00576	0.921884	0.945479	0.980719	0.925748
TAGLN2		1.01082	1.02681	1.02435	1.01076	0.940137	0.932704	0.997817	0.969881	1.04397	1.02927	0.997089	1.00386	0.979679	0.954293	1.01244	1.02283	1.054	1.08711	1.03639	1.02669	1.04803	1.0325	0.948732	0.962092	0.999417	1.03423	0.97471	0.990419	0.928653	0.933811	0.987924	0.998581
MAN2B2		0.986822	1.0006	1.00634	1.01146	0.965963	0.961429	0.953683	1.002	1.10336	1.06685	1.1101	1.08256	1.06118	1.01452	1.02088	1.08159	0.993592	1.03213	0.959931	0.951531	0.977657	0.973347	0.85152	0.882912	1.02991	1.06958	1.01396	1.005	0.959765	0.951492	0.942669	0.975663
NDUFS5	1	0.970364	1.00606	1.01902	1.00246	0.920542	0.920515	0.995183	0.9634	1.11467	1.08725	1.07073	1.08429	1.06399	1.03385	1.03546	1.06707	1.00141	1.02162	0.989556	1.00541	1.00361	0.982579	0.866358	0.905346	1.0171	1.05525	0.99312	1.02001	0.928579	0.952469	0.967723	0.935002
MXRA7		1.00332	1.0177	1.02143	1.013	0.93827	0.933219	0.961708	0.950396	1.12159	1.10654	1.12729	1.12586	1.02248	1.01445	1.06829	1.06043	0.970103	1.01298	1.00683	1.00477	0.960114	0.955717	0.887853	0.89265	1.01396	1.04083	1.00226	1.00286	0.957779	0.948174	0.924302	0.932829
S100A11		1.00908	1.01848	1.01078	0.99275	0.938359	0.92904	0.955458	0.949439	1.12941	1.12477	1.16108	1.1533	1.02873	1.01713	1.03848	1.05426	0.98782	1.03686	1.00631	0.991665	0.972854	0.97103	0.908637	0.923478	0.999953	1.03438	0.969722	0.970057	0.951245	0.939625	0.903985	0.921839
TWSG1		1.04262	1.03046	1.00389	1.01586	0.954869	0.94571	0.960946	0.916337	1.13243	1.11219	1.09604	1.10266	1.00008	0.982589	1.06468	1.03214	0.996325	0.954625	0.980446	0.987437	0.99369	0.977538	0.915997	0.882007	0.998223	1.00396	1.02031	1.01025	0.977786	0.949278	0.979492	0.979134
COMT		0.946965	0.993642	0.992267	0.992108	0.946303	0.923577	1.06352	0.992163	1.1115	1.05321	1.09097	1.07583	1.04845	0.987145	0.96343	1.05693	1.05184	1.0747	1.01184	1.01528	0.973886	0.96287	0.800009	0.867208	1.00597	1.06124	0.990761	0.993059	0.938715	0.962711	1.00965	1.04226
ARF5		0.977758	1.01704	0.994567	0.990502	0.937977	0.910696	1.06411	0.972632	1.06302	1.04047	1.08654	1.05431	1.02946	0.973354	0.981388	1.04608	1.06871	1.10541	1.06499	1.03474	1.03702	1.02623	0.806344	0.847826	1.02024	1.05668	1.00054	0.981808	0.906912	0.930801	0.966013	1.00582
AES		0.984283	1.01987	1.02229	1.00856	0.920425	0.905236	1.06547	1.00089	1.08776	1.0419	1.07392	1.0484	1.00287	0.955029	0.995488	1.05583	1.05307	1.07923	1.00413	1.00427	1.02215	1.001	0.842871	0.87371	1.022	1.07596	0.995934	1.0068	0.903758	0.917866	0.986689	1.02236
LGALS1		0.995046	1.02095	1.01865	1.0039	0.937218	0.922645	1.07655	0.980958	1.06846	1.03574	1.05163	1.032	1.00418	0.961561	0.984802	1.03511	1.0522	1.07569	1.02129	1.0133	1.01553	1.00186	0.850955	0.888821	1.0254	1.07289	1.0039	1.01291	0.932209	0.944651	0.971025	0.987977
SLC39A13		0.988582	1.02113	1.00069	0.977714	0.938854	0.896749	1.09551	0.991633	1.0687	1.05322	1.1148	1.06361	1.00632	0.972904	1.0083	1.05832	1.02075	1.07022	1.00457	0.987193	1.0356	1.02003	0.841946	0.850587	1.00972	1.04779	0.982073	0.970192	0.914081	0.929799	1.02353	1.03491
MRPL11		1.01875	0.999637	1.02609	0.979911	0.914467	0.924888	1.06571	1.04159	1.05513	1.06329	1.09635	1.02514	0.978098	0.953356	0.998554	1.02966	1.02853	1.10346	1.03329	0.974315	1.03048	0.967443	0.873075	0.916553	1.01273	1.05188	0.96813	1.02748	0.909255	0.939059	0.985804	1.0079
NDUFB10	1	0.993587	1.00784	1.02398	0.979432	0.919908	0.910366	1.00914	1.03637	1.06915	1.04547	1.04051	1.04336	1.00447	0.977597	1.00602	1.05155	1.00597	1.07732	0.983104	1.00339	1.05106	1.02751	0.867391	0.908143	1.01423	1.05943	1.00865	1.03324	0.906926	0.930984	0.996651	1.00729
ATP5E	1	1.03141	1.01026	1.03973	1.00103	0.961618	0.922854	1.08453	0.9953	1.07123	1.04024	1.10776	1.00959	1.04802	0.983719	1.00264	1.02649	1.05522	1.06582	1.00005	1.00238	1.02368	0.935944	0.844414	0.833669	1.0396	1.12523	0.97534	0.99815	0.931281	0.92294	0.955287	0.95455
ETFA		1.01761	1.01915	1.0367	1.05728	0.982094	0.923396	0.998202	0.961909	1.07956	1.05174	1.03966	1.0365	1.03294	1.01536	1.01345	1.06095	1.06524	1.01908	1.0422	1.03295	0.994807	0.957595	0.825859	0.894442	1.02232	1.05544	1.00421	1.02104	0.927727	0.932367	0.934033	0.94419
NDUFA1	1	1.01758	1.01807	1.03387	1.04457	0.96894	0.935792	1.04213	1.00778	1.078	1.0595	1.00988	1.03799	1.0458	0.995201	0.994546	1.03143	1.06001	1.05422	1.02847	1.01761	0.991717	0.972698	0.81905	0.88808	1.00714	1.06262	0.98896	1.01046	0.9361	0.939773	0.977556	0.924466
CD81		1.0181	1.04664	1.03242	1.01932	0.988656	0.97207	1.08837	1.00259	1.05851	1.027	1.05535	1.03241	1.03178	0.994132	1.00144	1.06508	1.0009	1.02137	0.987051	0.972598	0.981313	0.967156	0.827657	0.873972	1.00334	1.04609	1.00249	1.00569	0.953144	0.961193	0.970963	0.991195
COX4I1	1	1.0067	1.01261	1.01327	1.01305	0.959993	0.953418	1.09179	0.998977	1.06633	1.03472	1.03969	1.06157	1.04068	0.990207	0.952514	1.0396	1.04067	1.03877	1.002	1.00009	1.0039	0.979712	0.834337	0.912987	1.0025	1.04993	0.994058	1.02589	0.932723	0.94875	0.966649	0.991934
PSMB4		0.986595	1.00029	1.0056	0.985284	0.986707	0.963405	1.10981	1.00791	1.06854	1.04455	1.04715	1.04003	1.03718	0.999088	0.974838	1.04701	1.02929	1.03453	0.99697	0.985562	1.00544	0.971922	0.868504	0.93016	0.998093	1.01909	0.989265	0.995213	0.939799	0.978681	0.978144	0.975344
ATP5O	1	1.03634	1.00514	1.03446	0.996495	0.970246	0.958146	1.08424	1.03027	1.05484	1.05984	1.05781	1.07515	0.978915	1.00802	1.04543	1.04445	0.998384	0.990469	0.995317	0.974838	0.982571	0.974899	0.867397	0.912107	1.00091	1.0043	0.987338	1.02016	0.909155	0.953891	0.996131	0.992354
CD63		1.00912	1.02462	1.02598	1.01095	0.947071	0.927518	1.06134	1.01049	1.04925	1.02089	1.02795	1.02303	1.0096	0.96738	1.04343	1.08538	1.02591	1.03112	1.00716	0.992294	1.00869	0.990375	0.867458	0.909304	1.00781	1.03596	0.999493	1.01203	0.945767	0.962182	0.98055	0.979869
UBL5		1.0357	1.03609	1.04185	1.00318	0.974306	0.941795	1.076	0.997991	1.04593	1.06998	1.04492	1.04205	0.990584	0.989712	1.00226	1.04681	0.998781	1.021	1.04056	0.98258	0.994112	0.971041	0.865576	0.90933	1.01247	1.04331	1.01041	1.0183	0.938481	0.969008	0.946928	0.938964
COX5B	1	0.986572	1.0204	1.0205	0.991375	0.951818	0.930987	1.07151	1.02828	1.06108	1.05262	1.06929	1.07209	1.0048	0.98298	1.0022	1.04819	1.01667	1.04356	1.01179	1.0093	1.03687	0.998486	0.802493	0.886779	1.02111	1.05192	1.01632	1.02225	0.928535	0.949334	0.960299	0.949582
NUCB1		0.998042	1.02031	1.00357	0.991331	0.949341	0.937149	1.03672	0.98778	1.04271	1.03267	1.07557	1.05805	0.997137	0.970002	1.02828	1.05408	1.0184	1.06445	1.02581	1.01287	1.01859	1.0133	0.84496	0.861791	1.03203	1.06001	1.02879	1.029	0.944937	0.940266	0.949796	0.972271
CD99		1.01374	1.03297	1.01847	0.995918	0.947267	0.93945	1.13065	0.976427	1.03843	1.03436	1.06927	1.06556	0.985294	0.976739	1.00098	1.02301	1.02058	1.06045	1.00331	0.996075	0.986277	0.981816	0.853617	0.879769	1.02479	1.06667	1.02183	1.02247	0.940371	0.938541	0.972937	0.981975
SERF2		1.00897	1.03095	1.00341	0.962025	0.943118	0.944017	1.11557	1.01107	1.0254	1.04204	1.06584	1.07791	0.998628	0.9953	1.05252	1.056	0.98175	1.04298	1.03762	1.01752	0.997556	0.979159	0.847358	0.853944	1.01284	1.03798	1.02628	1.02759	0.929319	0.959026	0.956965	0.959355
MRPL43		1.01625	1.01848	1.01049	0.993831	0.934571	0.955031	1.02372	1.06121	1.06614	1.04169	1.0207	1.01441	1.01624	0.981122	0.971099	1.06808	0.996611	1.0701	1.01445	1.01026	0.973492	0.977511	0.866087	0.858395	1.04106	1.08559	1.03121	1.04759	0.955589	0.944085	0.940119	0.994783
RRAS		1.01132	1.03234	1.02111	1.00035	0.952368	0.940948	1.05035	1.00805	1.05578	1.04033	1.05949	1.04437	1.012	0.978366	1.02419	1.06506	0.959691	1.02758	0.998478	0.991787	0.962307	0.959924	0.832719	0.8636	1.04648	1.10143	1.04735	1.04359	0.983991	0.983926	0.939584	0.961131
MYH9		1.033	1.04182	1.02644	1.03055	0.898118	0.905634	1.102	0.984359	1.10876	1.07915	1.09033	1.03727	0.978121	0.941342	0.941179	0.998343	1.03788	1.06768	1.05879	1.05537	0.982303	0.985948	0.896897	0.90761	0.985911	1.01725	0.969922	0.9731	0.936492	0.938259	0.98305	1.00713
MYL6		1.01775	1.03367	1.02773	1.02114	0.917642	0.912299	1.09564	0.963861	1.13366	1.10573	1.10526	1.0942	1.00271	0.969138	0.998831	1.0381	1.05011	1.0719	1.0428	1.03941	0.976601	0.96636	0.833758	0.864746	0.996094	1.02906	0.969911	0.980646	0.901115	0.91198	0.961891	0.966256
RAB34		0.985609	1.01075	1.00978	0.986169	0.936735	0.910973	1.11691	0.956881	1.0971	1.06128	1.07931	1.04924	1.01492	0.974906	0.970247	1.03053	1.06111	1.06508	1.04175	1.03485	0.968813	0.966574	0.862094	0.890365	1.02972	1.06504	1.00378	1.02606	0.95263	0.959409	0.926977	0.954406
ADD1		1.01161	1.0236	1.01338	1.00418	0.974294	0.966398	1.04317	0.989236	1.04707	1.04082	1.03359	1.02322	0.999053	0.977811	0.988921	0.998059	0.989351	1.01523	1.00205	0.991386	1.00559	1.01299	0.892637	0.899102	1.03211	1.06106	1.02222	1.03046	0.96933	0.968762	0.979427	0.993867
CTTN		0.984573	0.991873	1.00919	1.01014	0.928696	0.928157	1.0458	0.960808	1.08227	1.04783	1.03442	1.02123	1.00502	0.967971	1.00777	1.04902	0.992836	1.00991	1.00856	1.00538	1.01081	1.00218	0.908503	0.924133	1.04158	1.07307	1.02697	1.03698	0.959783	0.968335	0.968702	0.987515
ATP5A1	1	0.978086	0.994524	0.98959	0.988991	0.937711	0.929951	1.0788	0.979755	1.03822	1.013	1.02216	1.02048	1.03194	0.997002	0.97862	1.03809	1.05169	1.02927	1.00659	1.00666	1.0218	1.01683	0.875435	0.929027	1.02928	1.04753	1.00491	1.02223	0.962998	0.968498	0.996653	1.01369
EXOC7		0.964456	0.967628	0.981362	0.976126	0.962704	0.955988	1.0805	0.998541	1.0652	1.03837	1.04056	1.00864	1.03016	0.979285	1.00985	1.08161	0.994374	1.03299	0.993293	0.982443	1.01512	1.01925	0.901477	0.923082	1.01735	1.06013	1.0024	1.01388	0.961567	0.958259	0.975269	1.00814
ERCC1		1.01519	0.992624	0.984875	0.98877	0.941119	0.923938	1.08954	0.983926	1.01737	1.02078	1.05574	1.01715	0.959574	0.968896	1.02872	1.04898	1.05463	1.09944	1.01595	0.990625	1.00154	1.01257	0.932356	0.93401	1.01916	1.05849	0.998794	0.996148	0.948924	0.949159	0.970117	0.980895
EIF3G		0.988391	1.02731	1.01366	1.00086	0.947172	0.920937	1.08693	1.02937	1.05522	1.02989	1.03953	1.03825	1.00857	0.978782	1.00529	1.04422	1.00067	1.05153	1.00025	1.01452	1.01616	0.997237	0.897048	0.921582	1.00475	1.03332	0.977943	0.99109	0.913711	0.934472	1.01255	1.01879
PHB2		0.985996	1.01864	1.01736	0.990123	0.953012	0.95285	1.07674	1.03435	1.04753	1.02263	1.06143	1.03317	1.00237	0.972603	1.00772	1.02853	1.01692	1.0499	1.02598	1.00053	1.01614	1.01232	0.865505	0.893997	0.996728	1.0352	1.00571	1.00034	0.92931	0.925828	0.997077	1.02347
TMSB10		0.99127	1.00831	1.00289	0.989814	0.953717	0.948886	1.11581	1.00186	1.04232	1.02999	1.01916	1.01646	1.00549	0.985772	1.0328	1.03333	0.988505	1.04405	1.01768	1.01535	1.00905	1.00487	0.91626	0.917293	0.994608	1.03485	0.9802	0.983459	0.956704	0.956465	1.00087	1.00191
VKORC1		0.999377	1.03013	1.02604	1.00764	0.94649	0.930496	1.08957	0.99893	1.01596	1.00583	1.03682	1.01957	0.997895	0.977206	1.03411	1.05074	1.01275	1.05374	1.03085	1.00526	1.01286	1.00935	0.907343	0.936902	0.985087	1.03578	0.989266	0.98173	0.950449	0.949738	0.974404	0.997693
LAMTOR1		0.986157	0.976249	1.01321	1.00963	0.945495	0.934689	1.05066	1.05915	1.04288	1.02719	1.04287	1.01978	1.00768	0.988008	1.0071	1.05949	0.983949	1.03774	0.982921	0.975561	1.0412	1.03042	0.939139	0.981638	0.968093	1.02494	0.961835	0.969471	0.975717	1.00887	0.968732	0.979544
MEN1		0.962946	0.966112	0.968549	0.963827	0.958636	0.960974	1.05145	1.02986	1.03994	1.01073	1.05488	0.995819	1.01986	1.03172	0.980975	1.07124	1.01713	1.05854	1.02438	1.00503	0.998704	1.01187	0.931657	0.951439	1.01093	1.04113	0.990992	1.00374	0.947312	0.96241	0.971383	1.00585
MDH2		0.962407	0.985036	1.01455	0.990183	0.939185	0.93092	1.05662	1.00347	1.0757	1.03926	1.05228	1.02435	1.04058	1.00839	1.0084	1.04627	1.01296	1.05969	0.991455	0.998161	1.01203	0.995599	0.932814	0.958048	0.996018	1.04259	0.960045	0.984626	0.941653	0.956466	0.978911	1.00136
PHB		0.954783	1.00155	1.01969	0.988222	0.966979	0.949108	1.05329	1.03216	1.07896	1.03784	1.03004	1.01487	1.05789	0.996834	0.97201	1.06071	1.03478	1.04537	1.00448	0.983535	1.01539	1.00139	0.904701	0.974229	0.994942	1.04896	0.951579	0.970996	0.94806	0.951165	0.965069	0.990425
SNRPB		0.983471	0.979161	1.01982	1.00146	0.93508	0.934464	1.08031	0.967712	1.06122	1.06442	1.03985	1.03069	1.02739	0.977256	0.962478	1.04	1.04397	1.06871	1.03882	1.02853	1.01057	0.959535	0.911898	0.98221	1.00047	1.04641	0.983591	0.999635	0.928972	0.960605	0.961887	0.969399
SNRPD2		0.991838	0.999769	0.999031	0.987482	0.959722	0.939829	1.05425	1.01709	1.04231	1.03448	1.03668	1.0518	1.02523	0.994647	0.978871	1.02366	1.02599	1.07341	1.03651	1.0285	1.01789	0.997359	0.899699	0.947997	0.999502	1.04019	0.97141	1.01013	0.920426	0.946841	0.973502	0.973948
BABAM1		1.00207	1.02096	1.01982	1.00381	0.970693	0.936142	1.09061	1.00734	1.08687	1.02521	1.04791	1.00363	1.02632	0.996796	0.980772	1.044	1.02963	1.0783	1.01581	1.01739	1.05945	1.00948	0.851416	0.89296	1.0112	1.04327	0.96954	0.990174	0.929721	0.930653	0.948039	0.960005
AP2A2		0.989063	1.01558	1.00723	1.01521	0.928074	0.918453	1.10446	1.01816	1.09233	1.05135	1.08054	1.05943	1.01475	0.985368	0.999367	1.10264	1.0352	1.04532	1.00791	1.00215	1.028	1.02804	0.844196	0.920883	1.01272	1.02998	0.967775	0.980393	0.906574	0.928739	0.942508	0.937605
NDUFS2	1	0.984748	0.994342	0.998586	0.949897	0.916459	0.912162	1.10994	1.00105	1.10478	1.06589	1.07208	1.05327	1.03168	0.991649	1.02547	1.07612	1.0538	1.03688	0.998327	1.0141	1.04304	1.02771	0.843723	0.930645	1.00247	1.02217	0.968118	0.953358	0.929429	0.944226	0.973362	0.97052
PPP4C		0.985778	0.994221	0.994708	0.991382	0.927474	0.902797	1.08208	1.01062	1.10172	1.05538	1.07191	1.03163	1.03969	0.990474	1.0034	1.11264	1.03147	1.06544	1.00277	1.01121	1.02865	1.02011	0.857386	0.927329	0.984014	1.03582	0.963807	0.97183	0.922452	0.944756	0.96019	0.976864
PRPF31		0.95807	0.984689	0.966276	0.966109	0.936584	0.866863	1.13057	1.01763	1.09249	1.06666	1.02702	1.01944	1.03947	0.997864	0.989656	1.05716	1.0372	1.09485	1.01839	1.02333	1.05491	1.03452	0.867571	0.923173	1.00658	1.04163	0.975999	0.973651	0.92285	0.937209	0.978402	0.993191
CCDC124		0.933683	0.966542	0.99505	0.945783	0.920444	0.923646	1.09963	1.01551	1.09756	1.04976	1.05472	1.04068	1.0444	0.993002	1.02889	1.06733	1.02069	1.0883	0.995253	1.01594	1.01996	1.04046	0.908347	0.949398	0.992237	1.03228	0.939193	0.980112	0.928243	0.945092	0.976961	0.990905
SRM		0.949277	0.996426	1.00664	1.00375	0.933799	0.92952	1.07912	1.02274	1.08916	1.06028	1.04812	1.00845	1.07722	1.0259	1.02015	1.10228	1.05616	1.09186	0.995536	1.00111	1.02408	0.998262	0.893813	0.949071	0.967993	1.03266	0.91847	0.916028	0.923157	0.916866	0.958502	1.00359
ZFPL1		0.977642	0.987928	0.972177	1.00347	0.93717	0.898321	1.05988	0.989169	1.09586	1.04551	1.06669	1.01785	1.02704	1.01989	0.976301	1.07154	1.00248	1.1063	1.01818	1.00849	1.01853	1.01461	0.907706	0.943318	0.963427	1.0726	0.947408	0.946848	0.946441	0.942551	0.975531	1.03915
FZR1		0.968336	0.966043	0.966078	0.969713	0.919473	0.898431	1.14278	1.0102	1.06996	1.02547	1.03844	0.991799	1.01255	0.968333	0.953246	1.09298	1.05852	1.0767	0.992572	1.00091	1.01583	0.993734	0.865276	0.943068	1.0534	1.09982	0.979624	1.0083	0.947054	0.985086	0.969272	1.01699
TYK2		0.966172	1.00719	1.0069	0.987578	0.954905	0.937223	1.11898	0.990242	1.06923	1.02182	1.01388	0.99788	1.03535	0.961407	0.98184	1.09576	1.04183	1.05642	1.00861	0.99078	1.0415	1.03696	0.896857	0.915465	1.0113	1.07445	0.951547	0.970216	0.979079	0.992265	0.907707	0.978647
CLSTN1		0.998616	1.02417	1.01739	1.02344	0.972177	0.979122	1.10062	1.04954	1.03623	1.01318	1.04434	1.00306	1.03631	0.984195	0.999108	1.07938	1.02953	1.04534	0.970101	0.976201	1.03369	1.02653	0.845908	0.880023	0.970294	1.00541	0.951721	0.958681	0.943185	0.95437	1.00687	1.04129
CTSD		0.964687	0.981348	0.986956	0.981299	0.969944	0.95338	1.09583	1.06829	1.02502	0.979375	1.04313	1.01869	1.07223	1.01391	0.978458	1.06326	1.0198	1.04344	0.96522	0.953493	1.05265	1.0339	0.884261	0.937506	0.945525	0.992757	0.950539	0.962116	0.988299	1.00364	1.02118	1.04987
MAF1		0.962423	0.998557	0.972703	0.945282	0.967871	0.943646	1.09779	1.04229	1.04366	0.992221	1.06771	1.02176	1.0624	0.99998	1.00096	1.08512	0.998035	1.03954	0.97728	0.95991	1.04174	1.00466	0.845174	0.911601	0.980216	1.01953	0.961696	0.979072	0.972442	0.989575	1.03932	1.07584
CPSF3L		0.99418	0.990479	1.00899	0.98558	0.93641	0.902118	1.08759	1.04194	1.06788	1.01689	1.05211	1.02103	1.02746	0.961811	0.973389	1.08032	1.01527	1.03885	0.974993	0.978989	1.03008	0.993134	0.848617	0.90697	1.00731	1.06035	0.980389	1.01243	0.935596	0.975296	1.02267	1.07086
EPN1		0.951346	0.996238	0.993882	0.979032	0.909822	0.900898	1.09744	0.994852	1.07356	1.04127	1.06322	1.02659	1.02731	0.975603	0.989406	1.06176	1.02609	1.06813	0.998211	0.986171	1.02537	1.00592	0.880039	0.929002	1.02481	1.0841	0.989953	0.98711	0.927017	0.941056	1.00763	1.03717
NR1H2		0.964459	1.00185	0.984968	0.955342	0.940931	0.921079	1.12042	1.01635	1.05287	1.03686	1.06505	1.02365	1.04361	0.998405	1.01719	1.07997	0.997149	1.0583	0.993032	0.957096	1.01483	0.989339	0.864964	0.900332	1.01213	1.05914	0.993434	1.01831	0.920264	0.95971	0.99732	1.04164
TSC2		0.949158	0.994528	0.971759	0.984925	0.949976	0.942328	1.11772	1.03987	1.05697	1.00951	1.06589	1.01417	1.05077	0.966062	1.0005	1.09958	0.990297	1.00747	0.987833	0.969869	1.04482	1.03371	0.845922	0.870267	1.00077	1.07513	0.981811	0.994769	0.973727	0.957931	1.00807	1.0439
DCTN1		0.97724	0.993039	1.00625	1.00822	0.932313	0.926267	1.05979	0.996648	1.08681	1.05864	1.07856	1.04177	1.03376	0.990761	1.02947	1.0797	0.991693	1.02429	0.98349	0.971212	1.01198	1.00676	0.891916	0.922242	0.981857	1.02635	0.95858	0.974949	0.95547	0.955271	1.00699	1.0377
LRP10		0.972523	0.995111	1.00343	0.993052	0.961446	0.949915	1.10862	1.01169	1.07945	1.04349	1.07181	1.03841	1.04644	1.00454	0.998557	1.06439	0.978804	0.996831	0.969146	0.960162	1.00707	1.00369	0.891131	0.929276	0.976047	1.01668	0.976221	0.97478	0.974793	0.989224	0.989533	1.02374
GNB2		0.952616	0.98786	0.978351	0.97735	0.933447	0.922921	1.1097	0.99731	1.08226	1.03841	1.03136	1.0205	1.04874	1.00273	1.00044	1.09383	1.04328	1.03324	0.992362	0.989911	1.02267	1.00585	0.875811	0.949113	0.989945	1.02452	0.94849	0.970392	0.947134	0.970119	1.01175	1.04761
PPP2R1A		0.958793	0.985376	1.0004	0.993934	0.946453	0.923048	1.09565	1.00792	1.0911	1.05054	1.04755	1.01688	1.05098	0.997452	1.01709	1.09094	0.99453	1.00915	0.995531	0.977314	1.01988	1.012	0.869964	0.919062	0.988716	1.04028	0.968535	0.980406	0.938863	0.954833	1.02199	1.03484
TUFM		0.966801	0.972789	1.00263	0.978488	0.950164	0.926956	1.1162	1.02276	1.08707	1.02704	1.02461	1.01773	1.07012	1.01704	1.01727	1.08001	1.00964	1.03128	0.991459	0.98865	1.02299	1.01854	0.907185	0.956305	0.961189	1.00447	0.94528	0.973301	0.928742	0.951611	1.00748	1.02419
HIGD2A		0.984538	1.01107	1.01223	0.997447	0.987142	0.960436	1.07528	1.03701	1.00021	1.00838	1.03007	1.02958	1.01433	0.999946	1.02448	1.04647	0.991971	1.01371	0.983826	0.972853	1.03471	1.01582	0.864215	0.89799	0.988055	1.03107	0.99612	0.994591	0.945454	0.96018	1.036	1.0548
ANXA11		0.993782	1.01479	1.0184	1.013	0.948571	0.934767	1.03771	1.02969	1.08035	1.0505	1.03411	1.01179	1.01665	0.979317	1.01136	1.05292	0.981462	1.02046	0.983588	0.976759	0.999078	0.996512	0.849429	0.871798	1.02073	1.0668	0.999694	1.00698	0.941203	0.952686	1.0411	1.06402
STAT6		0.993278	1.02208	1.02755	1.02487	0.976782	0.96167	1.05189	1.05937	1.04352	1.01015	1.01501	0.991747	1.00787	0.966674	1.01461	1.06358	0.956089	1.00241	0.971332	0.957114	1.00744	1.00124	0.869392	0.904344	1.02047	1.07272	1.0067	1.01726	0.948354	0.96172	1.02379	1.04898
RNF26		0.968768	0.986134	1.02341	0.993957	0.933098	0.937811	1.03756	1.0485	1.05375	1.06038	1.05606	1.00699	1.04303	0.977487	1.01817	1.11712	0.980669	1.00556	0.974168	1.019	1.02272	1.01474	0.853681	0.900211	0.977946	1.03716	0.968504	1.00048	0.968782	0.959973	1.00316	1.05102
TMED4		0.930225	0.971654	0.980935	0.973041	0.947442	0.93459	1.05129	1.04448	1.05725	1.02643	1.0728	1.06476	1.04433	1.01277	1.04134	1.05874	0.996721	0.997476	0.981208	0.953586	1.01547	0.96759	0.873836	0.918212	0.986917	1.05443	0.989446	0.993666	0.980912	0.963658	1.04885	1.06595
PIP5K1C		0.992343	1.02455	1.00475	0.991804	0.961108	0.944795	1.10247	1.0208	1.10532	1.05595	1.0644	1.02405	1.05053	0.997056	0.992794	1.08092	0.942948	0.974599	0.921187	0.927391	0.972892	0.955676	0.867738	0.896518	1.02622	1.07557	0.986289	1.00085	0.992059	0.989446	1.01083	1.04615
RAB11B		0.941003	0.986592	0.986235	0.97324	0.931617	0.944909	1.0797	1.03765	1.09222	1.0468	1.07768	1.05521	1.05134	1.00543	1.043	1.11053	1.00251	1.06136	0.970205	0.987347	1.05315	1.0376	0.850999	0.871572	0.977615	1.05248	0.954754	0.958275	0.934623	0.936977	0.976289	1.01109
VPS28		0.944824	0.990867	0.970047	0.958643	0.927559	0.882542	1.08342	1.08098	1.0584	0.994671	1.03418	1.03246	1.01621	0.954749	1.07162	1.10835	1.01208	1.05739	0.957442	0.972475	1.07295	1.04003	0.852427	0.888286	1.00298	1.09074	0.984777	1.00232	0.946419	0.973077	1.02036	1.01671
GMPR2		0.946384	0.947992	0.952454	0.939522	0.954613	0.918432	1.05011	1.06338	0.992695	1.01061	1.06223	1.04312	0.961614	0.968826	1.02996	1.06174	1.0331	1.02934	0.97311	1.00453	1.02219	0.996982	0.873461	0.927728	1.04146	1.05514	1.06006	1.08347	0.948012	0.969323	1.04005	1.03837
FAM114A1		0.992647	0.993612	0.989026	0.963757	0.917985	0.916006	1.00931	0.969933	1.0177	1.01246	1.0089	0.995072	0.945987	0.934016	1.06583	1.04725	1.02491	1.0295	1.03154	1.03354	1.01356	1.02109	0.8843	0.861193	1.07186	1.08072	1.08155	1.07222	0.973407	0.970214	1.03143	1.03948
ANXA5		1.01851	1.02352	1.03645	1.02857	0.946705	0.941772	1.01899	0.991863	1.02183	1.01132	1.01479	1.01408	0.952099	0.94363	0.997959	1.00399	1.02259	1.03823	1.01998	1.0139	1.00216	1.0022	0.871777	0.88567	1.04277	1.06689	1.04122	1.04441	0.959877	0.956928	1.02996	1.03535
WASF2		1.00615	1.01858	0.988337	0.982563	0.949353	0.929609	1.02146	0.992983	1.0123	1.00173	1.03321	1.00999	0.947285	0.930838	0.992629	1.00401	1.02128	1.0459	1.02738	1.01572	1.01684	1.02378	0.916214	0.901065	1.04012	1.05484	1.03629	1.02565	0.966263	0.968552	1.04861	1.07044
NDUFS4	1	1.02091	0.990265	1.02431	0.991799	0.945776	0.946949	1.03469	1.00147	0.983827	1.01545	0.988694	1.01741	0.920099	0.945405	1.02124	0.996769	0.996194	1.00768	1.04486	1.01738	1.03996	1.04853	0.900914	0.887267	1.04161	1.03615	1.05038	1.05781	0.967692	0.944027	1.06888	1.0456
WDR70		0.9992	1.01647	0.999819	0.976895	0.9337	0.925252	1.05268	0.971193	1.02832	1.00248	0.993333	1.01889	0.992299	0.959197	0.999421	0.962953	1.04104	1.01595	1.04252	1.02294	1.06169	1.04058	0.900642	0.960543	1.05856	1.0141	1.00757	1.02513	0.949193	0.959427	1.01823	1.04978
CTNNBL1		1.03623	1.02736	1.04525	0.992585	0.999666	0.991949	1.04063	0.975196	0.999436	1.02845	1.02395	1.01497	0.992584	1.00931	0.947177	1.01357	1.0066	1.01856	1.05045	1.03438	0.98642	0.976818	0.936056	0.976762	0.991941	1.01429	0.980713	0.994344	0.931846	0.981805	0.964307	1.01638
B2M		1.05545	1.06578	1.04646	1.05013	1.00547	1.00531	0.983241	0.997619	0.997457	0.983134	1.00969	1.02287	0.975469	0.959841	0.968386	0.988489	1.04527	1.03747	1.00854	1.00609	0.99486	0.983237	0.889017	0.918176	1.02058	1.04689	1.02375	1.03243	0.96429	0.969582	0.972371	0.972643
RBBP7		1.03691	1.04059	1.03295	1.03533	1.01368	0.997889	1.02736	1.01684	1.01307	0.98701	0.974763	0.981556	0.992529	0.977041	0.979106	1.02277	1.02727	1.01239	0.995204	1.00004	0.996656	0.986938	0.906874	0.933288	1.02499	1.06361	1.00809	1.00018	0.964657	0.982024	0.976716	0.991659
DLST		1.03887	1.03532	1.02546	1.02401	0.997867	0.996396	1.06818	1.08409	1.01662	0.976863	0.987389	0.978476	0.992658	0.974834	0.9389	0.980172	1.03744	1.04158	0.983146	0.989497	1.03487	1.0324	0.886437	0.928838	1.00358	1.03258	0.977008	1.0026	0.961945	0.974616	0.990469	1.00688
LOC647979		1.0092	1.0022	0.994683	1.02503	1.00494	1.01921	1.07882	0.987917	0.986432	0.977839	1.01412	1.00311	1.00859	0.989216	0.932805	0.972164	1.04514	1.00204	1.01154	1.03003	1.01091	1.01144	0.920168	0.953092	0.997115	0.997995	1.01492	1.01148	1.00715	0.986624	1.00187	0.99219
PPA1		1.00209	1.00183	1.01287	1.04276	0.941041	0.955313	1.09977	1.07438	1.0129	1.01551	0.988923	1.03746	1.00302	0.983181	1.01243	1.05063	1.0453	0.98917	1.01537	1.02405	0.970448	0.939438	0.877267	0.933257	1.01769	1.01622	1.01894	1.02997	0.935113	0.924436	1.02936	0.999857
GNS		1.01858	1.01385	1.01755	1.0197	0.996179	1.00147	1.05601	1.07235	0.985754	0.965409	0.99985	0.997799	0.949444	0.961539	0.993825	1.02833	1.00899	1.00431	0.995573	0.984506	1.02928	1.02869	0.894789	0.907452	0.993457	0.989365	1.01961	1.01584	0.974676	0.974305	1.0457	1.05582
CLNS1A		1.0186	1.01419	0.990361	0.986577	0.991532	0.998789	1.11343	1.05479	0.944593	0.946569	0.986857	1.01995	0.984165	0.991713	1.04389	1.02683	1.01221	1.0109	0.999608	1.01168	0.997432	1.00709	0.891231	0.920568	1.00868	1.01085	0.991936	1.01161	0.972761	0.968366	1.02967	1.04259
SUMO2		1.02195	1.01539	1.00371	0.994688	0.967228	0.96262	1.07979	1.02632	1.00011	0.998177	0.985784	1.00213	0.985985	0.97946	1.05665	1.01957	0.970233	1.01869	1.00434	0.992778	0.998767	0.996851	0.925338	0.909894	1.01068	1.03055	1.01869	1.01881	0.971113	0.964526	1.03413	1.03502
MKRN1		1.04023	1.02596	1.00682	1.01004	0.980472	0.987464	1.06679	1.01624	0.999765	0.973312	1.03324	1.02522	1.02323	0.997859	0.976255	1.01865	1.0112	0.997722	0.983811	0.978477	0.990049	0.988798	0.866149	0.948559	0.985941	1.01497	1.01386	1.02797	0.985897	0.965476	1.03577	1.0238
PSAP		1.01545	1.02777	1.00672	0.997991	0.99116	0.979511	1.13464	1.02191	0.994147	0.971234	1.02537	1.00964	1.00415	0.976914	0.972825	1.0317	1.01711	1.02919	0.979969	0.972815	1.01398	1.00205	0.895005	0.935683	0.98475	1.01626	0.985241	0.996462	0.975269	0.98418	1.01643	1.03449
BTF3		0.998945	1.00562	1.00896	0.997232	0.960803	0.95424	1.053	1.00913	1.02284	1.00855	1.03974	1.05447	0.964112	0.962383	1.04833	1.01319	1.00445	1.02798	1.01076	1.00529	0.991774	0.993498	0.911849	0.891649	1.01041	1.04051	1.03059	1.03297	0.956184	0.947426	1.01943	1.02367
RPL5		1.00367	1.0043	1.00028	0.990147	0.954428	0.949651	1.04557	0.999805	1.01131	1.00808	1.0421	1.05702	0.973541	0.973451	1.03752	1.01263	1.01848	1.03163	1.01986	1.01629	1.00386	0.998898	0.916136	0.917831	1.00408	1.02332	1.02539	1.02571	0.953017	0.94091	1.02086	1.02024
RPL9		1.02852	1.00998	1.01293	1.00153	0.959316	0.962853	1.0473	1.00714	0.999974	1.00033	1.03014	1.06733	0.95015	0.955	1.0209	0.989552	1.02572	1.00822	1.02534	1.01919	0.987696	0.97947	0.911364	0.920298	1.01544	1.02512	1.04567	1.04918	0.948293	0.950341	1.02723	1.01847
RPS25		1.01586	1.02138	1.01855	0.998688	0.979387	0.97152	1.05189	1.00969	0.993585	0.999475	1.03776	1.0515	0.947845	0.977231	1.01139	0.993953	0.973613	1.02484	1.00771	1.00997	0.984165	0.982112	0.917314	0.915474	1.01659	1.03314	1.03868	1.04835	0.970275	0.971825	1.0117	1.01453
RPL34		1.04264	1.03306	1.03433	1.00568	0.987815	0.960961	1.06173	1.00918	0.995004	0.990927	1.05225	1.06493	0.960042	0.97239	1.03574	0.977168	0.992305	1.03159	1.01171	0.999846	0.974042	0.972125	0.924078	0.886272	1.01131	1.0277	1.0361	1.03903	0.939418	0.940635	1.01804	1.01197
RPS6		1.01249	1.01005	1.00744	0.990319	0.959666	0.95789	1.08368	1.00408	0.987921	1.00008	1.0385	1.06629	0.947036	0.96478	1.04667	0.990037	0.991739	1.02568	1.02232	1.00918	0.990431	0.989767	0.93836	0.917649	1.01277	1.01439	1.03555	1.03803	0.958297	0.955194	1.01506	1.01864
RPL38		1.01865	1.03221	1.02934	0.985433	0.961176	0.95863	1.04015	1.01258	1.02667	1.03405	1.06344	1.0714	0.973146	0.977397	1.04679	1.01061	0.964496	1.03665	1.00889	1.00582	0.985746	0.981677	0.903983	0.891385	1.00146	1.03306	1.01008	1.00321	0.95538	0.943901	1.01938	1.01322
RPL4		1.0119	1.0177	1.0138	1.00058	0.966202	0.965956	1.0262	0.997708	1.01565	1.01275	1.05305	1.0681	0.984506	0.990099	1.03026	1.00793	1.00504	1.02934	1.01875	1.01361	0.97696	0.976757	0.917383	0.914471	1.00784	1.01791	1.02354	1.02322	0.956981	0.954587	0.9959	1.00533
RPS24		1.02327	1.03641	1.02346	1.00485	0.963509	0.960884	1.00057	1.00468	1.01638	1.01259	1.03705	1.06012	0.965773	0.978872	1.02611	1.00095	0.990274	1.03804	1.0216	1.01582	0.989303	0.984081	0.934757	0.929949	0.997115	1.02501	1.01997	1.01252	0.949127	0.942067	1.01954	1.01535
RPL21		1.00823	1.02281	1.007	1.00396	0.96925	0.977193	1.04435	0.989082	0.997336	0.992617	1.02826	1.06792	0.973643	0.98629	1.01597	0.963782	1.00041	1.01964	1.03027	1.02171	0.966853	0.960193	0.939483	0.926029	1.03544	1.03884	1.03975	1.04711	0.963788	0.967751	0.997539	0.99751
RPL22		1.03172	1.02351	1.02335	0.980901	0.983988	0.978552	1.07371	0.974555	0.970616	1.0088	1.04118	1.06113	0.970867	1.00594	1.0336	0.954426	0.979613	0.997392	1.01915	1.01161	0.960837	0.965562	0.932895	0.917074	1.02844	1.02008	1.06182	1.05279	0.98095	0.97969	0.998128	0.977115
RPS13		1.0143	1.01238	1.00382	0.988345	0.984892	0.976779	1.07867	1.00399	0.961252	0.988231	1.0128	1.04769	0.994328	0.985398	0.994788	0.982861	1.00737	1.02383	0.998645	1.0041	0.981939	0.957649	0.915095	0.926588	1.02072	1.04083	1.04191	1.04939	0.97724	0.97388	1.02588	1.0244
EEF1G		1.01965	1.02659	1.0239	1.00857	0.961967	0.95403	1.02601	0.992505	1.0423	1.02753	1.06761	1.05923	1.00613	0.989115	0.993652	1.01205	1.01905	1.05257	1.01968	1.01019	0.986744	0.980992	0.885008	0.905524	1.00355	1.03416	1.01134	1.0125	0.941621	0.94677	0.983768	0.995694
RPL31		1.02915	1.02418	1.03433	1.00511	0.989264	0.978019	1.03524	1.00339	1.00635	1.0078	1.05758	1.06384	1.00291	0.996722	0.982686	0.995996	0.998846	1.01086	1.01238	0.995888	0.969386	0.9566	0.883654	0.90408	1.00844	1.03207	1.03114	1.04257	0.967871	0.981141	0.995555	0.996954
RPS20		1.01537	1.02957	1.01526	0.996978	0.984863	0.985927	1.06033	1.00564	1.00771	1.01267	1.05031	1.06025	0.983622	0.978747	0.994878	1.00102	1.00005	1.02803	1.01006	1.00184	0.984269	0.980996	0.879424	0.900259	1.01327	1.03956	1.02257	1.03559	0.951564	0.958819	1.00251	1.00805
RPS12		1.02803	1.0285	1.02544	1.01349	0.974031	0.962683	1.05311	0.999979	1.02701	1.02392	1.06625	1.06106	0.993333	0.984314	0.980703	0.999128	1.02635	1.03017	1.01875	1.01127	0.956973	0.938718	0.859877	0.896691	1.01363	1.03359	1.02389	1.04135	0.95645	0.966545	1.00624	0.998546
RPL7		1.03243	1.03558	1.02138	1.01239	0.965565	0.966754	1.05916	1.00005	1.02539	1.0223	1.05925	1.08088	0.959548	0.975537	1.0086	1.00047	1.02263	1.01903	1.03024	1.01958	0.983034	0.98394	0.887933	0.893412	1.00707	1.01243	1.02309	1.03176	0.926381	0.931103	1.00101	1.00207
OS9		1.01987	1.03403	1.01527	0.990825	0.9793	0.962281	1.05175	0.975107	1.01607	0.993794	1.04538	1.03765	0.989111	0.980041	0.97503	0.99373	1.03459	1.06402	1.02231	1.01103	1.00046	0.986639	0.891465	0.915533	1.01507	1.04133	1.00823	1.02301	0.96426	0.977189	0.98956	0.996048
RPS16		0.997537	1.01565	1.00491	0.995334	0.968933	0.961431	1.07818	0.98474	1.01984	0.997977	1.04738	1.04215	1.01766	0.986325	0.967739	0.990471	1.03183	1.06606	1.01058	1.00332	0.982156	0.970175	0.898923	0.924706	1.01077	1.05518	1.00586	1.02155	0.96906	0.977625	0.991772	1.00419
RPL10A		1.00707	1.0148	1.01006	0.991757	0.96047	0.959567	1.08092	1.00513	1.007	1.00104	1.03882	1.05015	0.991335	0.982692	0.99414	0.998079	1.02081	1.04199	1.02191	1.01825	0.992404	0.982102	0.916768	0.921048	1.00522	1.02176	1.00536	1.02105	0.959593	0.963793	1.00613	1.0088
RPL35		1.01601	1.02294	1.01249	0.993362	0.952517	0.948485	1.06929	1.00997	1.02384	1.02867	1.05562	1.06344	0.973621	0.985306	1.00851	1.00585	0.987702	1.03477	1.01796	1.00949	0.983222	0.977744	0.904932	0.916439	1.00832	1.02818	1.01312	1.00887	0.952528	0.951341	1.01516	1.02031
RPL35A		1.02481	1.02164	1.02915	0.989655	0.965254	0.952026	1.1113	1.01458	1.013	1.00551	1.04286	1.04798	0.974068	0.980539	1.02957	1.00395	0.995167	1.03945	1.01022	0.99223	0.988172	0.990983	0.901191	0.897883	0.997088	1.0184	1.011	1.01955	0.948593	0.944858	1.01981	1.0195
RPL37A		1.00431	1.01761	1.01652	1.00113	0.960485	0.952576	1.09668	1.01305	1.03074	1.01948	1.05387	1.05359	1.00187	0.980276	0.989262	1.02508	1.01524	1.0438	1.01658	1.01658	0.997214	0.979241	0.87309	0.905757	0.994573	1.03216	1.00052	1.02148	0.937073	0.949715	0.995651	1.0048
RPL7A		1.00359	1.0065	1.01081	1.00054	0.957599	0.952321	1.09693	1.00079	1.01794	1.00367	1.04666	1.04671	0.988651	0.979341	0.997786	1.0117	1.01118	1.04179	1.01412	1.00651	0.99392	0.990184	0.874891	0.893105	1.01716	1.04136	1.02199	1.03057	0.95294	0.954089	1.01204	1.02262
RPS3A		1.0238	1.01568	1.01143	1.00863	0.963406	0.970267	1.10078	1.00239	0.994922	0.986798	1.02592	1.0533	0.9509	0.959938	0.986367	0.992005	1.0279	1.03081	1.0263	1.02152	0.99232	0.982756	0.892201	0.9133	1.0168	1.02904	1.03459	1.04266	0.956372	0.95181	1.01647	1.0186
RPS7		1.02295	1.02076	1.01707	1.00646	0.938093	0.934222	1.07689	1.03259	0.999584	1.01677	1.03872	1.05439	0.948924	0.95363	1.0236	1.03198	0.994195	1.03926	1.01377	1.01189	1.01465	0.996437	0.882722	0.881341	1.02331	1.03586	1.02466	1.03429	0.938197	0.935226	1.0267	1.03085
USP48		1.00386	0.989427	1.02632	1.01734	0.978808	1.0031	1.06943	0.99265	0.991595	0.993029	1.00093	1.0046	0.917588	0.949242	1.00199	1.00769	1.01314	1.03495	1.04199	1.05344	1.00241	1.02142	0.907544	0.915657	1.03799	1.0294	1.04194	1.03769	0.967771	0.945371	1.0035	0.998198
JTB		1.04219	1.03834	1.01061	0.977383	0.975876	0.960062	1.10713	0.982323	1.02959	0.996606	1.04686	1.05391	0.985749	1.00085	0.97531	0.993379	1.04828	1.0618	1.05082	0.999109	0.977238	0.937504	0.895013	0.935167	0.991635	0.99716	0.979919	1.01537	0.934936	0.979354	0.996834	1.02369
RPL13		0.991967	1.0059	1.00518	0.989797	0.971678	0.953956	1.13596	1.00462	1.01471	0.997713	1.04807	1.04028	1.01675	0.984473	0.967611	1.00969	1.02877	1.04592	0.999335	0.992075	0.988009	0.976679	0.872187	0.910614	1.00664	1.03777	1.01732	1.0236	0.95744	0.976904	1.007	1.02139
RPLP2		1.01011	1.02772	1.01463	1.00374	0.968746	0.960329	1.13197	1.0006	1.04214	1.01876	1.04451	1.04881	1.01317	0.982006	0.983367	1.01716	1.01165	1.02799	1.00075	0.994586	0.970916	0.958345	0.862705	0.908632	1.00057	1.03684	0.998947	1.0189	0.953714	0.963285	1.01215	1.01227
RPS21		1.02256	1.02314	1.01475	0.978498	0.952876	0.943039	1.14019	1.01692	1.01926	0.990778	1.02326	1.0169	1.02536	0.980893	0.970406	1.00794	1.04898	1.06004	1.00965	1.00369	0.99189	0.967065	0.888754	0.926208	1.00485	1.0501	0.992452	1.00501	0.939668	0.95981	1.01425	1.01084
RPLP1		1.01387	1.02434	1.0184	0.993582	0.980039	0.967498	1.10944	0.992735	1.03451	1.02273	1.05464	1.04697	1.01944	0.996034	0.98342	0.995571	1.01505	1.03796	1.0074	0.999184	0.962868	0.95942	0.899407	0.920638	0.995173	1.0255	0.997997	1.00342	0.961883	0.971394	0.991882	0.997615
RPS19		1.02696	1.03305	1.02497	0.996017	0.97341	0.961447	1.11708	0.982897	1.0109	1.00057	1.05313	1.05275	0.985654	0.976261	0.982988	0.988823	1.00052	1.03253	1.00703	1.0005	0.972277	0.961361	0.905151	0.913024	1.01522	1.03792	1.02331	1.03181	0.964929	0.972491	0.993786	1.00124
RPS27A		1.02839	1.02005	1.0163	0.994857	0.948126	0.950231	1.14716	0.985044	1.03208	1.01456	1.02967	1.06159	0.97891	0.97212	0.993085	0.982045	1.0155	1.03913	1.0187	1.0156	0.969286	0.96252	0.891552	0.920389	1.01065	1.0254	1.02275	1.03716	0.935611	0.945858	1.02603	1.00964
RPL13A		1.01568	1.03458	1.02319	1.02404	0.980112	0.967652	1.09784	0.983309	1.01631	0.991024	1.04782	1.05071	1.005	0.979962	0.929075	0.978412	1.05276	1.06525	1.01422	1.01142	0.982355	0.967365	0.856439	0.899689	1.03014	1.06297	1.03319	1.05288	0.941343	0.964024	0.963542	0.977678
RPS3		1.00982	1.02366	1.02259	1.0141	0.969981	0.957678	1.11327	0.993347	1.02692	1.00339	1.04991	1.04612	1.00622	0.977128	0.936004	0.991973	1.03878	1.0716	1.0149	1.01458	0.977563	0.958371	0.878844	0.921594	1.00696	1.05088	1.00517	1.01896	0.955463	0.965887	0.981377	0.996964
RPL18		0.997841	1.02622	1.02116	1.00534	0.964131	0.94761	1.18099	1.02153	1.03051	0.996394	1.04973	1.03313	1.00415	0.956902	0.964739	1.01206	1.02921	1.06196	1.00205	0.993909	0.985626	0.972745	0.878509	0.90447	0.997756	1.05368	0.997801	1.00343	0.934166	0.945165	1.00494	1.02215
RPS14		1.00862	1.03128	1.02548	1.02238	0.957817	0.953978	1.15401	1.00095	1.0466	1.00584	1.0452	1.04331	1.01503	0.969571	0.927806	1.00447	1.0494	1.07068	1.02275	1.00764	0.987757	0.967966	0.842428	0.9059	1.00385	1.05583	0.995858	1.01074	0.929198	0.936302	0.99557	1.00579
RPS9		0.999965	1.01325	1.00857	0.994358	0.980826	0.967414	1.16004	1.00505	1.01377	0.982569	1.02271	1.01351	0.998752	0.976264	0.9353	0.991197	1.05782	1.07365	1.02913	1.01883	1.01312	0.990782	0.884201	0.926328	0.992244	1.03381	0.994548	1.00653	0.950337	0.968744	0.997305	0.999081
AXL		1.00817	1.01203	1.03106	1.02906	0.948323	0.943521	0.972611	0.947562	1.02605	0.994813	1.03637	1.00403	1.04853	1.00644	0.923621	0.957947	1.05541	1.07275	1.04126	1.03536	0.92176	0.916105	0.911621	0.919591	1.0692	1.10596	1.04644	1.04572	1.00715	1.0056	0.963411	0.992536
FGFR1		1.02256	1.05594	1.02939	1.03329	0.998933	0.986561	1.01977	0.980178	1.03003	0.991327	1.03711	0.998055	1.06093	1.00769	0.912078	1.00107	1.02962	1.05688	0.980795	0.972907	0.939798	0.928255	0.873159	0.918202	1.03773	1.09362	1.0145	1.02064	0.995194	1.00874	0.964562	1.0005
ATP5G3	1	0.999566	1.00751	1.06255	1.04449	0.959835	0.978417	0.962239	0.994197	1.09243	1.04242	1.02537	1.04714	1.05157	1.00771	0.941302	0.996587	1.04347	1.02057	1.00812	0.999061	0.996688	0.945851	0.868911	0.936407	1.06281	1.07805	1.02691	1.05344	0.951166	0.93373	0.931381	0.930118
SUMO3		1.01551	1.04097	1.0492	1.05104	0.997617	0.996444	0.941144	0.974994	1.04944	1.02021	1.00107	1.00389	1.03656	0.992757	0.941814	1.02284	1.03512	1.05919	1.01911	0.997957	0.971679	0.949088	0.858981	0.930624	1.02916	1.08591	0.992346	1.02355	1.00128	0.997953	0.938991	0.973542
TAPBP		1.02939	1.0551	1.00961	1.00918	1.02092	1.0273	0.95329	0.967212	1.0444	1.01704	1.03224	1.00526	1.02618	0.986722	0.963462	0.963154	1.03789	1.07371	1.03897	1.00823	0.992242	0.983444	0.902675	0.870828	1.05581	1.09217	1.02734	1.02721	0.957569	0.941224	0.932974	0.947226
CCNDBP1		1.00024	1.01978	0.993816	0.975168	0.932032	0.901998	0.984761	0.951332	1.11957	1.05976	1.05147	1.04691	1.00088	0.972025	0.923038	0.934812	1.07199	1.04299	1.02834	1.0082	0.9827	0.971042	0.849941	0.924995	1.09841	1.11929	1.05524	1.06085	0.968792	1.01435	0.975119	0.960155
CTSZ		0.988369	1.008	1.01471	1.00907	0.925624	0.907446	0.974704	0.894607	1.09255	1.05372	1.06473	1.04638	1.03974	0.97932	0.944096	1.01802	1.07085	1.07915	1.02051	1.01007	0.976265	0.960959	0.837101	0.894516	1.07195	1.12573	1.05495	1.06695	0.988389	1.00666	0.93415	0.940719
PDHB		1.01123	1.00627	1.00239	1.0052	0.955146	0.928674	0.987904	0.961043	1.07716	1.06296	1.02209	1.05067	0.948926	0.963141	0.980585	0.971967	1.07106	1.04639	1.06513	1.07089	1.04292	1.02	0.845293	0.886603	1.04484	1.03411	1.04795	1.0501	0.940026	0.957409	0.973773	0.96817
WDTC1		0.987142	1.00943	0.974606	0.97402	0.952985	0.942027	1.0182	0.98743	1.04558	1.04067	1.06423	1.00632	1.01337	0.966769	0.962722	1.0126	1.05091	1.09097	1.03789	1.02077	1.0213	1.019	0.847364	0.894284	1.04867	1.07623	1.01697	1.01863	0.988063	0.971868	0.958377	0.980607
POLR2J		1.0212	1.0216	1.03493	1.00258	0.996695	0.927079	0.899604	0.970342	1.03871	0.996513	1.0208	1.06614	1.03406	1.00798	0.925668	1.00229	0.998922	1.11897	0.997849	1.02292	0.96953	0.95351	0.892211	0.933861	1.02067	1.11125	1.02859	0.998807	0.957377	1.01663	1.01461	0.9981
PIGT		1.01293	1.04162	1.00884	1.00487	0.961628	0.944393	0.879925	0.995792	1.01736	1.00257	1.06099	1.03985	1.00599	0.958897	0.952121	1.00277	1.06399	1.11069	1.02734	1.02161	1.03237	1.01693	0.865367	0.897845	1.04595	1.09826	1.03378	1.02416	0.950633	0.94474	0.973541	1.00223
RPL18A		0.998368	1.00917	1.02096	1.00773	0.991356	0.946827	0.933908	1.02379	1.0427	0.991575	1.07747	1.08	0.996114	0.953143	0.924083	0.999953	1.03985	1.11079	0.998658	0.97717	0.990731	0.958093	0.850787	0.929211	1.02544	1.07889	1.03287	1.04668	0.986033	0.97738	0.996749	1.00351
LCMT1		0.971881	1.02404	1.02597	1.02804	0.937293	0.930164	0.942393	0.973807	1.08168	1.03886	1.0208	1.07491	1.03343	0.986657	0.962948	1.0224	1.03765	1.00442	1.02202	1.06251	0.995929	0.9655	0.858433	0.922568	1.06139	1.07489	0.988814	1.00785	0.973448	0.987321	0.976966	1.00503
WDR1		1.00654	1.02501	1.03985	1.03414	0.909673	0.900233	0.931636	0.950433	1.11831	1.09016	1.06424	1.04957	1.00704	0.964148	0.942438	0.992607	1.04371	1.06541	1.0464	1.03994	0.942601	0.94128	0.890022	0.93488	1.0194	1.06455	0.992364	1.00398	0.951929	0.956801	1.0347	1.04603
DGCR8		1.00016	1.03434	0.985221	0.993417	0.922215	0.94457	1.02206	0.939804	1.06584	1.04459	1.11483	1.05802	1.037	0.999842	1.01252	1.01693	1.05421	1.05855	1.07358	1.05736	0.994755	0.961637	0.924072	0.941888	0.9678	1.00009	0.994671	0.970743	0.921828	0.940276	0.96959	0.977591
C17orf76-AS1		0.985235	0.979641	0.970219	0.964176	0.959132	0.953211	1.0242	0.981509	1.03941	1.03581	1.0962	1.10199	1.02175	1.02362	1.04798	1.00584	1.0089	1.02694	1.00446	1.00223	0.971564	0.963656	0.940392	0.917063	0.996016	1.00628	1.01546	1.00971	0.959204	0.960772	1.01066	1.01676
RPS23		0.980614	0.981455	0.968443	0.947673	0.941934	0.923005	1.03437	0.946437	1.03874	1.043	1.07845	1.08904	1.02714	1.035	1.00794	0.994855	1.04251	1.05321	1.04023	1.03446	0.976764	0.97387	0.923056	0.925606	1.0122	1.03117	1.02154	1.02807	0.963336	0.968247	0.990485	0.977172
AHSA1		0.99984	1.01296	1.03412	1.02356	0.966264	0.945879	1.03684	1.01788	1.09307	1.04827	1.04874	1.05471	1.05871	1.01246	1.01943	1.07146	1.02065	1.02503	1.00822	0.986613	1.01483	0.987275	0.899771	0.945774	0.943122	0.996121	0.938337	0.966287	0.897296	0.923088	0.996839	1.00657
C2orf28		1.00461	1.017	1.01714	0.99721	0.988134	0.973948	1.02648	1.03007	1.05285	1.01173	1.04231	1.03891	1.03485	0.99955	1.05677	1.10926	1.0299	1.05175	1.02058	1.00524	1.0186	1.01081	0.882804	0.929218	0.937715	0.992424	0.956249	0.965474	0.915884	0.940547	0.957833	0.984159
ACTB		1.00366	1.02353	1.03546	1.03532	0.93368	0.928934	1.01629	0.991777	1.12798	1.09466	1.09712	1.07533	1.04503	0.997067	1.04977	1.05374	1.04272	1.06405	1.03069	1.02663	0.994545	0.986638	0.878047	0.867517	0.95538	0.995166	0.940587	0.944157	0.895678	0.900772	0.974526	0.993555
SSR2		1.02887	1.03511	1.00018	0.985548	0.959721	0.950161	1.0204	0.988998	1.08734	1.0573	1.05875	1.05906	1.04453	1.01561	1.04512	1.06408	1.0524	1.07927	1.03475	1.03106	0.998254	0.988493	0.896446	0.913903	0.961864	0.997786	0.948642	0.943921	0.891518	0.912599	0.967276	0.981042
BET1L		1.01476	1.00674	1.00455	0.986523	0.945308	0.932516	1.05534	0.99968	1.08114	1.039	1.08059	1.07226	1.06664	0.996307	1.01439	1.06804	1.05769	1.10332	1.01685	0.974001	1.00344	0.998309	0.886259	0.920382	0.943553	0.982402	0.899836	0.916872	0.923333	0.946508	1.01941	1.04407
RAN		0.976301	0.986867	1.01288	1.01165	0.922091	0.912064	1.02173	1.00299	1.10048	1.0683	1.05801	1.06251	1.02073	0.985708	1.01426	1.0668	1.06818	1.05852	1.02628	1.02722	1.01138	0.99908	0.884569	0.936636	0.97908	1.02288	0.940975	0.965448	0.918858	0.922215	0.998284	1.01702
RIC8A		0.976817	0.994462	0.99719	1.00252	0.955302	0.937414	1.05899	0.993095	1.10546	1.0672	1.07038	1.05003	1.02127	0.971801	0.981678	1.07739	1.0508	1.06522	1.0458	1.04036	0.992999	0.989131	0.857034	0.918783	0.993308	1.02587	0.945542	0.968131	0.906464	0.910673	1.00013	1.02874
AKT1S1		0.952688	1.009	1.0093	0.960155	0.920087	0.878178	1.0165	1.01027	1.11313	1.09461	1.09695	1.07304	1.0499	1.01444	1.02066	1.05118	1.00497	1.09042	1.01596	0.99682	1.00998	0.999754	0.907406	0.949346	0.979754	1.03227	0.96381	0.94131	0.942807	0.94111	0.951894	1.00231
EIF4G1		0.991135	1.00458	1.00564	1.00357	0.94759	0.944992	1.0287	0.9666	1.11293	1.08641	1.08369	1.04287	1.06385	1.02661	0.994255	1.04413	1.01614	1.04587	1.00806	1.0044	0.974011	0.977622	0.930203	0.943916	0.965166	0.998684	0.936157	0.942567	0.94399	0.946117	0.997709	1.02184
POLDIP2		0.96315	0.992214	0.981265	0.985873	0.937659	0.91354	1.0189	0.992909	1.10596	1.08551	1.07403	1.07054	1.06768	1.01596	1.03042	1.06565	1.00772	1.03704	1.00676	1.00181	0.989641	0.983863	0.902949	0.957269	0.99024	0.997686	0.951119	0.954273	0.944725	0.955967	0.99343	1.02426
MBD1		0.989867	0.981782	1.01267	0.997032	0.937188	0.940566	1.06057	0.930726	1.10993	1.04688	1.09899	1.06983	1.05225	1.01943	1.01345	1.03669	1.02508	1.04988	1.00642	1.0052	0.98252	0.983067	0.916204	0.926098	0.977097	1.03021	0.969435	0.96852	0.956572	0.928336	0.974163	1.00336
HK1		0.982658	1.00009	1.02336	1.02238	0.936586	0.923561	1.02778	0.963459	1.121	1.08292	1.05341	0.998731	1.08579	1.02649	0.961601	1.03327	0.98893	1.01786	0.991887	0.981311	0.966606	0.954019	0.901896	0.955918	1.00942	1.05961	0.970785	0.972896	0.964868	0.974965	1.01032	1.03563
CTNNB1		0.972141	0.983792	1.00103	1.00312	0.976939	0.975354	0.983925	0.938099	1.10099	1.07095	1.05233	1.04218	1.07426	1.03815	0.983467	1.04913	1.0377	1.01187	1.02249	1.01818	0.993399	0.986419	0.904399	0.956539	0.974445	1.00338	0.961323	0.981249	0.961631	0.979275	0.971107	0.990729
RRAGA		0.968844	1.0177	0.990138	0.999214	0.971429	0.964056	1.03324	0.971159	1.07465	1.04669	1.05689	1.05022	1.04133	1.03112	0.954591	1.04976	1.02617	1.01925	0.983239	0.992933	0.989311	0.99102	0.869967	0.958355	1.00751	1.04588	0.987615	1.0025	0.970327	0.985891	0.967441	0.981569
DDB1		1.03341	1.03785	1.03894	1.0459	0.998745	0.994503	0.965953	1.0077	1.07652	1.03131	1.05783	1.02728	1.03069	0.996506	0.984196	1.04959	1.00893	1.02638	0.992304	0.993339	0.991496	0.977751	0.887351	0.923968	0.9744	1.01485	0.973973	0.983302	0.94605	0.952598	0.978956	0.997429
HINT1		1.00191	1.01822	1.02226	1.0189	0.977027	0.966043	1.00577	1.00279	1.06979	1.0372	1.06431	1.07454	1.04583	1.02409	0.997847	1.02464	1.03222	1.04194	1.0104	0.990455	0.975928	0.971598	0.893418	0.939422	0.969088	1.01296	0.967723	0.980525	0.955018	0.942871	0.983537	0.981715
USP22		0.992828	1.0211	1.02024	1.02517	1.00143	0.999368	1.01965	0.995775	1.09487	1.0531	1.07442	1.03884	1.06478	1.02501	0.945272	1.04434	1.02249	1.03512	0.993308	0.988185	0.972595	0.955456	0.86579	0.905242	0.971193	1.00834	0.959279	0.970535	0.958926	0.961299	0.994316	1.02173
HAX1		1.00571	1.0302	1.01466	0.984669	0.931252	0.92051	0.988943	0.977838	1.12106	1.0998	1.1206	1.11977	1.02401	1.0109	0.93507	1.00886	1.07313	1.11137	1.03374	1.01836	0.941663	0.92897	0.90793	0.943206	0.971333	1.00445	0.95173	0.955902	0.922165	0.946057	0.99358	1.00257
KPNB1		1.01241	1.01919	1.01359	1.01604	0.95844	0.957543	0.997605	0.983201	1.10626	1.08983	1.06998	1.05139	1.00855	1.00015	1.00919	1.01568	1.03941	1.04767	1.0229	1.02597	0.95341	0.94986	0.927079	0.925716	0.993639	1.00967	0.967412	0.960272	0.935103	0.931907	0.991934	1.00902
XPO6		0.980445	0.99579	1.0365	1.0269	0.9738	0.955336	0.972688	0.984486	1.10016	1.06466	1.0787	1.0665	1.03248	0.998958	0.944478	1.02131	1.05226	1.04464	1.0424	1.04044	0.936918	0.950182	0.88527	0.928609	1.00526	1.03569	0.978581	0.984217	0.931339	0.929596	0.992172	1.02923
DECR1		1.04633	1.02513	1.02042	1.03459	0.975004	0.966527	0.97717	1.00324	1.04994	1.01745	1.01109	1.05315	0.942981	0.92832	1.00441	1.01694	0.995387	0.985088	0.990214	1.01475	1.01588	0.959345	0.899025	0.935364	1.05807	1.06336	1.05757	1.0859	0.954212	0.943809	1.01395	0.955386
GTF2I		0.998239	1.02833	0.973172	1.00791	0.974889	0.954097	0.989673	0.972025	1.05186	1.05368	1.07379	1.08237	0.975947	1.01217	0.973856	1.0224	0.98833	1.03092	1.01307	0.999529	0.95073	0.953645	0.887634	0.886514	1.03485	1.05601	1.08689	1.06729	0.974167	0.959344	0.986244	0.98042
CDC16		0.988578	0.989392	1.02003	1.01127	0.932356	0.943727	0.972721	1.00852	1.04997	1.06158	1.06132	1.05987	0.947951	0.989931	1.03428	1.03042	1.01844	0.992965	1.01559	1.00339	0.984492	0.980144	0.888018	0.909963	1.02624	1.01663	1.04336	1.053	0.974829	0.974152	1.01347	1.00341
PDZD11		1.00522	0.983812	1.02518	1.02069	0.962791	0.95719	0.974755	0.995765	1.0523	1.06255	1.02537	1.05598	1.01362	0.96492	1.01529	1.04927	1.01766	1.03265	1.03282	1.02871	1.02502	0.999917	0.898151	0.917663	1.00218	1.03371	1.02089	1.03158	0.93484	0.916513	0.971886	0.97111
VPS39		1.01923	1.02935	1.01686	1.01344	0.966603	0.976654	0.977995	1.00368	1.06343	1.032	1.06844	1.04782	0.997125	0.976568	1.00753	1.05668	1.00182	1.02578	1.00206	1.00733	0.985899	1.01401	0.854784	0.889739	1.01836	1.02767	1.01422	1.04212	0.955705	0.94019	0.981937	0.984981
SCRN1		1.00553	0.999042	1.02065	1.01958	0.948657	0.963851	0.948997	1.0242	1.09795	1.09371	1.09556	1.07635	0.990647	0.974945	1.01804	1.02896	1.00728	1.00122	1.0177	1.01722	0.957422	0.969371	0.838637	0.845676	1.0355	1.04751	1.03744	1.04268	0.93872	0.930852	1.00871	0.997373
FAM54B		1.01174	1.01693	1.01925	1.0111	0.986951	0.980141	0.94455	0.998218	1.05926	1.03791	1.07148	1.04196	1.05075	1.00465	1.01816	1.0054	1.00656	1.0287	1.06208	0.981953	0.97303	0.969243	0.875392	0.918062	1.01844	1.03683	1.00082	1.02669	0.953978	0.988616	0.949534	0.951605
CTNNA1		1.00366	1.01087	1.00762	1.00747	0.942375	0.939667	0.945383	0.939954	1.1015	1.07272	1.06836	1.05711	1.02517	0.998162	1.00059	1.02861	1.02863	1.03631	1.02318	1.01975	0.976615	0.970438	0.896434	0.925227	1.03571	1.05574	1.01419	1.02244	0.945694	0.94849	0.969427	0.98251
DYNLL1		0.998003	1.01642	1.00447	1.00644	0.954023	0.946118	0.977446	0.97182	1.07706	1.06086	1.03236	1.03435	1.04555	1.02277	1.00143	1.04284	1.00033	1.0329	0.985758	0.989471	0.963883	0.954232	0.902253	0.941921	1.02207	1.06444	1.00797	1.01657	0.963767	0.977547	0.989875	0.995036
NEDD8		0.997704	1.03079	1.02553	0.998722	0.95722	0.944381	0.938304	1.00329	1.05602	1.07307	1.06512	1.06411	1.01467	1.01322	1.01624	1.03101	1.00646	1.0287	0.996026	1.01619	1.01396	0.974173	0.903329	0.938344	1.00559	1.04074	0.973048	1.03695	0.94426	0.947407	0.979259	0.966154
HNRNPUL1		1.00228	1.02005	1.00739	1.00623	0.949052	0.939474	0.986083	0.969912	1.08371	1.04619	1.05652	1.03588	1.00404	0.978031	1.00924	1.01966	1.03159	1.08247	1.03174	1.02197	1.00721	0.998179	0.899955	0.908637	1.03385	1.06835	1.00636	1.0035	0.952359	0.95099	0.935355	0.953741
ARF1		0.983399	1.00274	1.00269	0.996329	0.953399	0.945324	0.961137	0.974773	1.08296	1.05728	1.06055	1.04362	1.04711	1.00892	1.00669	1.04473	1.031	1.05804	1.0271	1.00971	1.01401	1.00442	0.914917	0.940185	0.999385	1.04088	0.975032	0.979979	0.952145	0.958722	0.951833	0.97099
YBX1		0.99426	1.01867	1.00873	1.00302	0.937434	0.930961	0.966222	0.980479	1.06761	1.0471	1.06087	1.05145	1.02565	1.00584	0.997495	1.02756	1.00393	1.05479	1.0123	1.00309	0.992967	0.987998	0.922507	0.94772	1.02134	1.06191	0.996034	1.00504	0.97004	0.974108	0.952174	0.9707
RAB5C		1.00498	1.04202	1.04014	1.03037	0.955069	0.943227	0.952933	1.00087	1.09725	1.06714	1.06104	1.04186	1.03244	0.979353	0.987789	1.03943	1.02481	1.0639	0.997637	0.991491	0.991378	0.981454	0.898678	0.92202	1.00987	1.06608	0.975178	0.976303	0.948092	0.954752	0.945531	0.976928
SNX12		1.02892	0.99993	1.05286	0.984476	0.967157	0.974881	0.963228	1.01079	1.10034	1.03527	1.03191	1.04183	1.05069	1.03089	0.984206	0.978464	0.975397	1.05746	0.99025	0.997038	0.99798	1.00621	0.903689	0.907142	1.03232	1.02549	0.982227	0.995054	0.949507	0.983211	0.966394	0.994789
DDX42		1.0093	1.01012	0.988681	0.992818	0.972346	0.999681	0.964519	0.99226	1.04224	1.03036	1.08065	1.04742	1.01027	1.01619	0.991277	1.01608	0.996982	1.01049	0.998401	1.00142	0.98186	1.00027	0.952494	0.957821	0.99623	1.01128	0.993745	0.98817	0.981335	0.992498	0.99022	0.982565
CLTC		1.0007	0.998228	1.01278	1.04027	0.96685	0.971647	0.959187	1.01771	1.0573	1.03975	1.03733	1.01959	1.00585	0.989835	1.00745	1.05637	1.02489	0.994339	1.01186	1.01089	1.00219	1.00781	0.92227	0.956405	0.991462	1.00878	0.989917	1.00306	0.962877	0.972435	0.97504	0.984923
LAMP1		0.985539	1.01097	1.00425	1.00644	0.959065	0.954675	0.972455	1.025	1.02847	1.00507	1.05345	1.03904	1.03035	0.99404	1.00991	1.05879	1.02342	1.03532	0.993869	0.986549	1.03448	1.02296	0.922148	0.951321	0.977798	1.01169	0.968918	0.982261	0.97347	0.980109	0.990308	1.00786
UBE2E3		1.01155	1.02456	1.00548	1.03241	0.919832	0.944696	0.983371	1.01409	1.02888	1.00983	1.00949	1.02938	1.03977	1.02877	1.01777	1.07705	1.02989	1.02143	1.00312	0.999034	1.02323	1.01496	0.900014	0.955407	0.992673	1.00715	0.980737	0.996923	0.988755	0.993153	0.956523	0.960068
VPS29		0.999469	0.985031	1.00079	0.996689	0.964234	0.956793	0.953683	0.987808	1.05854	1.04106	1.01352	1.0414	0.974647	0.998499	1.04456	1.0604	1.00885	0.999631	1.01269	1.02059	1.02294	0.99847	0.951798	0.965945	1.03119	1.05072	0.964273	0.988655	0.996337	0.982163	0.956429	0.972213
EIF3H		1.01235	1.02415	1.01052	1.00794	0.972718	0.972168	0.92407	1.01481	1.03149	1.02079	1.05991	1.06584	0.991279	0.991688	1.00991	1.01741	0.996422	1.01139	0.998754	1.0062	0.98634	0.983558	0.8984	0.917747	1.01167	1.03213	1.02247	1.03691	0.949945	0.954597	1.02763	1.03877
RPL39		1.03829	1.03789	1.03442	1.02599	0.995247	0.976395	0.937699	1.02819	1.01914	1.01352	1.03378	1.05667	0.995124	0.981686	0.978826	1.00675	1.03747	1.02917	1.02307	1.01877	0.991203	0.973252	0.887356	0.926231	0.999578	1.01474	1.00225	1.01545	0.943801	0.95968	1.01814	1.00021
EIF3L		0.992855	1.01619	1.01188	1.01262	0.968603	0.95303	0.920515	0.998672	1.01765	0.989706	1.04874	1.03592	1.01061	0.98386	0.960144	1.01331	1.03923	1.04514	1.01658	1.00685	1.01085	0.997844	0.887764	0.927277	1.02614	1.06808	1.02965	1.03727	0.965367	0.975819	1.01034	1.02149
RPS15A		1.00715	1.02055	1.01654	1.01086	0.970968	0.952281	0.950552	0.997975	1.02512	1.00008	1.03411	1.0421	1.01396	0.985957	0.966016	1.00003	1.04846	1.07462	1.0228	1.01416	0.997639	0.978469	0.884313	0.924911	1.01402	1.06432	1.00718	1.02409	0.962372	0.959913	1.01446	1.01402
PPIA		0.990977	1.00166	1.00758	1.00203	0.960166	0.951083	0.946075	0.978316	1.05482	1.038	1.02561	1.02644	1.01559	0.999621	0.961312	0.998892	1.02957	1.04397	1.02041	1.01316	0.991739	0.984135	0.902332	0.942561	1.0262	1.06011	1.00526	1.0158	0.973946	0.983912	1.01947	1.02925
SRI		1.03753	1.05207	1.02178	1.00388	0.987211	0.980462	0.901969	1.01031	1.0714	1.01049	1.00508	1.02456	1.02266	0.991	0.960454	1.03001	1.06688	0.999131	0.998161	1.00647	0.998532	0.993463	0.9124	0.922809	1.02141	1.05805	1.00653	1.02523	0.944442	0.95856	0.986824	0.990259
HNRNPK		1.01786	1.02145	1.0173	1.01512	0.962685	0.966064	0.927511	0.954384	1.05879	1.05069	1.0441	1.04773	0.985489	0.981712	1.00293	1.00164	1.04323	1.04603	1.0415	1.03866	0.972924	0.974811	0.938465	0.947203	1.02057	1.03544	0.99883	1.00613	0.949745	0.958568	0.984876	0.987554
RPL6		1.01963	1.02066	1.01698	0.991657	0.959292	0.950904	0.946483	0.949407	1.03243	1.02868	1.07802	1.0839	0.992067	0.998632	1.01278	0.98466	1.00868	1.04823	1.03483	1.02617	0.980778	0.979747	0.940855	0.932717	1.02061	1.03661	1.03332	1.03121	0.967981	0.965923	0.958445	0.96771
PABPC1		0.995833	1.01727	1.00455	1.00861	0.966861	0.964741	0.95506	0.962552	1.02124	0.999627	1.05403	1.03828	1.01167	0.983603	0.996065	0.986721	1.04905	1.07618	1.03008	1.031	0.97385	0.967862	0.937494	0.933012	1.01367	1.04842	1.01997	1.02333	0.99521	0.991225	0.962226	0.980701
RPL27		1.01399	1.02688	1.0175	1.01504	0.974756	0.972209	0.965271	1.00272	1.01534	1.01534	1.03089	1.04069	1.02041	0.995149	0.990288	0.985186	1.02286	1.06987	1.02194	1.01198	0.989329	0.967654	0.934451	0.942432	1.00175	1.04313	1.00368	1.02199	0.958325	0.962955	0.982984	0.983005
RPL23		1.01177	1.00732	1.006	0.982361	0.959887	0.955577	0.970739	0.983737	1.00323	1.01375	1.05385	1.05902	0.98012	0.986356	1.04294	0.985961	0.993828	1.01654	1.02023	1.0081	0.982316	0.983904	0.948271	0.91469	1.01554	1.03423	1.04088	1.04323	0.979209	0.976196	1.02302	1.01719
RPL23A		1.00289	1.01925	1.00308	0.984388	0.974128	0.970503	0.961343	0.986264	1.01549	1.01868	1.04965	1.05984	1.00047	0.999881	1.02018	0.993183	0.999198	1.04535	1.01296	1.00915	0.973358	0.97399	0.935659	0.93639	1.01058	1.04073	1.01191	1.01995	0.984047	0.977339	1.00441	1.00575
RPS27		1.01247	1.02755	1.01192	0.981067	0.984612	0.976087	0.957177	1.01249	1.0056	1.0062	1.0432	1.04877	0.996965	0.991105	0.999743	0.997927	0.99473	1.03621	1.00273	0.99521	0.974994	0.975491	0.924808	0.924923	1.01131	1.0362	1.03037	1.03517	0.977093	0.982037	1.0195	1.02634
RPL15		1.0287	1.02894	1.02304	1.0147	0.994037	0.990243	0.949896	0.993621	1.0049	0.997375	1.04907	1.05527	0.998854	0.995437	0.995944	0.987298	1.02063	1.03624	1.01744	1.00824	0.968296	0.95967	0.904814	0.914445	1.02034	1.04213	1.03085	1.04001	0.96957	0.972191	0.990052	0.997751
TPT1		1.027	1.03122	1.02238	1.01414	0.980755	0.979468	0.961398	0.980542	1.03246	1.02251	1.05695	1.06622	1.00547	1.00086	0.990537	0.978871	1.00857	1.03609	1.00467	0.999889	0.957725	0.951007	0.91218	0.913244	1.01674	1.04458	1.02925	1.02945	0.981141	0.977573	0.993863	0.993236
EEF2		0.992706	1.01175	1.00553	1.00236	0.969209	0.961526	1.04228	1.01895	1.03437	1.00163	1.07004	1.04417	1.02785	0.987891	0.990118	1.04745	1.02367	1.04507	0.997686	0.994528	0.998283	0.987202	0.860426	0.895032	0.995408	1.03174	0.994344	1.00124	0.953245	0.96003	1.01642	1.03785
GNB2L1		0.993754	1.01493	1.0124	1.00538	0.960341	0.943757	1.04415	1.01292	1.03855	1.00396	1.05283	1.03293	1.0186	0.966364	0.96739	1.03429	1.04555	1.06791	1.00495	1.00093	1.01433	0.998202	0.849853	0.898459	1.0079	1.05636	0.99944	1.00956	0.938018	0.952819	1.01566	1.03751
RPL30		0.998104	1.02047	1.01134	0.999591	0.976772	0.960638	1.01547	1.01462	1.03119	1.00079	1.04544	1.04262	1.01894	0.981531	0.98884	1.03258	1.02429	1.04073	1.00299	0.996782	0.988435	0.974146	0.880319	0.915308	1.0014	1.04618	1.00419	1.01059	0.951877	0.964829	1.02736	1.03165
RPL41		0.999704	1.02317	1.02212	0.997241	0.959847	0.953663	1.04492	1.0262	1.03109	1.01614	1.04671	1.04927	0.996412	0.971643	1.0114	1.03525	1.0166	1.04466	1.00456	0.998199	1.00124	0.981727	0.8853	0.906344	0.994589	1.0323	1.00237	1.00878	0.935701	0.947441	1.02582	1.0296
EEF1A1		1.00857	1.01696	1.0195	1.01541	0.962867	0.955062	1.03121	0.998623	1.03306	1.01531	1.06303	1.0574	0.991365	0.967272	0.992623	1.01965	1.03493	1.04049	1.01992	1.01449	0.989986	0.983703	0.846657	0.868365	1.01684	1.04129	1.02463	1.03192	0.932508	0.940438	1.02824	1.03766
RPL3		1.00589	1.01547	1.02407	1.0137	0.950736	0.939038	1.05733	1.01137	1.02895	1.00114	1.06253	1.04734	0.995474	0.961284	0.997171	1.03025	1.03219	1.05063	1.01935	1.01078	1.00489	0.998931	0.847309	0.876218	1.01595	1.04742	1.01956	1.02979	0.926812	0.939511	1.01471	1.02419
RPL37		1.02084	1.04573	1.03861	1.02898	0.969189	0.965526	1.05312	1.02269	1.03128	0.999047	1.05205	1.06553	0.978685	0.947891	0.972031	1.01678	1.0208	1.05005	1.00222	1.0104	0.998646	0.97224	0.833399	0.882159	1.01032	1.05437	1.01067	1.03306	0.930978	0.931638	1.02454	1.02655
COX6B1	1	0.9733	1.01483	1.02171	1.00597	0.951874	0.937641	1.07027	1.01079	1.08306	1.03871	1.07396	1.0501	1.05015	0.996634	0.993775	1.06814	0.999593	1.05552	1.00799	0.997846	0.996701	0.97425	0.865015	0.913678	0.986586	1.06567	0.977967	0.985897	0.929917	0.946117	0.969042	0.987296
PRKCSH		0.998102	1.02182	1.00314	0.998936	0.957612	0.948061	1.06472	1.01216	1.06163	1.0348	1.074	1.04789	1.03139	0.992154	1.00925	1.06688	0.998092	1.03673	0.991765	0.991724	0.989272	0.98425	0.86461	0.897061	0.997686	1.03912	0.991029	0.99514	0.941225	0.947729	0.994591	1.01744
GRHPR		0.957066	0.999468	1.00885	1.01195	0.936882	0.910733	1.05398	1.02012	1.07136	1.04647	1.06523	1.045	1.06376	0.987473	0.948245	1.05336	1.03239	1.06218	0.984049	0.991487	0.990505	0.974876	0.850501	0.907787	1.00915	1.07845	0.998888	1.01215	0.936476	0.955652	1.00139	1.03414
RPL8		0.994031	1.01461	1.01709	1.01062	0.958545	0.946703	1.04344	0.99289	1.06027	1.02114	1.05695	1.04139	1.04009	0.989982	0.966428	1.02858	1.03293	1.06522	1.01255	1.01105	0.97161	0.960184	0.867494	0.919422	1.00253	1.05479	0.988977	1.00417	0.951241	0.966416	0.999802	1.00887
RPS15		0.979543	1.01844	1.0124	0.990648	0.95557	0.950854	1.05205	1.01102	1.05541	1.01769	1.05862	1.04773	1.03597	0.976416	0.978626	1.03541	1.02369	1.07416	0.995253	0.99063	1.00301	0.983183	0.868837	0.904213	0.998912	1.06599	0.993358	0.994547	0.951129	0.959269	1.00147	1.01594
SLC25A6		0.984665	1.00844	1.00757	1.00163	0.966335	0.950716	1.04177	0.995988	1.04504	1.00339	1.06051	1.04001	1.06149	1.00375	0.946569	1.0228	1.03123	1.06119	0.997295	0.997511	1.00629	0.989736	0.860017	0.91243	1.00934	1.06996	0.999494	1.00604	0.961115	0.978235	0.979526	0.999927
RPLP0		1.01849	1.03739	1.02824	1.02377	0.975606	0.966177	1.03399	0.991139	1.0359	1.00104	1.04666	1.03442	0.996742	0.961971	0.923299	0.989657	1.05751	1.07128	1.02171	1.0174	0.982381	0.96911	0.859163	0.914084	1.01935	1.06311	1.01233	1.02464	0.952879	0.966627	0.991435	1.01251
HBXIP		1.01418	1.03479	1.04786	1.0289	0.979199	0.983407	0.982351	1.04269	1.02251	1.01002	0.996811	1.00908	1.00555	0.970377	1.01005	1.06758	1.0205	0.993582	0.997002	0.993813	0.988645	1.00377	0.865619	0.931306	0.99428	1.04258	0.986424	1.01747	0.943712	0.967053	1.02568	1.0232
SHISA5		1.02145	1.04409	1.03057	1.02669	0.998937	0.981801	0.979899	1.02966	1.07133	1.02163	1.03645	1.00712	1.01542	0.959035	0.968823	1.04753	1.02576	1.05104	0.977432	0.982103	0.988738	0.975509	0.846074	0.897646	1.02447	1.08005	1.00013	1.01311	0.944583	0.951244	0.979331	1.02233
AKR1B1		0.978358	0.991964	1.00162	0.975356	0.97459	0.953426	0.995047	1.01767	1.06069	1.03488	1.02556	1.03762	1.0747	1.0367	0.998009	1.02212	1.01689	1.01863	0.978988	0.962541	0.987188	0.964289	0.889481	0.934799	1.00732	1.04627	0.993183	1.01877	0.955268	0.987144	1.02998	1.03095
UBC		0.993082	1.00745	1.00205	0.984415	0.96447	0.954775	1.00329	1.00786	1.05644	1.02951	1.0395	1.02743	1.03446	1.0068	0.983891	1.03888	1.02037	1.02595	0.977729	0.973705	0.992512	0.98934	0.879868	0.921526	1.00146	1.02955	0.993232	1.00935	0.974679	0.988482	1.03542	1.05251
EIF3F		0.986542	1.0108	1.009	1.00955	0.954652	0.939934	0.99291	0.999885	1.04365	1.01716	1.07976	1.06273	1.01628	0.976844	0.965854	1.03573	1.04879	1.08043	1.01979	1.01769	1.00357	0.981956	0.843192	0.889457	1.00535	1.0704	1.00951	1.02008	0.945506	0.955022	0.989054	1.01892
RPS2		0.968717	0.990721	0.988404	0.975384	0.940787	0.927203	0.997294	0.963918	1.07043	1.03624	1.08511	1.06648	1.04329	0.999113	0.982016	1.03676	1.0502	1.07791	1.02497	1.01772	0.986694	0.972845	0.863064	0.901869	1.00934	1.05807	1.00238	1.00932	0.959303	0.968362	1.00289	1.0232
RPL28		0.973948	1.01235	1.00725	1.00479	0.979269	0.972899	1.00148	1.00761	1.04015	1.01735	1.07682	1.0698	1.04892	0.997302	0.93284	1.0284	1.02651	1.09915	0.995329	0.996698	0.982425	0.956846	0.843961	0.909195	1.00543	1.08991	0.997294	1.00602	0.966109	0.970744	0.975677	1.00753
UBA52		0.981	1.02394	1.00914	0.996235	0.972237	0.954527	0.994697	1.00537	1.06641	1.02762	1.05589	1.05763	1.05266	1.00342	0.955388	1.03089	1.02012	1.06327	0.989877	0.981314	0.980604	0.957572	0.845557	0.908662	1.01732	1.06454	1.00424	1.01901	0.960275	0.976254	1.00174	1.02257
HADHA		1.00276	1.0106	1.00577	1.01183	0.985094	0.984784	0.980064	1.00102	1.02426	1.00919	1.01417	1.01118	1.01389	1.00114	0.978855	1.00859	0.991318	1.01246	0.984254	0.97936	0.994262	0.99451	0.902323	0.944362	1.04205	1.0612	1.02473	1.03344	0.98874	0.992713	1.00185	1.00926
TIMP2		1.02215	1.0369	1.01626	1.01585	0.986236	0.984902	0.974085	0.96894	1.02976	1.01635	1.03996	1.03071	1.02258	1.00464	0.962062	0.985508	1.00857	1.03374	0.99937	0.994296	0.982979	0.978759	0.88726	0.901607	1.01718	1.04796	1.02001	1.02289	0.989898	0.988342	1.00455	1.02572
PFDN5		1.00993	1.02317	1.01583	1.01968	0.97193	0.970678	0.995185	0.989238	1.06724	1.02489	1.04546	1.04861	1.04398	0.992427	0.968267	1.02558	1.01805	1.03063	1.00472	0.999666	0.973456	0.965515	0.887966	0.936548	1.01033	1.04777	1.00853	1.01437	0.95871	0.981305	0.980262	0.97009
RPS5		1.01051	1.0197	1.0231	1.00486	0.989586	0.979684	0.986004	1.00013	1.03003	1.00262	1.05603	1.03977	1.0414	0.999111	0.935343	0.99807	1.04917	1.05675	1.00502	1.00472	0.974262	0.949844	0.879107	0.930004	1.00928	1.05264	1.00071	1.01777	0.972903	0.990879	0.988441	1.00256
COX7C	1	1.02559	1.045	1.00124	0.99717	0.990859	0.960993	1.00337	0.991408	1.04635	1.00283	1.02002	1.05814	1.03911	0.997114	0.959324	0.997549	1.05079	1.03837	1.00189	0.992092	0.983202	0.964408	0.874906	0.898812	1.01134	1.06122	1.01715	1.03542	0.957155	0.967552	1.0111	0.998525
RPL27A		1.01445	1.02801	1.02128	1.00184	0.971187	0.953935	1.00562	0.983912	1.03333	1.02367	1.06205	1.06431	1.01705	0.989387	0.96606	0.993181	0.99946	1.0595	1.01347	1.00025	0.956682	0.947363	0.857154	0.887778	1.03242	1.08029	1.04604	1.05031	0.964336	0.96377	1.00646	1.00545
RPL11		1.01526	1.02866	1.02047	1.01286	0.969949	0.966144	0.966812	0.997671	1.03249	1.00669	1.04779	1.04823	1.00457	0.983326	0.984102	1.01239	1.01801	1.04432	1.01059	1.0076	0.983644	0.974133	0.891169	0.922483	1.0087	1.04584	1.01509	1.01813	0.96641	0.969807	1.0114	1.01526
RPL32		1.01743	1.03505	1.023	1.01613	0.975562	0.972709	0.962498	1.01002	1.02086	1.02261	1.05672	1.06767	1.00552	0.998807	0.997493	1.0051	1.00373	1.05103	1.00541	1.00593	0.964772	0.952648	0.905326	0.910204	1.00902	1.04117	1.01212	1.0165	0.96335	0.959663	0.998406	1.01356
RPL26		1.00614	1.02668	1.02146	1.01175	0.972085	0.96813	0.994283	0.998124	1.02444	1.01299	1.05763	1.05809	1.01414	0.996024	0.992654	1.00574	1.00471	1.0418	1.00554	0.997209	0.979206	0.966303	0.91097	0.92094	1.0056	1.04204	1.01128	1.01155	0.967486	0.959128	1.01042	1.00547
RPL19		1.01582	1.02181	1.0186	0.994388	0.960955	0.952155	1.01029	1.01258	1.02987	1.02151	1.05262	1.05483	0.989784	0.979019	1.01059	1.00515	1.01066	1.03806	1.01004	1.00248	0.98942	0.984369	0.900068	0.908242	1.00593	1.02849	1.02021	1.0193	0.955575	0.964278	1.01693	1.01597
RPS8		1.01759	1.01992	1.01684	1.00845	0.966561	0.957227	0.9912	0.988984	1.03424	1.00775	1.04448	1.04856	1.00558	0.974268	1.00264	1.00032	1.0346	1.04253	1.01471	1.01276	0.97662	0.963279	0.893438	0.901624	1.02015	1.04911	1.02649	1.03215	0.955864	0.959639	1.01714	1.01531
RPL29		1.01995	1.03074	1.03395	1.01467	0.976542	0.960654	0.979729	1.02727	1.03881	1.01751	1.06239	1.06058	1.00836	0.995161	0.99431	1.02489	0.995536	1.02831	0.993836	0.989002	0.970725	0.964383	0.863335	0.890975	1.01606	1.04603	1.01073	1.02395	0.956441	0.964261	1.0152	1.0257
RPS11		1.00535	1.02738	1.01476	0.999889	0.96655	0.956098	0.998443	1.00147	1.04614	1.02273	1.06842	1.05745	1.0145	0.991383	0.990315	1.02292	1.01326	1.06235	1.00467	0.996838	0.987389	0.980622	0.87215	0.8944	1.00822	1.05193	1.00817	1.01406	0.949961	0.957125	1.00238	1.01267
RPS18		1.01521	1.03435	1.02806	1.02031	0.971872	0.962315	1.01365	1.01079	1.04998	1.01624	1.06618	1.04996	1.0279	0.986786	0.969686	1.02643	1.01946	1.04029	1.00289	0.995896	0.976256	0.961451	0.858052	0.90083	0.998318	1.04843	0.998933	1.01826	0.948797	0.963908	1.00599	1.01252
NDNL2		0.953554	0.963825	0.959122	0.982586	0.988373	0.930525	1.02516	1.02569	1.0804	1.05927	1.07752	1.06415	1.04336	1.03625	0.948394	1.01836	0.97502	1.07274	1.0261	0.991634	0.927497	1.00571	0.906912	0.972667	1.00882	1.0743	1.00478	1.02535	0.947208	1.01552	0.928105	0.961116
LPPR2		0.95462	0.972989	0.964262	0.947824	0.937422	0.924662	0.975134	0.927152	1.09423	1.04223	1.05208	1.01267	1.08612	1.01672	0.963243	1.00785	1.03898	1.05752	1.0189	0.99378	0.988686	0.987017	0.913526	0.936667	1.04113	1.10864	1.00969	1.00865	1.04218	1.03187	0.958653	0.984895
HLA-A		0.9693	0.993357	0.960059	0.951778	0.943255	0.925413	1.03226	0.917413	1.04477	1.01338	1.06966	1.05092	1.03619	0.985744	0.962517	0.998503	1.06217	1.08925	1.02673	1.02199	1.0019	0.987458	0.923351	0.956234	1.01731	1.06264	1.01694	1.02108	0.986666	1.00119	0.980551	0.990021
SNRPF		0.937514	0.979939	0.971261	0.961605	0.952142	0.928736	0.998589	0.970251	1.05374	1.00372	1.03461	1.02451	1.05351	0.9975	0.945165	1.00285	1.06452	1.05334	1.05381	1.03763	0.993794	1.03271	0.89701	0.974836	1.02195	1.08544	0.993311	1.02368	0.962483	1.01312	1.01693	0.959788
POLD2		0.943638	0.981672	1.00393	0.986355	0.946173	0.934035	0.997709	0.969833	1.07051	1.02997	1.01721	0.983026	1.06814	1.00847	0.954544	1.06791	1.00694	1.05782	0.995314	0.993886	1.02109	0.999082	0.905426	0.975104	1.03453	1.09992	0.995957	1.00227	0.967052	0.991956	0.98127	1.00925
STK25		0.91585	0.967647	0.97211	0.954071	0.930167	0.897476	0.996329	0.973572	1.09245	1.04088	1.04705	1.04327	1.04786	0.999429	0.989943	1.06504	1.03521	1.08167	1.03554	1.01617	1.03402	1.037	0.899406	0.952952	1.01554	1.05697	0.989091	0.995504	0.95886	0.976408	0.980823	1.00168
ZC3H7B		0.927843	0.952857	0.961872	0.966653	0.927955	0.918601	1.0153	0.933191	1.07102	1.03191	1.04449	1.00839	1.02229	0.968671	0.99137	1.08473	1.04065	1.06581	1.04712	1.04408	1.04271	1.0175	0.877026	0.910825	1.04289	1.09498	1.00903	1.01849	0.970466	0.983006	0.983789	1.02449
RNF216L		0.982551	0.974402	0.923987	0.981225	0.947867	0.857307	0.973419	1.03111	1.05154	1.03243	1.13722	1.03868	0.940634	0.920308	0.943637	1.11193	1.06591	1.07408	1.07527	1.02561	1.01587	1.11756	0.986845	0.958315	1.02977	0.970711	0.95275	0.980685	0.962368	0.959547	0.936582	1.03986
TTYH3		0.935773	0.972514	0.967459	0.962355	0.88894	0.880523	0.98911	0.925098	1.08119	1.03563	1.12001	1.0813	1.01623	0.957224	0.971701	1.06475	1.05271	1.08052	1.01544	1.00358	1.08924	1.07305	0.952	0.978372	1.0155	1.07488	0.961656	0.961756	0.944045	0.953688	0.973629	1.02014
FAM160A2		0.979537	1.02876	0.997185	1.01124	1.05334	1.03504	1.16151	1.03205	1.03022	0.929891	1.05028	0.998199	1.08356	1.06656	1.05377	1.08649	0.928723	0.983437	1.03694	0.92244	1.10701	1.0768	0.954984	0.855918	0.858579	0.870196	0.89389	0.854965	0.950767	0.999395	1.00589	1.10245
ASAH1		0.996197	0.994071	0.996446	1.02588	1.05441	1.04296	1.11554	1.17498	0.97077	0.977912	0.984214	0.987552	1.02396	1.01614	1.06017	1.06643	0.931228	0.930657	0.929429	0.884257	1.06356	1.0453	0.926105	0.930467	0.94217	0.966146	0.967325	0.948843	1.00216	0.986704	1.03733	1.02069
FTL		0.965263	0.976087	0.995374	0.978099	1.04757	1.04051	1.12557	1.07536	1.00211	0.993245	1.02859	1.02872	1.07844	1.06853	1.09458	1.09901	0.927337	0.960492	0.934838	0.928199	1.00577	1.00276	0.907688	0.915142	0.912988	0.932973	0.931047	0.933933	1.01805	1.02296	1.02753	1.04124
C1orf123		0.986049	1.02312	1.00062	0.955993	0.984515	1.01214	1.10553	1.0997	0.969214	0.967767	0.985767	1.00178	1.01864	1.02578	1.06132	1.08135	0.958106	0.996123	0.989477	0.926269	1.05633	1.01393	0.867981	0.877505	0.996679	0.982198	0.980003	0.998118	0.990629	1.00404	1.04302	1.04032
FTH1		0.993357	1.00906	1.01307	1.00731	1.02402	1.01827	1.08789	1.10313	0.997099	0.974602	1.03495	1.0247	1.05368	1.028	1.02691	1.08542	0.979114	1.00744	0.926248	0.924278	1.0239	1.01675	0.847825	0.896568	0.935068	0.971519	0.941665	0.946916	0.999528	0.999231	1.04219	1.0603
GTF2H4		0.991899	1.01409	0.998901	0.941308	0.94512	0.965215	1.08749	1.09315	1.02121	0.978698	1.00909	1.00664	1.13471	1.04713	1.02333	1.04891	1.0034	1.02136	0.973031	1.01927	1.09546	1.04625	0.909643	0.954881	0.865474	1.00222	0.895313	0.859531	0.919513	0.95381	1.09414	1.07979
M6PR		0.995689	0.999032	0.997007	0.987088	1.00465	1.00198	1.10939	1.10361	1.04127	0.976529	0.981069	1.00127	1.05285	1.02909	0.995247	1.01765	0.969235	0.976798	0.992043	0.991739	1.03909	1.03611	0.94598	1.00402	0.931984	0.923553	0.937783	0.913141	1.00191	0.993407	1.04799	1.00179
ATP6V1B2		0.917541	0.943857	0.964439	0.948122	0.980051	0.977348	1.05468	1.06271	1.02773	0.99049	1.00749	1.03451	1.05105	1.04421	1.07251	1.06689	1.01041	0.963589	0.995109	0.981507	1.03718	1.03552	0.989556	1.01386	0.923532	0.924941	0.946273	0.942732	0.995281	0.987047	1.0542	1.05564
VPS11		0.925179	0.962819	0.992099	0.971084	0.983791	0.957964	1.07962	1.11281	0.998202	0.978718	0.996066	0.983062	1.04685	0.996384	1.0535	1.1159	0.976226	0.991654	0.950521	0.943713	1.1114	1.08784	0.950869	0.985089	0.925753	0.961974	0.925138	0.962989	0.994375	1.00124	1.02835	1.04882
SLC35C2		0.994458	1.04563	0.998752	0.967209	1.03824	1.01474	1.07797	1.02495	1.03757	0.991138	1.0597	1.02655	1.12825	1.09378	1.02439	1.05999	0.961877	0.998605	0.929194	0.976794	1.03766	1.06029	0.95396	0.964358	0.923935	0.882132	0.892949	0.876446	0.946071	0.983993	0.996436	1.03197
STK16		0.925615	0.995448	0.960704	0.851042	0.968333	0.954409	1.07206	1.0659	0.956986	0.988618	1.0118	1.02659	1.05506	1.09387	0.986942	1.08823	0.960641	0.948294	0.995104	0.978965	1.0541	1.05808	0.95547	0.940873	0.990273	1.03506	1.02358	0.961736	0.972296	1.01473	1.06225	1.04694
ANKRD13D		0.940561	0.944064	0.94772	0.967057	0.969954	0.893314	1.08903	1.04012	1.1851	1.03428	1.07264	1.08914	1.17054	1.05268	0.966113	1.08664	0.851447	0.932172	0.957254	0.957345	0.994599	1.01062	0.897373	0.944671	0.932669	1.05843	0.967998	0.995753	0.944065	0.955582	1.09138	1.05967
CYB5R1		0.956268	0.985349	0.968389	0.956971	1.01155	0.983072	1.1291	1.02197	1.07007	1.051	1.03163	1.04557	1.09041	1.05301	0.999549	1.09082	0.894311	0.887906	0.900591	0.90325	0.953074	0.921372	0.906644	0.969901	0.953464	1.01427	0.997493	1.00716	1.03627	1.04647	1.05055	1.11255
CBX6		0.918816	0.954726	0.969681	0.949551	1.0164	1.00289	1.08992	1.00888	1.07028	1.02539	1.07414	0.982329	1.08903	1.04855	0.990344	1.07176	0.923156	0.996769	0.916594	0.905478	1.01615	1.0216	0.88883	0.93057	0.997052	1.03044	1.00996	0.978216	1.00934	1.01255	1.03113	1.06949
TBC1D13		0.944342	0.959206	0.971774	0.94262	1.02166	0.996728	1.09651	1.0081	1.0438	0.990289	1.01173	0.956106	1.09223	1.01971	0.963334	1.0375	0.960546	1.02786	1.01072	0.963955	1.01418	0.967129	0.890237	0.941787	1.0376	1.07026	0.967571	1.01408	1.00887	1.00633	1.03159	1.03164
SLC41A3		0.948132	1.0013	0.990708	0.984499	1.04503	0.998024	1.08515	1.01174	1.05702	1.01452	0.975221	1.01972	1.08257	1.0383	1.0012	1.06471	0.939615	0.914186	0.946864	0.97224	0.995538	0.991456	0.822562	0.90456	1.01589	1.07309	0.981904	1.00654	0.976701	1.04826	1.03812	1.05464
MUL1		0.97079	0.938167	0.928573	0.973463	0.992757	1.01269	1.00052	0.9902	1.02565	1.04162	1.05571	1.07225	1.09971	1.08231	0.990252	0.992228	0.973821	0.955206	0.986413	0.931849	0.959085	0.927261	0.935626	0.939931	1.00277	1.02257	1.01168	0.981981	1.03964	1.07084	1.0527	1.04173
APEX2		0.909444	0.926196	0.932432	0.894601	0.971386	0.93322	1.09369	0.958693	1.08522	1.01649	1.00303	0.989622	1.06169	0.995389	1.01925	1.09565	0.926334	1.06337	1.02146	1.05055	1.02502	1.05078	0.974301	0.989209	0.980798	1.03579	1.0174	0.953535	1.00912	0.957474	1.0199	1.03896
FSCN1		0.892923	0.927085	0.924857	0.924165	0.89603	0.887044	1.06927	0.947829	1.06936	1.04923	1.04663	1.01519	1.09002	1.05072	1.0175	1.08169	0.998224	1.0322	1.00381	0.995747	1.04341	1.03732	0.932549	0.966562	1.00902	1.04758	0.978638	0.976063	0.987053	0.993308	1.04186	1.06712
CHCHD8		0.967331	0.937658	0.945711	1.00659	0.936312	0.922633	1.15265	1.02624	1.07185	1.02101	1.05027	0.993873	1.03515	1.01627	1.03975	1.04132	0.992738	1.01201	1.00867	0.999352	0.966771	0.949002	0.977861	1.02141	0.989501	0.999943	0.981543	0.966025	0.973361	0.971237	1.00619	1.01976
GAK		0.927813	0.990005	0.964058	0.983898	0.947938	0.896149	1.10743	1.00684	1.09145	1.03587	1.03472	0.996689	1.07806	0.999866	0.97095	1.09829	0.974278	0.998421	0.954262	0.974251	1.02146	1.00326	0.980156	1.01974	0.989043	1.01731	0.976777	0.958278	0.956737	0.991359	1.001	1.05364
AP3D1		0.931593	0.978402	0.976412	0.967293	0.932253	0.923645	1.0803	0.992964	1.07798	1.05682	1.05188	1.01064	1.06755	1.03038	1.06199	1.10061	0.972213	0.990242	0.96652	0.971237	0.992722	0.981374	0.969266	0.978689	0.972564	1.00912	0.957527	0.960676	0.995617	0.992113	1.01115	1.03828
PPM1G		0.975001	0.970611	0.98708	0.959801	0.980547	0.969406	1.08668	1.01386	1.04577	1.03585	0.993184	1.02167	1.06373	1.03558	1.02774	1.03602	0.981698	1.01142	0.996876	0.969939	1.00222	1.00389	0.968402	0.999917	0.983861	1.00151	0.959117	0.968981	0.97394	0.981064	0.998529	0.996091
LETM1		0.943186	0.910168	0.9761	0.970304	0.935663	0.938852	1.13033	0.966686	1.09318	1.0354	1.05154	1.00668	1.06909	1.04611	0.975591	1.04144	0.975149	0.987109	1.01349	1.05445	0.934357	0.935377	1.00507	1.04665	0.974751	0.962582	0.973501	0.949565	0.967286	1.00337	1.0505	1.07647
AGPAT6		0.961806	0.975765	0.98144	1.002	0.991413	1.0055	1.12643	0.962096	1.02482	0.994262	0.956211	0.94146	1.10299	1.04537	1.00307	1.0731	0.983735	0.936889	0.943075	0.968138	1.00505	1.00775	0.992952	1.04762	0.968441	0.995348	0.960294	0.957845	1.00647	1.04108	1.00604	1.03153
TRIM8		0.956143	0.962718	0.996609	0.99593	0.970189	0.975338	1.1442	1.0355	1.00958	0.998472	0.990599	0.968864	1.10468	1.07299	1.09046	1.09481	0.922456	0.970504	0.951577	0.942902	0.937981	0.937277	1.01292	1.0048	0.969498	0.979056	0.950977	0.949928	1.01597	1.01574	1.02173	1.0496
DGKZ		0.900116	0.969895	0.951986	0.942345	0.949756	0.944278	1.09347	0.961526	1.0286	1.00755	0.979469	0.921762	1.06295	0.985198	0.912381	1.02646	0.997551	1.0404	0.942332	0.974998	1.00363	0.998459	0.940237	1.01705	1.01435	1.09475	0.976174	0.982697	1.06364	1.06634	1.09741	1.15224
MYO9B		0.959573	0.975008	0.987612	0.973184	0.93311	0.94167	1.08612	0.977393	1.06214	1.02905	1.01866	0.950062	1.07345	1.03189	0.981752	1.08918	0.94568	0.975343	0.952185	0.959482	0.993449	0.993658	0.963887	1.00215	0.988684	1.01819	0.967495	0.965427	0.999768	0.996711	1.08962	1.11841
RNF40		0.932661	0.940135	0.960381	0.930506	0.97345	0.939142	1.12527	0.981414	1.0222	1.0054	1.01784	0.993028	1.02983	1.03024	0.951713	1.03374	0.926414	0.996288	0.954157	0.964814	1.01538	1.00277	0.986678	1.01076	1.01016	1.01616	0.995501	0.990553	1.03014	1.04765	1.08698	1.09866
UPF1		0.946606	0.975138	0.959634	0.937983	0.959383	0.954263	1.12868	1.01063	1.05011	0.975924	0.993846	0.955801	1.07134	1.03255	0.963584	1.0708	0.971166	0.985358	0.911347	0.889356	1.04321	1.03901	0.939046	0.988319	1.01179	1.04042	0.99587	0.999066	0.999624	1.01645	1.0757	1.108
DHX30		0.904066	0.953251	1.00572	1.0021	0.967029	0.963623	1.11259	0.974745	1.06856	1.03114	1.02466	1.00385	1.10032	1.04426	0.914432	0.99222	1.03013	1.03215	1.00218	0.993605	0.992017	0.977357	0.933308	0.992462	0.958371	0.985059	0.956142	0.973724	0.977511	1.00097	1.05581	1.07666
TRIM28		0.944895	0.97197	0.980806	0.977008	0.970019	0.956253	1.13207	1.00184	1.04057	1.00019	1.0144	0.987003	1.06335	1.00705	0.94609	1.05037	1.01179	1.03946	0.994437	0.984483	1.00607	0.996368	0.930681	0.990826	0.971702	1.01586	0.948555	0.95937	0.981284	0.996428	1.04873	1.08005
TMEM222		0.971936	0.967955	0.950227	0.979063	0.956967	0.951571	1.10016	1.01543	1.04045	0.998055	1.07512	1.0632	1.12504	1.05936	0.93463	1.01994	0.985262	1.04929	0.979402	0.951734	0.984408	0.956743	0.933841	0.999378	0.950697	1.00201	0.909723	0.933918	0.965493	0.99212	1.07716	1.1197
WDR5		0.961171	0.934084	0.982088	0.945279	0.992088	0.974287	1.1565	0.937961	0.999111	0.975886	0.990929	0.971099	1.02283	1.04411	0.944941	1.05291	1.00589	1.00195	0.993763	1.01359	0.935908	0.99305	0.981241	1.01403	0.999702	0.988787	0.976834	0.916141	1.00003	1.01349	1.16137	1.11894
FAM129B		0.90501	0.920783	0.954644	0.943989	0.938601	0.922233	1.04297	0.888342	1.06037	1.02138	1.01019	0.97911	1.13237	1.0906	0.983944	1.05696	0.970002	0.989595	0.975345	0.968266	1.02187	1.01228	0.973627	1.02125	1.00705	1.0386	0.991828	0.992997	1.04129	1.05516	1.03178	1.05758
PYGB		0.926931	0.920405	0.943232	0.940651	0.961942	0.952123	1.02211	0.931873	1.0334	0.988941	0.975252	0.942973	1.18893	1.12108	0.986296	1.09526	0.982845	0.99081	0.964884	0.973303	0.997735	0.997455	1.01395	1.07416	0.970908	0.999435	0.964343	0.973284	1.07042	1.08834	0.984302	1.02244
IQCE		0.899167	0.923476	0.940087	0.892596	0.953319	0.937272	1.1362	0.974161	0.999836	1.01496	1.02281	0.955967	1.1267	1.10154	0.991287	1.04122	0.978379	1.04885	0.968906	0.924099	1.07253	1.06368	0.972166	1.01579	0.989695	1.04034	1.0355	0.951962	1.01514	1.03193	0.985283	0.995179
PLCD3		0.906041	0.939817	0.928575	0.910634	0.942548	0.92057	1.12588	0.977083	1.00216	0.960071	0.942912	0.927378	1.15449	1.10665	0.939408	1.04276	1.00013	1.05276	0.998401	0.987313	1.05656	1.05749	0.96628	1.01201	0.963271	1.00521	0.955485	0.968525	1.06038	1.07669	1.02963	1.08287
ZMYND19		0.912202	0.993883	0.93744	0.920221	1.00516	0.994864	1.11127	0.968121	1.05804	0.96633	0.989986	0.9688	1.16641	1.1256	0.968775	1.03841	0.974685	0.988681	0.960975	0.959293	1.01924	0.98998	0.979692	1.05785	0.970236	0.982335	0.928191	0.925515	0.989841	1.01749	1.03318	1.0973
CABIN1		0.958635	1.02453	1.00175	1.01313	0.954636	0.979596	1.10651	1.04312	1.03137	0.972555	0.966459	0.882923	1.05527	0.947922	0.901698	1.0952	0.998889	1.00759	0.9504	0.994328	1.06894	1.03599	0.938188	0.995755	1.04753	1.09392	0.957452	0.970788	1.00415	0.980305	0.983509	1.03696
EHD4		0.96744	0.98329	1.04491	1.04396	0.962986	0.989499	1.15495	1.02588	1.02857	0.987364	0.914153	0.895916	1.01308	0.950877	0.920048	1.02798	0.974313	1.00746	1.00307	1.00643	1.02429	1.00963	0.98545	1.03971	0.982959	1.03553	0.944369	0.969563	0.998281	0.996835	1.04611	1.06509
MAD2L2		0.918311	0.988557	1.0022	1.0394	0.939001	0.88629	1.12645	1.05098	1.04038	0.96714	0.954974	0.883457	0.993623	0.872449	0.96874	1.10584	1.04889	1.10703	0.950807	1.02432	1.0388	1.05995	0.913241	1.01846	1.01926	1.08967	0.964989	0.961199	0.972396	1.03939	1.02631	1.02749
HERC2		0.968223	0.994657	0.974775	1.06447	0.90728	0.992587	1.13851	1.03751	1.10262	1.01683	1.07308	0.940613	1.06407	0.912396	0.87128	1.09123	1.06936	1.07004	0.978997	1.01174	1.01837	0.99529	0.905972	0.996289	0.965405	1.01769	0.952389	0.926893	0.947214	0.959849	0.985245	1.04913
C17orf56		0.914359	0.923733	1.04723	0.939017	0.955477	0.883621	1.18777	0.970066	1.0516	1.0427	1.06399	0.934756	1.02739	1.03104	0.934065	1.06264	1.03457	1.04482	0.916602	0.940085	1.0307	1.01835	1.01907	1.04037	0.924709	0.979284	0.971974	0.940268	0.922935	1.01159	1.12115	1.11406
WDR74		0.95688	0.933441	0.997854	1.00104	0.950025	0.915072	1.16226	1.01564	1.06357	0.999338	1.06098	1.02211	1.00077	0.946756	0.949434	1.01022	1.03932	1.10375	0.991875	1.02208	0.971374	0.968091	1.01991	1.11921	0.935165	0.972044	0.861335	0.961268	0.915671	0.973411	1.08546	1.07465
ABT1		0.971371	0.94685	1.00167	0.909504	0.977448	0.986494	1.20731	1.07004	1.0954	1.06149	1.05409	1.02709	0.992756	1.0252	0.858683	0.970788	0.974773	0.97243	1.01245	0.989771	0.914653	0.959174	0.958605	0.948148	0.96705	1.0385	0.966715	1.05314	0.967698	1.00413	1.00875	1.10783
GCC1		1.02111	0.999927	0.95802	0.964363	0.95572	0.995998	1.20731	0.980937	0.994339	1.00123	1.1017	1.07933	1.02112	1.00591	0.947915	0.987113	1.06146	1.06163	0.985152	0.959365	0.962372	0.985533	0.973559	1.01345	0.932835	0.931402	0.906215	0.959636	0.965406	1.02985	1.03978	1.01031
KIAA1967		0.994729	0.99646	0.977067	0.969523	0.983505	0.951615	1.20424	0.98595	1.00221	1.02744	1.05139	0.994608	1.0042	1.01747	0.968697	1.01684	0.99574	1.03101	1.0244	0.995602	1.00322	1.01141	0.988205	0.999965	0.991745	0.969453	0.966831	0.947421	0.956302	0.962092	1.01344	0.997205
MESDC2		0.989434	0.989296	0.982259	0.967001	1.04331	1.05963	1.20105	1.05619	0.9597	1.00964	0.961808	1.00268	0.994935	0.99313	1.06834	1.04523	0.965132	0.982082	1.00707	0.956588	0.992109	0.948177	0.988135	0.950637	0.985728	0.968715	0.981114	0.950423	1.01289	0.988831	0.987806	1.01093
CIAO1		0.951971	0.992971	1.00187	0.987784	0.99264	1.00945	1.18057	1.02938	0.984284	0.977907	0.984587	0.980265	1.02839	1.02843	1.00833	1.00543	0.974407	0.968585	0.95414	0.968597	0.963829	0.975542	0.974384	0.98446	0.983507	1.01949	1.00591	1.01931	0.969459	1.00335	1.03885	1.05193
MCM3AP		1.02605	1.00734	1.02651	1.05394	1.01104	1.00197	1.17733	1.03081	0.990967	0.984807	1.00616	0.961175	0.980231	0.976575	0.94698	0.997264	0.976862	0.952665	0.985401	0.964165	0.93956	0.972979	0.958363	0.96713	1.00256	0.98375	0.984955	0.996495	0.997027	0.99053	1.06421	1.08419
TNIP1		0.977214	0.989558	0.981438	0.96199	1.04557	1.03689	1.14158	1.05131	1.02656	1.00015	0.999753	0.975884	1.02365	0.988543	0.996476	1.0254	0.940126	1.01847	0.960971	0.98183	0.987636	0.965029	0.97267	0.982413	0.987843	1.00026	0.919968	0.954718	1.00234	1.01594	1.03415	1.05368
SCCPDH		0.991155	1.00738	0.953494	1.02057	0.989738	0.996069	1.22319	0.992661	0.935813	0.93016	0.964125	0.974939	0.980058	0.987027	1.00287	0.96085	1.01892	1.00678	1.05489	1.03259	0.973694	1.01117	0.980034	0.983169	0.98587	1.00011	0.967721	1.015	1.00144	0.990567	1.02642	1.04154
MRPL21		0.993666	0.926778	0.98115	1.0193	0.939312	0.908019	1.17373	1.032	0.995434	0.982482	1.01132	1.07487	1.03757	0.994347	0.941467	0.969416	0.981326	0.995578	0.972652	0.966156	1.00209	0.948112	1.0003	0.980026	1.00729	1.0418	1.00029	1.05852	0.985343	0.976844	1.04618	1.05663
PQBP1		0.942632	0.994682	0.972774	0.959108	0.938747	0.948724	1.16073	1.07431	1.0097	1.0307	1.02387	0.973311	1.04616	0.991998	0.926861	1.01838	0.988306	1.02531	0.949088	0.975586	0.99865	0.98261	1.00207	1.0367	0.983322	1.02365	1.00862	0.981074	0.954319	0.94724	1.07141	1.05935
MRPL38		0.924684	0.955861	0.991188	0.933642	0.955911	0.933903	1.208	1.02988	0.994984	0.961846	0.976778	1.04215	1.03982	1.04142	0.987869	1.03164	1.04061	1.04152	0.937579	0.952308	1.00717	1.03028	0.909355	0.963829	1.00024	1.06205	0.937373	0.938473	0.987609	1.00344	1.07356	1.10501
CSK		0.94273	1.0077	1.01465	0.999606	0.978529	0.974848	1.18181	1.05476	1.04566	1.0201	0.996481	0.972618	1.039	0.978143	0.974991	1.0536	0.998958	1.02446	0.969082	0.970889	0.978326	1.01025	0.946426	0.978342	0.949116	1.0214	0.925478	0.911622	0.933895	0.957702	1.07129	1.11753
TMEM115		0.955261	1.00687	0.994788	0.969792	0.980123	0.949835	1.22212	1.05758	1.03696	1.01645	1.06735	1.02876	0.993968	0.987033	0.985968	1.05338	0.988929	1.0379	0.979351	0.966709	1.02703	1.03196	0.894311	0.916666	0.942432	0.997661	0.931224	0.912186	0.93315	0.940137	1.0695	1.12462
MTX1		0.892518	0.987162	0.992591	0.971172	0.97289	0.938768	1.19086	1.06632	1.08171	0.999137	1.05945	0.975335	1.06329	0.973245	0.981614	1.08397	0.992492	1.03736	0.981175	0.952943	1.01568	1.04747	0.903744	0.965458	0.941411	1.02529	0.900777	0.931646	0.949127	1.01943	1.04025	1.06573
LRRC47		0.942473	0.956152	1.01359	0.961284	0.955718	0.926031	1.20293	1.01464	1.08385	1.04807	1.01224	1.0285	1.04806	1.02462	0.977532	1.04995	0.979851	1.01916	1.02937	0.990594	1.008	0.961801	0.912327	0.977988	0.953896	0.959829	0.952531	0.981436	0.941343	0.976754	1.05361	1.05587
SLC4A2		0.936198	0.971955	0.976546	0.966594	0.942321	0.927812	1.18942	1.02092	1.10721	1.0564	1.04277	1.01711	1.09419	1.02829	0.930822	0.998242	0.986047	1.0052	0.963796	0.948689	0.988921	0.966467	0.927298	0.97247	0.970104	1.01604	0.963113	0.977188	0.984892	0.986449	1.05717	1.07933
TACO1	1	0.953176	0.980331	1.0029	0.935973	0.988943	0.944703	1.18702	0.990624	1.05109	1.01338	1.02877	1.06485	1.0104	0.969426	0.942692	1.00799	0.983288	0.992171	1.02349	1.01913	0.973826	1.00622	0.937138	1.01596	1.02392	0.986412	0.928992	0.986332	0.935879	0.99633	1.05808	1.06057
UBE2J2		0.972762	0.997862	1.02269	1.00387	0.899962	0.918693	1.21079	0.960968	1.05501	1.06935	1.06317	1.05793	1.00497	0.980456	0.943361	0.999683	1.0083	1.05955	1.061	1.07337	0.958743	0.926035	0.916174	0.996071	0.939897	1.00645	0.965378	0.949999	0.925208	0.960974	1.04017	1.05114
AKAP17A		1.0505	1.06141	1.02462	1.05891	0.977386	1.00284	1.14718	0.875144	1.0781	1.01972	1.05758	1.00897	1.02522	0.981429	0.896115	0.940543	0.999626	1.04184	0.98157	1.00791	0.975259	0.980296	1.00132	0.968985	1.00905	1.01115	0.974648	0.971109	0.932954	0.967057	0.980183	0.991388
TBRG4		0.948576	0.992342	0.997239	1.0246	0.942725	0.91597	1.08797	0.896297	1.13799	1.08839	1.02995	1.03205	1.03458	0.960418	0.900129	0.953425	1.04938	1.09056	1.06119	1.08586	0.967232	0.986759	0.992102	1.00383	1.03882	1.06967	1.01142	0.982129	0.880566	0.969635	0.93328	0.934911
ABHD16A		0.968967	1.02014	0.999353	0.929089	0.975465	0.94934	1.06511	0.94231	1.16242	1.07777	1.10394	1.08374	1.15243	1.09018	0.929214	1.01276	1.05451	1.03007	1.04164	0.975937	0.95285	0.958868	0.897674	0.957187	0.9558	1.00495	0.899882	0.940633	0.926034	0.960112	0.980305	1.00133
MIDN		0.949754	0.989334	1.02824	1.03414	0.959588	0.952024	1.08738	0.944454	1.10822	1.06075	1.0764	1.06047	1.15735	1.09869	0.868405	0.930426	1.03329	1.04265	1.00078	0.969424	0.977156	0.97349	0.915163	0.923119	0.97732	1.01383	0.962282	0.967927	0.985799	1.01079	0.943512	0.997852
GGA1		0.952032	0.962358	0.984422	0.965587	0.926238	0.908144	1.09444	1.00259	1.1013	1.04031	1.09374	1.03985	1.09553	1.05141	0.883359	1.00225	1.00749	1.0547	0.97324	1.01829	0.96535	0.981503	0.975992	0.985824	1.02076	1.04118	0.947639	1.02577	0.952101	0.987461	0.936221	1.0229
CLASRP		0.978067	1.07124	1.03335	0.991289	0.980303	0.938458	1.11775	0.974302	1.14631	1.02851	1.07632	1.01789	1.09236	0.985298	0.870319	0.959598	1.016	1.11203	1.01709	0.990941	0.919265	0.870469	0.866874	0.947997	0.985691	1.01775	0.977069	1.02852	1.01359	0.977401	0.978989	1.01894
RNF187		1.03796	1.08386	0.996669	1.00003	0.97803	0.948207	1.05901	0.950106	1.08543	1.04398	1.07814	1.05241	1.0236	0.979275	0.852044	0.96146	1.07062	1.10609	1.01311	1.02437	0.977984	0.975515	0.88814	0.933801	0.986358	1.03776	0.984171	0.973526	0.945989	0.959922	0.994357	0.998083
TNRC18		1.02688	1.04672	0.991445	0.998417	0.944313	0.955457	1.14274	0.936288	1.09438	1.03878	1.14043	1.03956	1.04415	0.991468	0.846269	0.99068	1.08728	1.10419	1.01628	1.01737	0.956612	0.963419	0.905544	0.965957	0.977683	1.00782	0.947252	0.933393	0.973499	0.971925	0.949673	0.994125
COX4NB		0.936955	1.04353	0.972494	0.969108	0.904044	0.95041	1.07336	0.927987	1.13924	1.13697	1.07864	1.14127	1.0442	1.0626	0.918098	1.06036	1.08027	1.09409	1.03053	1.02076	0.98332	0.982333	0.899881	1.0132	0.984057	1.01811	0.914516	0.909004	0.906409	0.93674	0.884781	0.982727
HSD17B10		0.944217	1.03353	0.998852	0.966138	0.99086	0.950653	1.1045	0.964032	1.15425	1.08974	1.08177	1.02749	1.10797	1.03783	0.84801	1.00339	1.11111	1.10795	1.02545	1.01157	1.02435	0.985864	0.926312	1.02207	0.971166	0.968059	0.869733	0.874763	0.895224	0.987886	0.954405	0.960837
WDR77		0.969726	1.01707	0.985908	1.0381	0.905636	0.935354	1.07059	0.878656	1.16119	1.12383	1.13409	1.09848	1.07792	1.07211	0.91473	0.945956	1.09248	1.03881	1.01553	1.03314	0.932165	0.920236	0.994119	1.0613	1.03494	0.998579	0.904993	0.948309	0.926575	0.929728	0.898912	0.940847
NCLN		0.987044	1.01359	1.0486	1.02346	0.952178	0.899152	1.14468	0.92964	1.20221	1.13879	1.08976	1.04586	1.08749	1.03323	0.952584	1.08775	1.01435	1.04072	1.02571	1.0055	0.920381	0.895101	0.909337	1.00352	0.991997	1.02677	0.925795	0.936478	0.924936	0.942849	0.871264	0.929274
RPS6KA4		1.02325	1.01117	1.04515	1.03126	0.916771	0.897182	1.17569	0.929628	1.17945	1.12609	1.06826	0.976208	1.07016	1.04376	0.847576	1.02981	1.07634	1.09337	1.00537	1.01777	0.936536	0.932955	0.870824	0.955163	1.04214	1.09107	0.942113	0.95713	0.892183	0.912141	0.936263	0.967241
C12orf62	1	0.989328	1.01107	1.04334	0.955186	0.954265	0.993891	1.19927	1.09715	1.05912	1.05259	1.07913	1.02705	0.981377	0.977667	1.03886	1.11901	1.0767	0.998753	0.972089	0.966178	0.952934	0.879455	0.940268	0.952899	1.0063	1.00671	1.02312	0.969438	0.846013	0.903591	0.921963	1.0053
GEMIN7		1.07726	0.959294	0.999447	0.998919	0.968593	0.927154	1.17785	1.12033	1.05274	1.06555	1.09801	0.984127	1.01531	1.02114	1.03173	1.11153	0.974709	1.01894	1.03134	0.978649	0.944463	0.979646	0.940147	0.941846	0.907059	1.00044	0.941367	1.02281	0.911137	0.904629	0.963208	0.930636
MEG3		0.988364	0.997414	0.96097	0.957334	0.913023	0.880056	1.08419	0.973521	1.13504	1.03846	1.13401	1.09456	1.03604	0.97015	1.05015	1.09555	1.01508	1.00277	0.984459	1.0049	1.03589	1.07248	0.958096	0.915395	0.943777	0.921565	0.933071	0.904831	0.973756	1.0213	0.99613	1.00765
ATP6V1H		0.954344	0.957986	1.02164	0.995057	0.942741	0.967602	1.14103	1.04893	1.08543	1.04982	1.03028	1.08085	1.02835	1.01543	1.0577	1.11655	0.964161	0.961886	0.965079	0.933944	1.03349	0.986093	0.947623	1.02901	0.952558	0.943534	0.907767	0.951689	0.992328	0.953073	0.987322	0.996703
FTSJ3		0.969791	0.988072	1.01198	1.00222	0.992563	0.986936	1.15001	1.05093	1.09179	1.04863	1.095	1.04556	1.04061	1.02631	1.03469	1.03821	0.990767	0.961461	0.947876	0.955161	0.993054	0.97868	1.00928	1.04063	0.946629	0.958535	0.909659	0.917979	0.947387	0.951024	0.975036	0.943543
MRPL14		0.960228	1.00208	1.07181	0.967071	0.983332	0.955052	1.17319	1.05397	1.00218	0.971403	1.01916	1.00785	0.937001	0.991217	1.0322	1.08617	0.993622	1.00574	1.01684	1.00149	1.05168	1.00319	0.942752	1.0042	0.969625	1.0204	0.896618	0.929127	0.988524	0.998305	0.980229	0.983751
PES1		0.94937	0.947775	0.980051	0.979229	0.907569	0.90861	1.18926	1.03605	1.07095	1.03715	1.0694	1.04643	1.0445	0.996644	1.00592	1.05608	1.04599	1.08036	1.00869	1.0157	1.0477	1.03127	1.01568	1.07517	0.883002	0.939612	0.869111	0.903422	0.938056	0.940244	0.978409	1.00258
CLTA		0.965012	0.97319	0.977161	0.971692	0.942496	0.938615	1.20716	1.03013	1.03811	1.01083	1.01582	1.02621	1.02286	0.998314	1.05248	1.06704	0.965419	1.00687	0.983339	0.976403	1.02015	1.01946	0.937118	0.97704	0.965628	0.985731	0.95471	0.95253	0.978799	0.981267	1.02806	1.03037
MRPL24		0.933888	0.94159	0.984674	0.949708	0.924283	0.918789	1.16855	1.01998	1.06771	1.04506	1.05091	1.00345	1.03422	1.0009	1.07586	1.11746	0.964619	1.04763	0.955023	0.955254	1.04026	1.04317	0.934313	0.949585	0.940309	1.05545	0.95379	0.97217	0.945496	0.954694	1.01254	1.03867
LMF2		0.929574	0.967123	0.980069	0.960601	0.956091	0.936117	1.15679	1.00879	1.07371	1.03477	1.0394	1.00874	1.09171	1.0401	1.02156	1.09032	0.984698	1.02925	0.983674	0.943942	1.01834	1.00464	0.947952	0.986051	0.947508	1.014	0.90117	0.904593	0.978469	1.00161	1.0111	1.04752
SLC35B2		0.948438	0.972329	0.994504	0.979168	0.997847	0.96468	1.1585	1.03928	1.03646	0.994393	1.01753	1.00279	1.11476	1.04623	1.02217	1.11494	0.954914	1.00246	0.949973	0.932594	1.02461	1.01395	0.927442	0.982539	0.972449	1.00706	0.950399	0.939086	0.946904	0.969046	0.998813	1.02373
DDX19A		0.988019	0.974674	1.00362	0.95522	1.00097	0.939455	1.14314	1.06557	1.06618	1.05102	1.06307	1.06089	1.00531	0.955227	1.09314	1.15179	0.946507	1.00582	0.974527	0.952164	1.04552	1.00254	0.909115	0.97259	0.921178	0.972713	0.955258	0.973576	0.9074	0.900747	1.01266	1.03038
DRG2		0.939224	0.945495	0.989808	1.01434	0.945374	0.930405	1.11406	1.08946	1.04747	0.966724	1.03758	1.00528	1.06289	1.01135	1.07213	1.12309	1.01339	1.03308	0.975304	0.974679	1.03017	1.04985	0.894042	0.952761	0.947963	1.04237	0.987303	0.94664	0.883976	0.921284	1.00016	1.05233
PAF1		0.976546	0.982058	0.987262	0.972653	0.95469	0.934447	1.12406	1.10658	1.04745	1.0292	1.01111	1.01865	1.04319	0.986387	1.06763	1.09877	0.976275	1.02378	0.976492	0.988329	1.01004	1.01253	0.95322	0.954521	0.939807	1.01561	0.960572	0.945632	0.960582	0.949761	0.980722	1.01144
TXN2		0.989518	1.00642	1.00224	0.983037	0.963132	0.950898	1.13601	1.03121	1.04804	1.02927	1.02432	1.02137	1.04006	1.0154	1.07987	1.06478	0.989844	1.01108	0.982459	0.968842	1.01134	1.03419	0.918294	0.911261	0.953331	1.00263	0.974465	0.971921	0.941181	0.942361	0.994814	1.00642
FKBP2		0.925284	0.990792	0.929994	0.933105	0.943329	0.95673	1.23439	0.990666	1.08297	1.07545	1.00007	1.01505	1.06004	1.00739	1.12344	1.11507	0.932966	1.02982	0.959195	0.983674	1.00896	1.01286	0.967778	0.937924	0.967106	1.02796	0.955829	0.937373	0.972718	0.946108	0.980301	0.995673
YIPF2		0.919842	0.979254	0.949888	0.927868	0.947365	0.918693	1.1712	1.03666	1.08422	1.05134	1.08593	1.00755	1.11377	1.05565	1.11647	1.12507	0.987682	1.04423	0.967987	0.999587	1.06893	1.04982	0.911232	0.884631	0.936658	0.983603	0.904892	0.879525	0.956779	0.973656	0.958972	1.00105
PPIH		0.956498	0.945354	1.01734	1.01418	0.956859	0.903213	1.14048	1.09576	0.981144	0.909899	0.984354	0.998982	1.0816	1.03008	1.08087	1.1957	1.00394	1.00909	0.936414	0.976219	1.02064	1.04908	0.989011	0.973909	0.971723	1.02614	0.938442	0.895878	0.851072	0.968524	1.0848	1.0128
TARS2		0.953745	1.01015	1.02882	1.05313	0.978823	0.876399	1.21361	1.10027	0.988268	1.00146	1.00847	0.989973	1.03409	0.988411	1.03311	1.08912	0.964535	1.04614	0.929752	0.930558	1.03183	1.01503	0.942268	1.00509	1.00988	0.96866	0.964505	0.908416	0.919251	0.999427	1.04939	0.967419
INO80E		0.962818	0.998783	0.924761	0.927581	0.886519	0.854762	1.22944	1.01966	1.12536	1.0482	1.07894	1.03107	1.0435	0.950531	0.993739	1.10133	1.06479	1.09952	1.01383	1.01123	1.04537	0.989321	0.892919	0.957576	0.988341	1.03674	0.932938	0.96285	0.909828	0.926109	0.997086	0.994561
C17orf37		0.983187	1.00841	1.02141	0.938923	0.960467	0.94042	1.24467	1.00121	1.03954	1.0368	1.00174	1.04162	1.04638	1.01187	1.04486	1.05713	0.967075	1.01043	0.968045	0.941983	0.978846	0.974096	0.966715	0.977419	0.943163	1.01063	0.967832	0.965818	0.978623	1.00384	0.980037	0.986823
FAU		0.985282	1.00049	0.989884	0.9661	0.94858	0.934315	1.23547	0.990496	1.02301	1.02175	1.04719	1.04239	1.0037	0.973758	1.00719	1.00666	0.976623	1.02349	0.989715	0.977941	0.966691	0.97971	0.95907	0.954083	0.990777	1.02919	1.00274	0.997871	0.991418	0.993617	0.995766	0.99503
RN28S1		0.946291	0.978412	1.01452	1.03249	0.944103	0.950405	1.24267	1.04554	1.0268	1.00717	1.07559	1.04388	1.04463	1.02578	1.0133	1.02227	0.969402	1.01595	0.972689	0.991001	0.956625	0.971134	0.935359	0.91192	0.963499	0.986375	0.972991	0.972713	0.971472	0.96711	1.00681	1.02109
HDGFRP2		0.998932	0.998381	0.959127	0.948883	0.908941	0.912087	1.23322	0.995357	1.06674	1.03648	1.05363	1.01856	0.964697	0.964302	1.02873	1.00487	0.986675	1.03044	0.996494	1.02759	1.01209	1.03259	0.916443	0.897639	1.0311	1.04421	1.01512	1.03547	0.951272	0.946381	0.980307	1.00323
NDUFB9	1	1.01347	1.03665	1.01544	0.966492	0.968669	0.934474	1.27002	1.01734	1.03459	1.04259	1.03257	1.04846	1.01135	0.98848	0.967346	0.985415	1.00289	1.05766	0.99087	1.00478	1.01131	0.983951	0.90947	0.921091	0.990307	1.04107	0.985869	0.994211	0.90224	0.931353	0.967935	0.971636
RBM42		0.980959	1.00942	0.981564	0.952526	0.927348	0.934273	1.22761	0.976222	1.10428	1.06902	1.06463	1.04746	0.994114	0.976696	0.985146	1.01374	1.01656	1.07153	1.0397	1.03379	1.00636	1.01156	0.902767	0.924933	0.993977	1.0224	0.96813	0.972528	0.934656	0.941201	0.958627	0.956267
AAMP		0.982643	0.986356	0.997569	0.998636	0.967113	0.960622	1.26911	1.03762	1.07463	1.03775	1.02907	1.02985	1.05215	0.996524	0.917064	1.02001	1.01549	1.00677	0.992409	0.982858	0.970959	0.991271	0.866613	0.937998	0.982959	1.03317	0.955906	0.997084	0.944182	0.95914	0.998679	1.00779
SCAF1		0.952333	0.998547	0.977149	0.973558	0.933343	0.913302	1.23903	0.978283	1.10241	1.07113	1.09606	1.04023	1.05604	1.00584	0.946611	1.05185	1.0033	1.05383	0.988951	0.985716	0.975885	0.973938	0.878551	0.952667	0.975715	1.0369	0.946801	0.934442	0.956065	0.970637	0.994001	1.03689
POLR3H		0.976351	1.03171	1.00214	0.990495	0.959836	0.937045	1.21405	1.01263	1.07601	1.05708	1.03632	1.00278	1.07311	1.0029	0.93451	1.0658	1.01677	1.07922	0.977104	0.97263	0.914511	0.913692	0.862829	0.952538	1.004	1.05756	0.981778	0.99262	0.933135	1.00944	0.972016	0.987401
BCKDK		0.972556	0.985532	0.993063	1.02481	0.925898	0.907739	1.13807	1.07017	1.1068	1.05326	1.07845	1.05036	1.05041	0.988094	0.963348	1.06591	1.02697	1.06175	0.988897	0.983047	1.01906	0.994515	0.818831	0.884777	0.985753	1.04755	0.967325	0.973812	0.930517	0.950399	0.984392	1.00794
AP2A1		0.986882	1.01374	1.02385	1.01048	0.965413	0.935301	1.16081	1.03923	1.09736	1.05448	1.05194	1.01489	1.05616	1.01364	0.998205	1.07586	0.972438	1.01446	0.982673	0.975798	1.0193	1.0032	0.870998	0.897801	0.966916	1.01345	0.950977	0.948238	0.931829	0.941444	0.985069	1.02718
CDK9		0.967742	1.01451	0.998217	1.03614	0.971025	0.93921	1.15199	1.04012	1.13916	1.04716	1.05639	1.05011	1.07179	0.998381	0.984547	1.04246	0.970219	1.04835	0.948489	0.931995	1.01833	1.00591	0.848317	0.897974	0.971359	1.06179	0.928512	0.968934	0.921065	0.928249	1.0063	1.03526
AP2S1		0.977634	1.01932	1.02455	1.00824	0.959971	0.933205	1.16019	1.03752	1.12964	1.09255	1.0769	1.04541	1.05766	1.00799	1.00992	1.08763	1.01571	1.03645	0.9924	1.00274	0.988705	0.958733	0.831815	0.897955	0.965062	1.03142	0.930505	0.950756	0.909831	0.932193	0.949416	0.977987
C19orf56		0.980264	0.992142	0.997662	0.99576	0.960352	0.916133	1.16597	0.995132	1.083	1.06225	1.07759	1.07173	1.05951	1.00531	1.00306	1.10016	1.0577	1.05553	0.996506	0.983706	1.00843	0.985367	0.811986	0.909537	0.963245	1.01647	0.939132	0.963847	0.924886	0.962349	0.951326	1.00397
SDF4		0.979523	1.00742	1.00965	1.00007	0.96305	0.941246	1.19554	1.02765	1.07953	1.04585	1.08281	1.06492	1.04185	1.00551	1.01375	1.0841	0.998598	1.03298	0.985258	0.976636	1.00961	1.00535	0.828149	0.882027	0.987858	1.02724	0.970671	0.981604	0.919376	0.92545	0.953273	0.973439
ATOX1		1.02026	1.02031	1.03857	1.01648	0.983474	0.957389	1.13152	1.00378	1.08881	1.04447	1.03904	1.03888	1.08116	0.996854	1.0219	1.07277	1.03038	1.01613	0.966908	1.00547	1.01712	0.991358	0.85848	0.9603	0.952332	1.01948	0.938783	0.94937	0.925674	0.943357	0.946674	0.922522
PSMB5		1.0013	1.02705	1.02587	1.01811	0.987729	0.951279	1.13776	1.03026	1.06739	1.02793	1.05831	1.03974	1.04682	1.00738	1.00933	1.08159	1.03535	1.02869	0.995021	0.989255	1.0093	0.981597	0.875563	0.957219	0.938226	0.973634	0.934634	0.953133	0.903257	0.946543	0.975533	0.985191
NDUFB2	1	1.01107	1.02028	0.995756	1.02755	0.935404	0.933808	1.12437	0.988048	1.05484	1.05642	1.01165	1.02826	1.0443	1.01814	0.991114	1.04181	1.06026	1.00481	1.02195	1.00091	1.00892	0.973881	0.85257	0.976212	1.01617	0.992925	0.987007	1.00572	0.947443	0.964883	0.949051	0.954484
SRSF9		1.03212	1.00931	1.02267	1.04101	0.958981	0.924986	1.14025	0.989149	1.08605	1.0954	1.03454	1.03068	1.04898	0.989661	0.968357	1.08089	1.05028	1.03451	0.983896	0.97419	1.01307	0.953935	0.831994	0.942651	0.981078	1.05456	0.97054	0.981091	0.917406	0.946766	0.935338	0.975662
NDUFAF3	1	0.935418	0.969324	0.989084	0.976921	0.968793	0.899259	1.17074	1.06454	1.04656	1.06748	1.0479	1.0283	1.04787	1.01371	1.0302	1.09499	1.03246	1.0433	1.0262	0.980876	1.0279	1.03984	0.86561	0.920574	0.987848	1.01762	0.997186	0.981239	0.922339	0.960326	0.923629	0.921966
GPS1		0.956651	1.00184	1.00636	0.989609	0.953272	0.917985	1.18416	1.02377	1.10295	1.04962	1.06599	1.05506	1.07347	1.02874	0.997011	1.09516	1.01824	1.05502	0.977121	0.974907	1.03533	1.00631	0.878262	0.914435	0.968121	1.03962	0.95457	0.967306	0.928565	0.944781	0.903804	0.931946
USP5		0.949603	0.985726	1.01354	1.00903	0.953593	0.915374	1.14835	1.01665	1.1319	1.06896	1.03791	1.024	1.08748	1.0268	1.03378	1.09807	1.01952	1.04114	1.01162	0.988138	0.994452	1.00022	0.854261	0.930879	1.00495	1.04736	0.957427	0.96033	0.907379	0.93014	0.910213	0.941211
NDUFB8	1	1.01525	0.994338	1.00891	1.00436	0.934695	0.91325	1.20194	1.00002	1.06466	1.01725	1.04722	1.0412	0.999482	0.961509	0.994779	1.06145	1.07274	1.08109	1.01957	1.00436	0.998703	0.970867	0.860568	0.948087	1.00655	1.04607	0.986512	0.993728	0.929554	0.946082	0.914064	0.961123
NMRAL1		0.956568	0.966595	0.951194	0.970089	0.993466	0.951495	1.22772	1.01104	1.07671	1.00515	1.02196	1.0043	1.08544	1.00271	1.00691	1.02421	1.01173	1.05751	1.01734	1.00906	0.989832	1.00097	0.88449	0.96641	1.02405	1.09249	0.967224	0.959693	0.938103	0.960741	0.882382	0.982423
HARS2		0.976209	1.01131	1.00403	1.02838	1.01242	0.980293	1.12106	0.987491	1.06507	1.05324	1.04921	1.0783	1.04518	1.07283	0.953066	1.02286	1.0098	0.949256	1.04438	0.976235	0.946971	0.980511	0.899053	0.985655	0.912823	0.981072	0.988718	0.95855	0.964837	0.987346	0.959433	0.994409
PIK3R2		0.975554	1.01389	1.01562	1.00931	0.990964	0.985277	1.11134	1.03194	1.06394	1.03958	1.02856	1.00192	1.06748	1.0618	0.953378	1.04315	0.906428	0.984178	0.976185	0.958419	1.05934	1.06201	0.889436	0.948252	0.957054	1.0171	0.958994	0.970617	0.992925	0.990244	0.946872	0.98824
APOA1BP		0.965807	1.00046	0.996006	0.938884	0.979675	0.967817	1.1677	1.05023	1.08718	1.00479	1.05403	1.02516	1.1081	1.06647	0.982888	1.05465	1.01065	1.0213	0.940906	0.925226	0.97142	0.973392	0.87466	0.952195	0.993538	1.03362	0.920878	0.928453	0.996877	1.00982	0.994461	1.00277
C19orf6		0.957951	0.999222	0.9951	1.00509	0.982134	0.950122	1.14611	1.02737	1.07866	1.03564	1.08019	1.0565	1.09331	1.03221	0.952074	1.08231	0.99844	1.02312	0.967202	0.955707	0.978595	0.966069	0.855797	0.956048	0.943546	1.00941	0.920724	0.941929	0.967663	0.997211	1.00297	1.04157
TTC15		0.955391	0.963469	1.00793	0.982526	0.987958	0.952167	1.11641	1.01673	1.04512	1.00492	1.04247	1.00754	1.08551	1.00739	0.930818	1.06081	1.04354	1.06106	1.00893	0.971239	1.00423	1.03876	0.860948	0.998452	0.967239	1.00843	0.961854	0.956679	0.960886	0.973584	0.992019	1.02497
GRN		0.973747	1.0097	0.990265	0.982919	0.990112	0.981103	1.16183	1.0404	1.00589	0.961537	1.03095	0.998869	1.06905	1.00217	0.957352	1.03548	1.00747	1.03624	0.946537	0.935735	1.02082	1.01275	0.881045	0.930206	0.98962	1.04654	0.974493	0.982414	1.01891	1.02997	0.982432	1.01346
RPS28		0.978422	1.03503	1.01156	1.00154	0.989474	0.98184	1.16827	1.04323	1.00787	0.997443	1.05101	1.04987	1.05641	1.00106	0.989149	1.027	0.974513	1.0291	0.952551	0.940081	0.9665	0.950294	0.867268	0.889404	0.992786	1.05177	0.987151	0.999302	0.986295	0.987797	1.00781	1.0282
C7orf30		0.989281	0.978475	0.973918	0.95733	0.964723	0.96559	1.17261	1.05033	1.05542	1.02364	0.999602	1.01825	1.04433	1.01613	1.05005	0.999181	1.03819	1.00622	0.968125	1.02528	0.99933	1.04162	0.893783	0.935974	0.96383	1.0255	0.949891	0.982206	0.982043	0.974545	0.962583	0.992027
RNF123		0.956343	0.960161	0.944382	0.970625	0.958651	0.949648	1.18657	1.03562	1.08842	0.988862	1.08439	0.992369	1.08612	1.02228	0.991362	1.0575	1.01769	1.01299	0.972918	0.967126	1.05701	1.02389	0.898273	0.952418	0.997067	1.04167	0.958065	0.968046	0.940727	0.98702	0.937205	0.994571
MRPL53		0.949271	1.00198	1.01765	0.933617	0.960385	0.973253	1.17948	1.00855	1.07282	1.05557	1.03217	0.985934	1.01241	1.0017	0.993708	1.03491	0.948915	1.02464	0.986698	0.99282	1.02927	0.997232	0.896935	0.925011	0.995173	1.07107	0.99257	0.94901	0.999344	1.01802	0.983143	0.976735
CSNK1G2		0.951655	0.968662	0.981234	0.968746	0.971676	0.938762	1.12108	0.972569	1.03053	1.00785	1.03963	1.02064	1.05027	1.02946	0.986601	1.02902	0.982039	1.04454	1.0173	0.997081	1.00704	0.995054	0.961989	0.987535	0.991841	1.04927	0.98475	0.981476	1.00417	1.00641	0.939991	0.981141
PLD3		0.970982	1.00033	0.985344	0.974158	0.97608	0.957678	1.1139	0.996316	1.0094	0.972205	1.05204	1.01189	1.05347	1.00481	0.956959	1.02167	1.03442	1.07765	1.01366	0.990898	1.00911	1.01123	0.914425	0.956712	0.989563	1.04009	0.998485	0.999597	0.993028	1.00121	0.939687	0.973005
ECHS1		0.989095	0.990406	0.986815	0.980973	0.959445	0.947768	1.13138	0.978684	1.04812	1.04476	1.02349	1.02561	1.06114	1.03859	1.00707	1.06056	1.00354	1.00958	0.974882	1	0.993949	0.966246	0.892048	0.935734	0.989039	1.05451	0.997085	1.02176	0.967652	0.965327	0.96434	0.990386
RPL36		0.990305	1.00204	1.00243	0.984277	0.971936	0.956995	1.14291	1.00182	1.01871	1.00734	1.04229	1.03703	1.03564	1.00501	1.00164	1.01867	0.985018	1.04142	0.991949	0.98267	0.985242	0.969848	0.932973	0.943278	0.980927	1.02604	0.988075	0.997896	0.983642	0.982238	1.00097	0.988786
RTN4		1.00063	1.0189	1.02173	1.02221	0.972473	0.965716	1.10692	0.987789	1.05591	1.0405	1.03949	1.03203	1.0479	1.02487	0.979887	1.00505	1.00145	1.0244	0.989238	0.9947	0.991603	0.985915	0.923168	0.951576	0.973264	1.00238	0.958376	0.963367	0.960842	0.962574	0.988045	1.00709
COX6A1	1	0.957989	0.993115	0.999205	0.980729	0.965667	0.937296	1.10332	0.996317	1.08065	1.04536	1.07864	1.05137	1.06968	1.01765	1.00574	1.0694	1.01931	1.04212	0.996514	0.974941	0.992683	0.978277	0.912948	0.953237	0.960695	1.01215	0.966477	0.964264	0.965429	0.980648	0.953505	0.974667
SYMPK		0.968468	1.01647	1.02887	0.994447	0.962085	0.942699	1.1095	1.01137	1.07921	1.02719	1.06382	1.02168	1.0547	1.00347	0.966679	1.06665	1.01872	1.07853	1.00459	0.996573	1.0167	0.988262	0.881456	0.948772	0.97289	1.04149	0.945297	0.942278	0.931944	0.947503	0.968826	0.998878
SKIV2L		0.949447	1.00929	1.00855	0.991997	0.980452	0.93405	1.11396	1.0272	1.07991	1.00266	1.01747	0.981827	1.0883	1.00537	0.95773	1.05898	1.01418	1.02587	0.981824	0.989533	1.04459	0.994325	0.918674	0.966696	1.00708	1.03564	0.978439	0.974561	0.928821	0.991741	0.966326	0.974535
PRPF6		0.97495	0.98635	0.981122	0.97816	0.982577	0.96892	1.15487	1.00084	1.06086	1.02854	1.01969	0.998289	1.06319	1.0088	0.952613	1.03032	1.01957	1.03103	1.00482	1.00105	1.02351	0.991196	0.916254	0.966341	0.970498	1.00197	0.963618	0.99169	0.991197	0.983147	0.973035	0.980993
PSMD4		0.97358	0.972927	0.988233	0.955565	0.966479	0.946386	1.17332	0.988621	1.06808	1.02526	1.016	0.986356	1.09249	1.03572	0.971731	1.03504	1.01107	1.0273	0.986005	0.984535	1.00378	0.98779	0.934289	1.0134	0.9828	1.00124	0.925878	0.963772	0.973178	1.00495	1.00216	1.00205
MAP7D1		0.982103	1.01868	1.00529	0.991239	0.914591	0.913141	1.12438	0.945789	1.08433	1.06334	1.05318	1.03216	1.06457	1.0308	0.943104	1.01368	1.00533	1.0615	1.01548	0.993062	0.967548	0.967951	0.926195	0.964323	1.01135	1.04774	0.966983	0.976066	0.971346	0.990039	0.964124	0.9906
SNRNP70		0.997713	1.01685	1.00805	1.02049	0.970959	0.955414	1.13796	0.945903	1.08266	1.04696	1.06027	1.05249	1.05099	1.00372	0.927198	0.969438	1.01422	1.06638	1.01857	1.01293	0.978524	0.977343	0.919187	0.935222	0.996641	1.02471	0.977686	0.974782	0.968015	0.981475	0.948783	0.958461
EIF3B		0.990096	0.993806	1.0146	1.00057	0.963901	0.951539	1.15082	0.999955	1.0765	1.06351	1.06018	1.06077	1.05015	1.0244	0.96581	1.00961	1.00451	1.00611	0.992245	0.993105	0.95153	0.959554	0.952708	0.986459	0.975234	1.00481	0.954592	0.963522	0.97021	0.971141	0.959114	0.978943
TIMM50		0.927337	0.96933	1.01998	0.96927	0.935747	0.915001	1.16376	1.01803	1.07095	1.09779	1.0613	1.05369	1.03927	1.00484	0.967275	1.03734	1.017	1.04251	1.01727	0.991336	0.957076	0.949111	0.938742	0.991013	1.00827	1.01138	0.951463	0.969212	0.946733	0.983015	0.971608	1.00336
MRFAP1		0.99641	1.00278	0.990555	0.982198	0.959729	0.956293	1.19114	0.978774	1.05175	1.04173	1.0436	1.05625	1.02075	1.0109	1.01505	1.02673	1.02581	1.01972	1.0148	1.0106	0.99321	0.990271	0.931871	0.952274	0.966637	0.987849	0.971998	0.975169	0.94515	0.9624	0.964794	0.962825
PRCC		0.972232	0.996784	0.984967	0.97245	0.96067	0.937071	1.1609	0.968769	1.06669	1.05273	1.09396	1.09282	1.0379	1.0312	1.02278	1.02024	0.976482	1.05706	0.98043	0.998554	0.995577	0.971048	0.960484	0.973284	0.965385	1.00151	0.947006	0.931489	0.946418	0.951134	0.989403	0.982561
SDF2		0.989232	1.01803	0.986934	0.995166	0.974343	0.981898	1.192	0.967813	1.05593	1.05037	1.09328	1.06638	1.10649	1.0386	0.984008	1.06846	1.00271	0.992838	0.993582	0.975328	0.954368	0.926187	0.915023	0.961021	0.973322	0.98709	0.979428	0.986465	0.90203	0.962656	0.961589	0.957423
CYC1		0.926721	0.967413	0.994704	0.990407	0.918027	0.919917	1.15865	1.02888	1.10618	1.03477	1.05475	1.01987	1.08261	1.01916	0.965983	1.07686	1.05954	1.06136	0.973465	0.993318	1.00153	0.981073	0.886746	0.963265	1.01181	1.05522	0.948935	0.958198	0.938336	0.954901	0.964944	0.982431
UBE2M		0.931752	0.984135	0.992911	0.958575	0.915911	0.88663	1.1546	1.00601	1.08795	1.04307	1.02392	1.07161	1.03081	1.01311	0.970033	1.07712	1.05457	1.07416	1.02608	0.99202	1.0079	0.992879	0.92205	0.960291	0.984871	1.04747	0.947675	0.960403	0.923463	0.958981	0.992596	1.00644
PRELID1		0.960141	0.98981	1.01568	1.00945	0.918132	0.89111	1.17047	0.949767	1.12727	1.07787	1.06785	1.05365	1.06086	1.0155	0.962375	1.03133	1.04779	1.08402	1.0216	1.01926	0.993333	0.971842	0.883053	0.963058	0.97698	1.05716	0.925867	0.95283	0.92468	0.937561	0.955342	0.98436
PINK1		0.905852	0.950712	0.96904	0.958832	0.923203	0.916662	1.05621	0.992994	1.10969	1.07211	1.09176	1.05769	1.09769	1.04442	1.01123	1.09981	0.978759	1.00194	0.974125	0.944254	1.01721	1.00213	0.865812	0.920041	0.995541	1.04396	0.964861	0.980694	1.01152	1.02829	0.99942	1.01353
RING1		0.932053	0.974941	0.952443	0.923036	0.988436	1.00089	1.13678	0.96733	1.0777	1.05014	1.06584	1.05591	1.12391	1.05781	1.02326	1.061	0.985098	1.02146	0.954676	0.958374	1.00239	0.974926	0.898979	0.917747	0.968029	1.04919	0.954519	0.980782	0.982148	1.013	0.953494	0.993705
SLC25A39		0.927825	0.9764	0.989287	0.958397	0.919154	0.897166	1.13009	1.01841	1.10281	1.06229	1.03254	0.988011	1.13475	1.0887	1.01958	1.09259	0.964574	1.0099	0.963867	0.921396	1.03046	1.008	0.933019	0.986193	0.976104	1.02737	0.944304	0.962828	0.994003	1.01235	0.952569	0.975061
DHX16		0.960161	0.998479	1.00023	0.966022	0.953654	0.918214	1.14741	0.976913	1.12314	1.07623	1.04286	0.977057	1.05969	1.01185	0.9913	1.0223	1.02179	1.06592	1.01666	0.995077	0.991205	0.993828	0.971597	1.01921	0.983212	1.02814	0.962958	0.948156	0.946174	0.969992	0.907437	0.953108
PSMD9		0.993482	1.03057	0.995853	1.01581	0.923859	0.945	1.20756	0.991211	1.09452	1.06788	1.05568	0.984175	1.05467	1.00988	0.960861	1.06264	1.00419	1.07359	0.999644	0.982451	1.01697	1.01491	0.923957	0.996932	0.972384	1.00707	0.915763	0.97305	0.903739	0.954007	0.926587	0.941107
GMPPA		1.00073	1.03457	0.980396	0.954494	0.946641	0.943605	1.14464	0.99359	1.10058	1.06048	1.02488	0.986724	1.07572	1.03003	1.01471	1.08756	1.02391	1.0493	0.977777	0.975819	1.01733	0.992679	0.924528	0.955447	1.00518	1.02599	0.919639	0.940958	0.981032	1.0094	0.912958	0.908702
NDUFA7	1	0.96831	1.00938	1.03263	0.993797	0.966244	0.943309	1.16847	1.00631	1.08968	1.04872	1.07743	1.03195	1.09649	1.03636	0.973278	1.08333	0.970385	1.01597	0.935178	0.997937	0.966067	0.986009	0.869427	0.974501	1.00274	1.03845	0.954549	0.939411	1.00466	1.00608	0.901423	0.911504
RHOT2		0.968905	1.02028	1.02741	1.01429	0.994848	0.933988	1.156	0.974409	1.11188	1.03106	1.08167	1.01619	1.13653	1.04967	0.900039	0.999516	1.02647	1.02934	0.985519	0.969394	0.973677	0.962101	0.923041	0.97621	0.97804	1.03634	0.955084	0.960435	0.939803	1.02054	0.907139	0.940147
ATP5H	1	1.01518	1.02166	1.01936	1.00433	0.949915	0.938334	1.18786	0.998606	1.04527	1.02924	1.04156	1.05133	1.0167	1.01264	1.05265	1.01524	0.98672	1.00425	1.00063	0.984508	0.981734	0.984822	0.943584	0.945669	1.01172	1.0231	1.00054	1.00914	0.946125	0.93125	0.930381	0.915955
MRPL20		0.968788	0.971055	1.00889	0.980914	0.93642	0.901077	1.20528	1.0051	1.10407	1.0752	1.0717	1.07664	1.0239	1.01576	1.04766	1.04742	0.987373	1.03627	1.01654	1.01201	0.972969	0.966059	0.948712	0.942613	0.972412	1.00845	0.988435	0.960342	0.944297	0.931397	0.947231	0.925021
WDR46		0.991517	0.968516	0.968016	0.981922	0.942007	0.920436	1.17434	1.02156	1.10815	1.08174	1.06029	1.06086	1.05548	1.02501	1.00416	1.0293	1.00434	1.04322	1.02989	0.990503	1.01412	1.00615	0.949118	0.967688	0.98086	0.998918	0.956036	0.931688	0.933346	0.937341	0.935628	0.927835
MGAT2		1.0017	1.01233	0.996374	1.00682	0.992777	1.01513	1.19088	0.950074	1.04676	1.04796	1.06668	1.03602	1.0245	1.06396	1.02516	1.03669	0.996732	1.00503	1.01221	1.01553	0.974819	0.928609	0.927186	0.948961	1.01459	0.9978	0.973594	0.992893	0.976486	0.956896	0.891422	0.87342
RRBP1		1.02304	1.01819	0.99713	0.981161	0.969855	0.977861	1.16351	0.988713	1.08841	1.07114	1.07243	1.04869	1.04269	1.02789	1.0134	1.02216	0.993918	1.03766	1.02132	1.01132	0.963452	0.978404	0.939316	0.934343	0.982759	0.990869	0.957733	0.954553	0.962357	0.957511	0.899283	0.908928
TADA3		1.01534	1.02332	1.0037	0.961855	0.959425	0.921013	1.18328	0.973362	1.0931	1.10912	1.08585	1.10448	1.01377	1.00843	1.01073	1.0236	1.01682	1.08399	1.05962	1.04497	1.00015	0.990123	0.925785	0.949646	0.978739	0.998171	0.95262	0.949859	0.914839	0.933008	0.837156	0.874124
FASTK		0.958747	0.977265	0.987202	0.949842	0.943012	0.942879	1.16634	0.949382	1.0931	1.05814	1.104	1.03823	1.08506	1.015	0.957327	1.06676	1.07554	1.06407	0.988446	0.982724	0.989774	0.951768	0.853744	0.908222	1.01027	1.08958	0.994002	0.995949	0.932861	1.00162	0.914594	0.954544
IFI27L2		0.990894	1.04159	1.03042	1.01492	0.952347	0.958176	1.15172	0.970263	1.08574	1.05642	1.01454	1.0202	1.03615	0.974761	0.936762	0.955768	1.03861	1.04871	0.999291	0.994839	0.978723	0.956541	0.879207	0.930026	0.992663	1.10237	1.01996	1.03775	0.964178	0.996728	0.930146	0.939574
RPS10		0.999383	1.03082	1.00273	0.951987	0.965134	0.93706	1.16793	0.980554	1.04089	1.0484	1.07387	1.08147	1.03012	0.979956	0.985888	0.969648	1.02793	1.09634	1.01031	0.988245	0.945057	0.92419	0.899092	0.91705	1.00088	1.09334	1.01504	0.987383	0.943338	0.957368	0.966557	0.982037
POLR2L		0.960145	1.00711	1.03146	0.99881	0.954628	0.940997	1.12723	0.974857	1.0799	1.04023	1.04003	1.01538	1.08293	1.01159	1.00852	1.0569	0.971043	1.02743	0.960927	0.945433	0.939609	0.912296	0.885228	0.914419	1.0394	1.12442	1.01855	1.00477	1.00444	1.01789	0.93666	0.966771
QSOX1		1.00842	1.02029	1.03788	1.02633	0.959323	0.938298	1.12823	0.954099	1.07319	1.04343	1.07953	1.05515	1.07687	1.0384	0.964273	1.03068	1.00843	1.02928	0.992657	0.98958	0.876544	0.866019	0.881767	0.925852	1.04121	1.07744	1.03475	1.04157	0.993506	1.00435	0.892161	0.910493
LIX1L		0.917146	0.970092	0.965615	0.98853	0.952968	0.891313	1.16425	0.986124	1.14054	1.04456	0.984585	1.03144	1.0304	0.973811	0.985273	1.02536	1.08661	1.06045	1.04086	0.942015	1.03154	1.05101	0.95841	0.889413	1.01754	1.03572	1.01439	1.01522	0.932187	0.996447	0.921337	0.954842
[truncated: 84 more rows]

## Sheet: Blad1
GID	name	NAME	GWEIGHT	C1_DMSO_1	C1_DMSO_2	C1_CAP_1	C1_CAP_2	C1_RES_1	C1_RES_2	C1_AICAR_1	C1_AICAR_2	C2_DMSO_1	C2_DMSO_2	C2_CAP_1	C2_CAP_2	C2_RES_1	C2_RES_2	C2_AICAR_1	C2_AICAR_2	P2_DMSO_1	P2_DMSO_2	P2_CAP_1	P2_CAP_2	P2_AICAR_1	P2_AICAR_2	P2_RES_1	P2_RES_2	P1_DMSO_1	P1_DMSO_2	P1_CAP_1	P1_CAP_2	P1_RES_1	P1_RES_2	P1_AICAR_1	P1_AICAR_2
[truncated: 13,686 more rows]
