# Supplementary material for: Transcriptome analysis of complex I-deficient patients reveals distinct expression programs for subunits and assembly factors of the oxidative phosphorylation system
Source: BMC Genomics. 2015 Sep 15;16:691. doi: 10.1186/s12864-015-1883-8 (PMC4570683; doi:10.1186/s12864-015-1883-8)
Supplement: Additional file 4: Table S3. — Top five percent complex I co-expressing genes. (XLSX 35 kb) [file 12864_2015_1883_MOESM4_ESM.xlsx]

## Sheet: complex1_rpkm_coexpr_top5%
Co-expression with complex I	Entrez gene ID	Gene symbol	Group
0.669503	10567	RABAC1	Other
0.667978	4720	NDUFS2	Complex I
0.665012	161	AP2A2	Other
0.661117	5531	PPP4C	Other
0.659452	3956	LGALS1	Other
0.657307	166	AES	Other
0.656361	1340	COX6B1	Complex IV
0.653573	5694	PSMB6	Other
0.651882	23770	FKBP8	Mitochondrial
0.651209	1329	COX5B	Complex IV
0.649311	4728	NDUFS8	Complex I
0.648231	51398	C19orf56	Other
0.647876	4713	NDUFB7	Complex I
0.645693	339123	JMJD8	Other
0.645412	8189	SYMPK	Other
0.643585	11316	COPE	Other
0.643054	4714	NDUFB8	Complex I
0.642104	10295	BCKDK	Mitochondrial
0.639378	5589	PRKCSH	Other
0.63925	1327	COX4I1	Complex IV
0.639145	126119	JOSD2	Other
0.638932	4723	NDUFV1	Complex I
0.638511	26121	PRPF31	Other
0.63801	381	ARF5	Other
0.637325	5692	PSMB4	Other
0.637245	29086	BABAM1	Other
0.636389	11331	PHB2	Mitochondrial
0.636063	80097	MZT2B	Other
0.636044	5524	PPP2R4	Other
0.634524	6209	RPS15	Other
0.634251	51024	FIS1	Mitochondrial
0.633821	513	ATP5D	Complex V
0.633757	6208	RPS14	Mitochondrial
0.633495	2873	GPS1	Other
0.63346	9380	GRHPR	Other
0.633433	199990	C1orf86	Other
0.633417	8666	EIF3G	Other
0.632832	29924	EPN1	Other
0.632462	25824	PRDX5	Mitochondrial
0.631701	5127	CDK16	Other
0.630512	6633	SNRPD2	Other
0.630405	4191	MDH2	Mitochondrial
0.630314	25915	NDUFAF3	Assembly factors
0.630289	256364	EML3	Other
0.629879	10025	MED16	Other
0.629685	4833	NME4	Mitochondrial
0.62918	51614	ERGIC3	Other
0.628817	4267	CD99	Other
0.628305	54587	MXRA8	Other
0.628304	5245	PHB	Mitochondrial
0.627934	967	CD63	Other
0.627908	80344	DCAF11	Other
0.627375	91252	SLC39A13	Other
0.627289	4637	MYL6	Other
0.626054	498	ATP5A1	Mitochondrial
0.625772	5499	PPP1CA	Other
0.62567	83871	RAB34	Other
0.625192	115098	CCDC124	Other
0.624926	81605	URM1	Other
0.6246	57333	RCN3	Other
0.623606	5901	RAN	Other
0.623331	1175	AP2S1	Other
0.623101	9158	FIBP	Mitochondrial
0.622962	6723	SRM	Other
0.622958	26133	TRPC4AP	Other
0.622292	6168	RPL37A	Other
0.622088	6628	SNRPB	Other
0.621718	353	APRT	Other
0.621367	6132	RPL8	Other
0.621337	8078	USP5	Other
0.621197	1312	COMT	Mitochondrial
0.620143	8683	SRSF9	Other
0.619756	374291	NDUFS7	Complex I
0.619737	10139	ARFRP1	Other
0.619468	327	APEH	Other
0.618553	1537	CYC1	Complex III
0.618413	396	ARHGDIA	Other
0.618412	59286	UBL5	Other
0.618062	60626	RIC8A	Other
0.617986	7001	PRDX2	Mitochondrial
0.617527	65003	MRPL11	Mitochondrial
0.61702	6141	RPL18	Other
0.616919	4696	NDUFA3	Complex I
0.616336	4715	NDUFB9	Complex I
0.616019	4669	NAGLU	Other
0.615818	706	TSPO	Mitochondrial
0.61571	5518	PPP2R1A	Other
0.615304	8985	PLOD3	Other
0.61519	51079	NDUFA13	Complex I
0.615099	113246	C12orf57	Other
0.61483	8933	FAM127A	Other
0.614778	54620	FBXL19	Other
0.614314	5691	PSMB3	Other
0.61414	51343	FZR1	Other
0.613719	79001	VKORC1	Other
0.613686	9168	TMSB10	Other
0.613633	25796	PGLS	Other
0.613554	6227	RPS21	Other
0.613078	708	C1QBP	Mitochondrial
0.612634	127687	C1orf122	Other
0.612496	5216	PFN1	Other
0.612302	4924	NUCB1	Other
0.61188	79033	ERI3	Other
0.611826	27243	CHMP2A	Other
0.611768	975	CD81	Other
0.611732	293	SLC25A6	Mitochondrial
0.611628	81876	RAB1B	Mitochondrial
0.61157	10399	GNB2L1	Other
0.611304	4694	NDUFA1	Complex I
0.610976	3315	HSPB1	Other
0.610893	6150	MRPL23	Mitochondrial
0.610741	6923	TCEB2	Other
0.610552	2200	FBN1	Other
0.609831	58190	CTDSP1	Other
0.609294	10975	UQCR11	Complex III
0.609001	6919	TCEA2	Other
0.608947	4716	NDUFB10	Complex I
0.608909	84557	MAP1LC3A	Other
0.608778	7791	ZYX	Other
0.608775	2356	FPGS	Mitochondrial
0.608623	51150	SDF4	Other
0.6084	10211	FLOT1	Other
0.608264	1937	EEF1G	Other
0.608198	7297	TYK2	Other
0.608188	27166	PRELID1	Mitochondrial
0.607923	79171	RBM42	Other
0.607473	51142	CHCHD2	Mitochondrial
0.60713	7542	ZFPL1	Other
0.606933	208	AKT2	Other
0.606664	126003	TRAPPC5	Other
0.606641	6137	RPL13	Other
0.606455	84266	ALKBH7	Mitochondrial
0.606375	6320	CLEC11A	Other
0.606324	79763	ISOC2	Mitochondrial
0.606023	26873	OPLAH	Other
0.605812	7376	NR1H2	Other
0.60579	10574	CCT7	Mitochondrial
0.605289	514	ATP5E	Complex V
0.604924	27089	UQCRQ	Complex III
0.604698	160	AP2A1	Other
0.604643	6396	SEC13	Other
0.604456	26517	TIMM13	Mitochondrial
0.604398	140823	ROMO1	Mitochondrial
0.603943	1307	COL16A1	Other
0.603876	283899	INO80E	Other
0.603743	9040	UBE2M	Other
0.603627	10755	GIPC1	Other
0.603505	51091	SEPSECS	Other
0.603397	11188	NISCH	Other
0.603318	54539	NDUFB11	Complex I
0.603226	9230	RAB11B	Mitochondrial
0.602904	2950	GSTP1	Other
0.602187	4725	NDUFS5	Complex I
0.601847	7264	TSTA3	Other
0.601806	9784	SNX17	Other
0.601773	10296	MAEA	Other
0.601451	30846	EHD2	Other
0.601413	11267	SNF8	Other
0.601335	3590	IL11RA	Other
0.601209	8131	NPRL3	Other
0.601069	64755	C16orf58	Other
0.600953	5438	POLR2I	Other
0.600891	6122	RPL3	Other
0.600863	375	ARF1	Other
0.600771	401115	C4orf48	Other
0.600424	23265	EXOC7	Other
0.600335	4708	NDUFB2	Complex I
0.600315	1337	COX6A1	Complex IV
0.599585	54862	CC2D1A	Other
0.599299	2783	GNB2	Other
0.598951	14	AAMP	Other
0.598874	10445	MCRS1	Other
0.598835	11100	HNRNPUL1	Other
0.598661	80700	UBXN6	Other
0.598477	10897	YIF1A	Other
0.598175	2355	FOSL2	Other
0.597902	8721	EDF1	Other
0.597827	5160	PDHA1	Mitochondrial
0.597826	65996	MGC2752	Other
0.597525	8665	EIF3F	Other
0.597226	6176	RPLP1	Other
0.597055	521	ATP5I	Complex V
0.596719	2316	FLNA	Other
0.596669	10994	ILVBL	Other
0.596644	4221	MEN1	Other
0.596529	6205	RPS11	Other
0.596335	1471	CST3	Other
0.596124	22948	CCT5	Other
0.596075	6181	RPLP2	Other
0.595779	1938	EEF2	Other
0.595529	10573	MRPL28	Mitochondrial
0.595442	10670	RRAGA	Other
0.595127	90507	SCRN2	Other
0.595125	23423	TMED3	Other
0.59502	22827	PUF60	Other
0.594975	2109	ETFB	Mitochondrial
0.594947	5693	PSMB5	Other
0.594656	51690	LSM7	Other
0.594275	10960	LMAN2	Other
0.594205	10922	FASTK	Mitochondrial
0.593938	1639	DCTN1	Other
0.593484	10536	LEPREL2	Other
0.593423	54732	TMED9	Other
0.593376	56834	GPR137	Other
0.593107	55898	UNC45A	Other
0.592891	51107	APH1A	Other
0.592871	83692	CD99L2	Other
0.59285	84335	AKT1S1	Other
0.592762	9961	MVP	Other
0.592598	125988	C19orf70	Mitochondrial
0.592005	2017	CTTN	Other
0.591434	25851	TECPR1	Other
0.591295	30968	STOML2	Mitochondrial
0.591137	475	ATOX1	Other
0.591073	23587	C17orf81	Other
0.59093	6188	RPS3	Other
0.59086	1892	ECHS1	Mitochondrial
0.590755	3418	IDH2	Mitochondrial
0.590696	10856	RUVBL2	Other
0.590553	53635	PTOV1	Other
0.590492	8872	CDC123	Other
0.590287	23640	HSPBP1	Other
0.590265	8192	CLPP	Mitochondrial
0.590258	311	ANXA11	Other
0.590187	27335	EIF3K	Other
0.590125	51575	ESF1	Other
0.589242	10474	TADA3	Other
0.589085	5715	PSMD9	Other
0.588707	7317	UBA1	Other
0.588633	57175	CORO1B	Other
0.588466	4152	MBD1	Other
0.588421	10120	ACTR1B	Other
0.588395	55011	PIH1D1	Other
0.588311	5436	POLR2G	Other
0.588191	6827	SUPT4H1	Other
0.588147	51157	ZNF580	Other
0.588137	7249	TSC2	Other
0.588082	2778	GNAS	Other
0.587969	11315	PARK7	Mitochondrial
0.587964	4245	MGAT1	Other
0.587772	5862	RAB2A	Other
0.587396	7979	SHFM1	Other
0.587343	7284	TUFM	Mitochondrial
0.587135	91949	COG7	Other
0.586706	84304	NUDT22	Other
0.586673	60	ACTB	Other
0.586523	84939	MUM1	Other
0.58632	7106	TSPAN4	Other
0.586301	5250	SLC25A3	Mitochondrial
0.58623	25960	GPR124	Other
0.585943	54795	TRPM4	Other
0.585438	80194	TMEM134	Other
0.585352	6222	RPS18	Other
0.585328	54973	CPSF3L	Other
0.585253	10598	AHSA1	Other
0.585253	118	ADD1	Other
0.584732	6130	RPL7A	Other
0.584655	10519	CIB1	Other
0.584646	84752	B3GNT9	Other
0.584484	6604	SMARCD3	Other
0.584133	7167	TPI1	Other
0.584083	6171	RPL41	Other
0.583888	6203	RPS9	Other
0.583719	6187	RPS2	Other
0.58353	10554	AGPAT1	Other
0.583478	56005	C19orf10	Other
0.583426	7386	UQCRFS1	Complex III
0.582951	10844	TUBGCP2	Other
0.58289	26020	LRP10	Other
0.582796	6217	RPS16	Other
0.582796	124446	TMEM219	Other
0.582795	4946	OAZ1	Other
0.582558	6746	SSR2	Other
0.582519	29882	ANAPC2	Other
0.58237	22980	TCF25	Other
0.582266	4282	MIF	Other
0.582176	58485	TRAPPC1	Other
0.582075	23038	WDTC1	Other
0.582028	2063	NR2F6	Other
0.581966	23646	PLD3	Other
0.581834	7407	VARS	Mitochondrial
0.581244	54828	BCAS3	Other
0.581169	3094	HINT1	Other
0.581102	255783	PRR24	Other
0.581085	51172	NAGPA	Other
0.581015	51329	ARL6IP4	Other
0.580762	5204	PFDN5	Other
0.580747	23339	VPS39	Other
0.580506	2639	GCDH	Mitochondrial
0.580058	83982	IFI27L2	Other
0.579951	8668	EIF3I	Other
0.579739	10121	ACTR1A	Other
0.579468	9138	ARHGEF1	Other
0.579394	377	ARF3	Other
0.579291	84326	C16orf13	Other
0.579092	51529	ANAPC11	Other
0.579049	4904	YBX1	Other
0.578961	81554	WBSCR16	Mitochondrial
0.578941	6204	RPS10	Other
0.578737	80233	C17orf70	Other
0.578618	51506	UFC1	Other
0.578599	30008	EFEMP2	Other
0.57832	10632	ATP5L	Complex V
0.578312	79803	HPS6	Other
0.578289	84885	ZDHHC12	Other
0.57826	309	ANXA6	Other
0.578138	80023	NRSN2	Other
0.578009	7458	EIF4H	Other
0.577783	26151	NAT9	Other
0.577573	51293	CD320	Other
0.577556	79144	PPDPF	Other
0.577504	79158	GNPTAB	Other
0.577459	58525	WIZ	Other
0.57738	84626	KRBA1	Other
0.577369	2067	ERCC1	Other
0.577278	1874	E2F4	Other
0.577243	10169	SERF2	Other
0.577167	6448	SGSH	Other
0.577063	826	CAPNS1	Other
0.576986	60681	FKBP10	Other
0.576942	10290	SPEG	Other
0.5769	90480	GADD45GIP1	Mitochondrial
0.576635	8704	B4GALT2	Other
0.576603	79002	C19orf43	Other
0.57623	55643	BTBD2	Other
0.576202	25873	RPL36	Other
0.576118	140606	SELM	Other
0.576025	4841	NONO	Other
0.575999	171568	POLR3H	Other
0.57569	85360	SYDE1	Other
0.575547	7165	TPD52L2	Other
0.575403	10916	MAGED2	Other
0.575173	9921	RNF10	Other
0.575171	91300	C19orf22	Other
0.57515	84717	HDGFRP2	Other
0.575063	2108	ETFA	Mitochondrial
0.575027	6625	SNRNP70	Other
0.575023	6881	TAF10	Other
0.574995	66005	CHID1	Other
0.574663	5819	PVRL2	Other
0.574491	57142	RTN4	Other
0.574242	84545	MRPL43	Mitochondrial
0.574074	79102	RNF26	Other
0.574017	7841	MOGS	Other
0.57394	539	ATP5O	Complex V
0.573897	27018	NGFRAP1	Other
0.573887	2987	GUK1	Other
0.573751	79096	C11orf49	Other
0.573728	5689	PSMB1	Other
0.573408	5878	RAB5C	Other
0.573257	3614	IMPDH1	Other
0.573162	1072	CFL1	Other
0.57311	80755	AARSD1	Other
0.573043	64598	MOSPD3	Other
0.57294	57407	NMRAL1	Other
0.572901	9277	WDR46	Other
0.572801	5536	PPP5C	Other
0.572798	5119	CHMP1A	Other
0.572796	23521	RPL13A	Other
0.572349	5859	QARS	Other
0.572308	284129	SLC26A11	Other
0.572279	2019	EN1	Other
0.572023	2801	GOLGA2	Other
0.571896	4627	MYH9	Other
0.571859	79716	NPEPL1	Other
0.571726	51248	PDZD11	Other
0.571659	6499	SKIV2L	Other
0.571252	5605	MAP2K2	Other
0.571225	4641	MYO1C	Other
0.570829	10712	FAM189B	Other
0.570776	203068	TUBB	Other
0.570718	3679	ITGA7	Other
0.57063	84231	TRAF7	Other
0.570607	3420	IDH3B	Mitochondrial
0.570256	9605	C16orf7	Other
0.570192	8558	CDK10	Other
0.569969	138428	PTRH1	Mitochondrial
0.569882	28958	CCDC56	Mitochondrial
0.569806	10072	DPP3	Other
0.56966	84617	TUBB6	Other
0.569426	6156	RPL30	Other
0.569409	1984	EIF5A	Other
0.56929	1155	TBCB	Other
0.569231	29911	HOOK2	Other
0.569186	4736	RPL10A	Mitochondrial
0.568998	977	CD151	Other
0.568998	11117	EMILIN1	Other
0.568914	81857	MED25	Other
0.568761	84309	NUDT16L1	Other
0.568734	90993	CREB3L1	Other
0.568592	149345	SHISA4	Other
0.568474	55803	ADAP2	Other
0.568335	56996	SLC12A9	Other
0.568108	3276	PRMT1	Other
0.567546	1025	CDK9	Other
0.567529	24148	PRPF6	Other
0.567488	4330	MN1	Other
0.567204	28976	ACAD9	Assembly factors
0.566857	11140	CDC37	Other
0.566545	137695	TMEM68	Mitochondrial
0.566487	8260	NAA10	Other
0.566486	10494	STK25	Other
0.566438	25776	CBY1	Other
0.566321	10449	ACAA2	Mitochondrial
0.566117	6888	TALDO1	Other
0.566114	7311	UBA52	Other
0.566016	404217	CTXN1	Other
0.565973	79637	ARMC7	Other
0.565879	84993	UBL7	Other
0.565789	10533	ATG7	Other
0.565204	51264	MRPL27	Mitochondrial
0.565176	516	ATP5G1	Mitochondrial
0.564963	10467	ZNHIT1	Other
0.564833	207	AKT1	Other
0.564623	219402	MTIF3	Mitochondrial
0.564581	26073	POLDIP2	Mitochondrial
0.56442	94103	ORMDL3	Other
0.564309	374986	FAM73A	Mitochondrial
0.564125	92799	SHKBP1	Other
0.56396	64419	MTMR14	Other
0.563806	1347	COX7A2	Complex IV
0.563742	51160	VPS28	Other
0.563452	84988	PPP1R16A	Other
0.563225	5315	PKM2	Mitochondrial
0.563144	54998	AURKAIP1	Mitochondrial
0.563006	51258	MRPL51	Mitochondrial
0.562858	2821	GPI	Other
0.562667	3611	ILK	Other
0.562433	79174	CRELD2	Other
0.562424	83605	CCM2	Other
0.562289	23191	CYFIP1	Other
0.562254	23258	DENND5A	Other
0.562027	4247	MGAT2	Other
0.562012	54948	MRPL16	Mitochondrial
0.561869	58506	SCAF1	Other
0.561598	4738	NEDD8	Other
0.561559	64175	LEPRE1	Other
0.561376	57418	WDR18	Other
0.561361	92305	TMEM129	Other
0.561023	2547	XRCC6	Other
0.560723	5479	PPIB	Other
0.560504	7846	TUBA1A	Other
0.560427	6837	MED22	Other
0.560231	25953	PNKD	Mitochondrial
0.560151	6050	RNH1	Other
0.560109	94005	PIGS	Other
0.560097	6237	RRAS	Other
0.560083	89941	RHOT2	Mitochondrial
0.560055	51374	C2orf28	Other
0.560032	80279	CDK5RAP3	Other
0.559969	6136	RPL12	Other
0.559843	2794	GNL1	Other
0.559802	6223	RPS19	Other
0.559796	29926	GMPPA	Other
0.559494	93621	MRFAP1	Other
0.559435	10109	ARPC2	Other
0.559286	22883	CLSTN1	Other
0.558811	1192	CLIC1	Other
0.558782	1981	EIF4G1	Other
0.558738	6158	RPL28	Other
0.558724	6238	RRBP1	Other
0.558718	6233	RPS27A	Other
0.558649	126299	ZNF428	Other
0.558605	56848	SPHK2	Other
0.558542	56926	NCLN	Other
0.558437	54890	ALKBH5	Other
0.55836	63891	RNF123	Other
0.558275	51112	TTC15	Other
0.558156	55684	C9orf86	Other
0.558017	4054	LTBP3	Other
0.557957	653784	MZT2A	Other
0.557952	114990	VASN	Other
0.55774	8498	RANBP3	Other
0.557727	3073	HEXA	Other
0.557711	51073	MRPL4	Mitochondrial
0.557576	80349	WDR61	Other
0.557451	83986	ITFG3	Other
0.557383	10055	SAE1	Other
0.557075	158	ADSL	Mitochondrial
0.556751	55317	C20orf29	Other
0.55643	51504	TRMT112	Other
0.556386	55611	OTUB1	Other
0.556317	5763	PTMS	Other
0.556063	9482	STX8	Other
0.55578	4701	NDUFA7	Complex I
0.555669	10949	HNRNPA0	Other
0.55551	7415	VCP	Other
0.555351	85456	TNKS1BP1	Other
0.555318	23324	MAN2B2	Other
0.555311	84330	ZNF414	Other
0.5553	8625	RFXANK	Other
0.555267	80777	CYB5B	Mitochondrial
0.55503	126328	NDUFA11	Complex I
0.554964	10956	OS9	Other
0.554908	1278	COL1A2	Other
0.554715	79583	TMEM231	Other
0.554436	10476	ATP5H	Complex V
0.554428	10398	MYL9	Other
0.554423	55700	MAP7D1	Other
0.554361	553115	PEF1	Other
0.554331	60685	ZFAND3	Other
0.554211	9902	MRC2	Other
0.55407	79109	MAPKAP1	Other
0.553652	64857	PLEKHG2	Other
0.553403	3692	EIF6	Other
0.553331	116138	KLHDC3	Other
0.553297	1650	DDOST	Other
0.553295	10549	PRDX4	Mitochondrial
0.553238	1785	DNM2	Other
0.553216	3069	HDLBP	Other
0.552822	1793	DOCK1	Other
0.552758	51272	BET1L	Other
0.552744	5211	PFKL	Other
0.552729	5702	PSMC3	Other
0.552683	1495	CTNNA1	Other
0.552548	25844	YIPF3	Other
0.55241	92609	TIMM50	Mitochondrial
0.55225	26205	GMEB2	Other
0.552178	200312	RNF215	Other
0.552152	1915	EEF1A1	Other
0.551724	1351	COX8A	Mitochondrial
0.551673	25814	ATXN10	Other
0.551627	6165	RPL35A	Mitochondrial
0.55145	64236	PDLIM2	Other
0.551362	23016	EXOSC7	Other
0.551269	124583	CANT1	Other
0.551208	54784	ALKBH4	Other
0.551174	55111	PLEKHJ1	Other
0.551109	84858	ZNF503	Other
0.55101	6727	SRP14	Other
0.550893	23765	IL17RA	Other
0.550785	1933	EEF1B2	Other
0.550691	64760	FAM160B2	Other
0.550622	128077	LIX1L	Other
0.550488	5002	SLC22A18	Other
0.550419	11224	RPL35	Other
0.550267	6748	SSR4	Other
0.550217	23087	TRIM35	Other
0.550213	55651	NHP2	Other
0.549926	29937	NENF	Other
0.549904	113452	TMEM54	Other
0.549883	8209	C21orf33	Mitochondrial
0.549622	387	RHOA	Mitochondrial
0.549585	2647	BLOC1S1	Mitochondrial
0.549556	1891	ECH1	Mitochondrial
0.549531	10985	GCN1L1	Other
0.549485	55191	NADSYN1	Other
0.54947	9470	EIF4E2	Other
0.549355	3338	DNAJC4	Mitochondrial
0.549164	28956	LAMTOR2	Other
0.549128	148170	CDC42EP5	Other
0.54907	6125	RPL5	Other
0.549052	1453	CSNK1D	Other
0.548874	10534	SSSCA1	Other
0.548702	9092	SART1	Other
0.548695	8986	RPS6KA4	Other
0.548461	2184	FAH	Other
0.548437	27238	GPKOW	Other
0.548391	5660	PSAP	Mitochondrial
0.548324	71	ACTG1	Other
0.548084	435	ASL	Other
0.548063	57214	KIAA1199	Other
0.548034	83443	SF3B5	Other
0.547985	84790	TUBA1C	Other
0.547768	1455	CSNK1G2	Other
0.547743	10490	VTI1B	Other
0.547737	100128731	OST4	Other
0.547728	6143	RPL19	Other
0.54767	118924	FRA10AC1	Other
0.547603	51255	RNF181	Other
0.547438	7169	TPM2	Other
0.547257	79143	MBOAT7	Other
0.547027	6201	RPS7	Other
0.546859	6878	TAF6	Other
0.546801	23264	ZC3H7B	Other
0.5468	54991	C1orf159	Other
0.546712	284184	C17orf89	Mitochondrial
0.546679	8733	GPAA1	Other
0.546679	3035	HARS	Mitochondrial
0.546669	1613	DAPK3	Other
0.546617	100507588	LOC100507588	Other
0.546586	79091	METTL22	Other
0.546478	2664	GDI1	Other
0.546421	100499489	LOC100499489	Other
0.546419	5827	PXMP2	Mitochondrial
0.546417	80347	COASY	Other
0.54633	9274	BCL7C	Other
0.546293	8655	DYNLL1	Other
0.546274	3688	ITGB1	Other
0.546157	1174	AP1S1	Other
0.546124	6051	RNPEP	Other
0.546075	11164	NUDT5	Other
0.54604	2202	EFEMP1	Other
0.54601	47	ACLY	Mitochondrial
0.546002	128866	CHMP4B	Other
0.545927	51246	SHISA5	Other
0.545705	92949	ADAMTSL1	Other
0.545701	10919	EHMT2	Other
0.545506	51493	C22orf28	Other
0.545479	22904	SBNO2	Other
0.545472	302	ANXA2	Other
0.54537	4582	MUC1	Other
0.54535	51231	VRK3	Other
0.545296	8449	DHX16	Other
0.545156	79415	C17orf62	Other
0.54514	51433	ANAPC5	Other
0.545108	192286	HIGD2A	Mitochondrial
0.545089	23313	KIAA0930	Other
0.545017	6388	SDF2	Other
0.545004	5223	PGAM1	Other
0.544892	6224	RPS20	Other
0.544845	8310	ACOX3	Mitochondrial
0.544737	5256	PHKA2	Other
0.544622	91304	C19orf6	Other
0.544567	5351	PLOD1	Other
0.544277	5037	PEBP1	Other
0.544191	65993	MRPS34	Mitochondrial
0.544178	5595	MAPK3	Other
0.544066	204	AK2	Mitochondrial
0.544048	27095	TRAPPC3	Other
0.543922	6154	RPL26	Other
0.543809	56970	ATXN7L3	Other
0.543775	7114	TMSB4X	Other
0.543775	29099	COMMD9	Other
0.543465	25828	TXN2	Mitochondrial
0.543357	1267	CNP	Other
0.543268	7030	TFE3	Other
0.543228	1967	EIF2B1	Other
0.543126	27044	SND1	Mitochondrial
0.543037	54476	RNF216	Other
0.542925	100131801	C19orf79	Assembly factors
0.542725	27068	PPA2	Mitochondrial
0.54267	53615	MBD3	Other
0.542669	84269	CHCHD5	Other
0.542615	131601	TPRA1	Other
0.54249	81493	SYNC	Other
0.542469	1020	CDK5	Other
0.542389	6597	SMARCA4	Other
0.542388	83590	TMUB1	Other
0.542294	8662	EIF3B	Other
0.542144	27005	USP21	Other
0.54208	4298	MLLT1	Other
0.542067	55020	TTC38	Other
0.54195	5872	RAB13	Other
0.541911	126792	B3GALT6	Other
0.541693	27037	TRMT2A	Other
0.541493	4201	MEA1	Other
0.541475	1877	E4F1	Other
0.541358	84629	TNRC18	Other
0.541197	2597	GAPDH	Other
0.541168	126393	HSPB6	Other
0.541165	4943	TBC1D25	Other
0.54109	10477	UBE2E3	Other
0.541055	116540	MRPL53	Mitochondrial
0.54102	6182	MRPL12	Mitochondrial
0.540972	6167	RPL37	Other
0.54094	28955	DEXI	Other
0.540859	23787	MTCH1	Mitochondrial
0.540742	5719	PSMD13	Other
0.540718	8815	BANF1	Other
0.540684	4237	MFAP2	Other
0.540677	55004	LAMTOR1	Other
0.540658	113655	MFSD3	Other
0.540628	9805	SCRN1	Other
0.540592	955	ENTPD6	Other
0.540475	10328	COX4NB	Mitochondrial
0.540439	2224	FDPS	Mitochondrial
0.540416	55210	ATAD3A	Mitochondrial
0.540331	6206	RPS12	Other
0.540309	5192	PEX10	Other
0.540274	5034	P4HB	Other
0.540257	5441	POLR2L	Other
0.540241	5688	PSMA7	Other
0.540045	6778	STAT6	Other
0.539984	1213	CLTC	Mitochondrial
0.539961	1535	CYBA	Mitochondrial
0.539883	10484	SEC23A	Other
0.539805	23193	GANAB	Other
0.539723	5528	PPP2R5D	Other
0.539706	728294	D2HGDH	Other
0.539697	7531	YWHAE	Mitochondrial
0.539634	196463	PLBD2	Other
0.539633	26037	SIPA1L1	Other
0.539621	10726	NUDC	Other
