# Supplementary material for: Transcriptome analysis of complex I-deficient patients reveals distinct expression programs for subunits and assembly factors of the oxidative phosphorylation system
Source: BMC Genomics. 2015 Sep 15;16:691. doi: 10.1186/s12864-015-1883-8 (PMC4570683; doi:10.1186/s12864-015-1883-8)
Supplement: Additional file 5: Table S4. — DAVID gene functional classification results of the top five percent complex I co-expressing genes. (XLSX 27 kb) [file 12864_2015_1883_MOESM5_ESM.xlsx]

## Sheet: .35 treshold (standard)
DAVID Gene functional classification result of top 5% complex I co-expressing genes
.35 kappa similarity treshold (standard)
684 genes in total, 672 found by DAVID
283 genes not in the output
Group Enrichment Score: It ranks the biological significance of gene groups based on overall EASE scores of all enriched annotation terms. In another words, step 1, run user's gene list with DAVID functional annotation chart to get p-value(EASE score) for each enriched annotation terms; step 2, calculate geometric mean of EASE scores of those terms involved in this gene group.
Gene Group 1	Enrichment Score: 23.12823089675658
OFFICIAL_GENE_SYMBOL	Gene Name
RPL13	ribosomal protein L13 pseudogene 12; ribosomal protein L13
RPL8	ribosomal protein L8; ribosomal protein L8 pseudogene 2
RPL12	ribosomal protein L12 pseudogene 2; ribosomal protein L12 pseudogene 32; ribosomal protein L12 pseudogene 35; ribosomal protein L12 pseudogene 19; ribosomal protein L12 pseudogene 6; ribosomal protein L12; ribosomal protein L12 pseudogene 14
RPL18	ribosomal protein L18
MRPL28	mitochondrial ribosomal protein L28
MRPL16	mitochondrial ribosomal protein L16
RPL37	ribosomal protein L37
MRPL53	mitochondrial ribosomal protein L53
RPS12	ribosomal protein S12; ribosomal protein S12 pseudogene 4; ribosomal protein S12 pseudogene 11; ribosomal protein S12 pseudogene 9
RPS2	ribosomal protein S2 pseudogene 8; ribosomal protein S2 pseudogene 11; ribosomal protein S2 pseudogene 5; ribosomal protein S2 pseudogene 12; ribosomal protein S2 pseudogene 51; ribosomal protein S2 pseudogene 17; ribosomal protein S2 pseudogene 55; ribosomal protein S2 pseudogene 20; ribosomal protein S2
RPS10	ribosomal protein S10; ribosomal protein S10 pseudogene 4; ribosomal protein S10 pseudogene 11; ribosomal protein S10 pseudogene 22; ribosomal protein S10 pseudogene 7; ribosomal protein S10 pseudogene 13
RPS21	ribosomal protein S21
RPL30	ribosomal protein L30
MRPS34	mitochondrial ribosomal protein S34
RPL37A	ribosomal protein L37a
RPL35	ribosomal protein L35; ribosomal protein L35 pseudogene 1; ribosomal protein L35 pseudogene 2
RPL3	ribosomal protein L3; similar to 60S ribosomal protein L3 (L4)
RPL10A	ribosomal protein L10a pseudogene 6; ribosomal protein L10a; ribosomal protein L10a pseudogene 9
RPLP2	ribosomal protein, large, P2 pseudogene 3; ribosomal protein, large, P2
RPL41	ribosomal protein L41
RPL36	ribosomal protein L36; ribosomal protein L36 pseudogene 14
POLDIP2	polymerase (DNA-directed), delta interacting protein 2
C1QBP	complement component 1, q subcomponent binding protein
RPL13A	ribosomal protein L13a pseudogene 7; ribosomal protein L13a pseudogene 5; ribosomal protein L13a pseudogene 16; ribosomal protein L13a; ribosomal protein L13a pseudogene 18
RPS3	ribosomal protein S3 pseudogene 3; ribosomal protein S3
MRPL27	mitochondrial ribosomal protein L27
RPL7A	ribosomal protein L7a pseudogene 70; ribosomal protein L7a; ribosomal protein L7a pseudogene 30; ribosomal protein L7a pseudogene 66; ribosomal protein L7a pseudogene 27; ribosomal protein L7a pseudogene 11; ribosomal protein L7a pseudogene 62
RPS19	ribosomal protein S19 pseudogene 3; ribosomal protein S19
MRPL4	mitochondrial ribosomal protein L4
MRPL43	mitochondrial ribosomal protein L43
RPS15	ribosomal protein S15 pseudogene 5; ribosomal protein S15
RPS9	ribosomal protein S9; ribosomal protein S9 pseudogene 4
EXOSC7	exosome component 7
RPS14	ribosomal protein S14
RPL26	ribosomal protein L26 pseudogene 33; ribosomal protein L26; ribosomal protein L26 pseudogene 16; ribosomal protein L26 pseudogene 19; ribosomal protein L26 pseudogene 6
RPS20	ribosomal protein S20
RPS7	ribosomal protein S7; ribosomal protein S7 pseudogene 11; ribosomal protein S7 pseudogene 4; ribosomal protein S7 pseudogene 10
RPL19	ribosomal protein L19; ribosomal protein L19 pseudogene 12
NHP2	NHP2 ribonucleoprotein homolog (yeast)
MRPL51	mitochondrial ribosomal protein L51
MRPL11	mitochondrial ribosomal protein L11
RPLP1	ribosomal protein, large, P1
RPS16	ribosomal protein S16 pseudogene 1; ribosomal protein S16 pseudogene 10; ribosomal protein S16
TUFM	Tu translation elongation factor, mitochondrial
RPL5	ribosomal protein L5 pseudogene 34; ribosomal protein L5 pseudogene 1; ribosomal protein L5
RPL35A	ribosomal protein L35a
RPS11	ribosomal protein S11 pseudogene 5; ribosomal protein S11
RPS18	ribosomal protein S18 pseudogene 12; ribosomal protein S18 pseudogene 5; ribosomal protein S18
MRPL23	mitochondrial ribosomal protein L23
MRPL12	mitochondrial ribosomal protein L12
RPL28	ribosomal protein L28
Gene Group 2	Enrichment Score: 20.550887281111798
OFFICIAL_GENE_SYMBOL	Gene Name
PRELID1	PRELI domain containing 1; similar to Px19-like protein (25 kDa protein of relevant evolutionary and lymphoid interest) (PRELI)
CHCHD2	coiled-coil-helix-coiled-coil-helix domain containing 2; similar to coiled-coil-helix-coiled-coil-helix domain containing 2
ISOC2	isochorismatase domain containing 2
MRPL53	mitochondrial ribosomal protein L53
Gene Group 3	Enrichment Score: 12.754934912550173
OFFICIAL_GENE_SYMBOL	Gene Name
EIF4G1	eukaryotic translation initiation factor 4 gamma, 1
EIF4E2	eukaryotic translation initiation factor 4E family member 2
EIF4H	eukaryotic translation initiation factor 4H
EIF3F	eukaryotic translation initiation factor 3, subunit F; similar to hCG2040283
EIF3K	eukaryotic translation initiation factor 3, subunit K
EIF3B	eukaryotic translation initiation factor 3, subunit B
EIF3I	eukaryotic translation initiation factor 3, subunit I
EIF3G	eukaryotic translation initiation factor 3, subunit G
Gene Group 4	Enrichment Score: 11.861672209163899
OFFICIAL_GENE_SYMBOL	Gene Name
MTCH1	mitochondrial carrier homolog 1 (C. elegans)
NDUFS5	similar to NADH dehydrogenase (ubiquinone) Fe-S protein 5, 15kDa (NADH-coenzyme Q reductase); NADH dehydrogenase (ubiquinone) Fe-S protein 5, 15kDa (NADH-coenzyme Q reductase)
ATP5G1	ATP synthase, H+ transporting, mitochondrial F0 complex, subunit C1 (subunit 9)
ATP5H	ATP synthase, H+ transporting, mitochondrial F0 complex, subunit d
SLC25A3	solute carrier family 25 (mitochondrial carrier; phosphate carrier), member 3
COX6B1	cytochrome c oxidase subunit Vib polypeptide 1 (ubiquitous)
NDUFB10	NADH dehydrogenase (ubiquinone) 1 beta subcomplex, 10, 22kDa
SLC25A6	solute carrier family 25 (mitochondrial carrier; adenine nucleotide translocator), member 6
COX5B	cytochrome c oxidase subunit Vb
UQCRQ	ubiquinol-cytochrome c reductase, complex III subunit VII, 9.5kDa
TIMM50	translocase of inner mitochondrial membrane 50 homolog (S. cerevisiae)
NDUFS2	NADH dehydrogenase (ubiquinone) Fe-S protein 2, 49kDa (NADH-coenzyme Q reductase)
NDUFS8	NADH dehydrogenase (ubiquinone) Fe-S protein 8, 23kDa (NADH-coenzyme Q reductase)
ATP5I	ATP synthase, H+ transporting, mitochondrial F0 complex, subunit E
NDUFA7	NADH dehydrogenase (ubiquinone) 1 alpha subcomplex, 7, 14.5kDa
NDUFA3	NADH dehydrogenase (ubiquinone) 1 alpha subcomplex, 3, 9kDa
NDUFB8	NADH dehydrogenase (ubiquinone) 1 beta subcomplex, 8, 19kDa
COX7A2	cytochrome c oxidase subunit VIIa polypeptide 2 (liver)
UQCRFS1	ubiquinol-cytochrome c reductase, Rieske iron-sulfur polypeptide-like 1; ubiquinol-cytochrome c reductase, Rieske iron-sulfur polypeptide 1
STOML2	stomatin (EPB72)-like 2
NDUFB9	NADH dehydrogenase (ubiquinone) 1 beta subcomplex, 9, 22kDa
NDUFS7	NADH dehydrogenase (ubiquinone) Fe-S protein 7, 20kDa (NADH-coenzyme Q reductase)
NDUFV1	NADH dehydrogenase (ubiquinone) flavoprotein 1, 51kDa
NDUFA1	NADH dehydrogenase (ubiquinone) 1 alpha subcomplex, 1, 7.5kDa
CYB5B	cytochrome b5 type B (outer mitochondrial membrane)
CYC1	cytochrome c-1
NDUFB11	NADH dehydrogenase (ubiquinone) 1 beta subcomplex, 11, 17.3kDa
NDUFB7	NADH dehydrogenase (ubiquinone) 1 beta subcomplex, 7, 18kDa
NDUFAF3	NADH dehydrogenase (ubiquinone) 1 alpha subcomplex, assembly factor 3
COX8A	cytochrome c oxidase subunit 8A (ubiquitous)
NDUFB2	NADH dehydrogenase (ubiquinone) 1 beta subcomplex, 2, 8kDa
COX6A1	cytochrome c oxidase subunit VIa polypeptide 1
NDUFA11	NADH dehydrogenase (ubiquinone) 1 alpha subcomplex, 11, 14.7kDa
NDUFA13	NADH dehydrogenase (ubiquinone) 1 alpha subcomplex, 13
ATP5L	ATP synthase, H+ transporting, mitochondrial F0 complex, subunit G
COX4I1	cytochrome c oxidase subunit IV isoform 1
UQCR11	ubiquinol-cytochrome c reductase, 6.4kDa subunit
Gene Group 5	Enrichment Score: 8.532116714816649
OFFICIAL_GENE_SYMBOL	Gene Name
SNRNP70	small nuclear ribonucleoprotein 70kDa (U1)
EIF4H	eukaryotic translation initiation factor 4H
RBM42	RNA binding motif protein 42
TRMT2A	TRM2 tRNA methyltransferase 2 homolog A (S. cerevisiae)
HNRNPA0	heterogeneous nuclear ribonucleoprotein A0
EIF3G	eukaryotic translation initiation factor 3, subunit G
Gene Group 6	Enrichment Score: 7.927973895052654
OFFICIAL_GENE_SYMBOL	Gene Name
PRPF31	PRP31 pre-mRNA processing factor 31 homolog (S. cerevisiae)
NONO	non-POU domain containing, octamer-binding
SCAF1	SR-related CTD-associated factor 1
YBX1	Y box binding protein 1
SNRPB	small nuclear ribonucleoprotein polypeptides B and B1
PUF60	poly-U binding splicing factor 60KDa
HNRNPA0	heterogeneous nuclear ribonucleoprotein A0
HNRNPUL1	heterogeneous nuclear ribonucleoprotein U-like 1
SF3B5	splicing factor 3b, subunit 5, 10kDa
SNRNP70	small nuclear ribonucleoprotein 70kDa (U1)
PRPF6	similar to U5 snRNP-associated 102 kDa protein (U5-102 kDa protein); PRP6 pre-mRNA processing factor 6 homolog (S. cerevisiae)
SNRPD2	small nuclear ribonucleoprotein D2 polypeptide 16.5kDa; similar to hCG2040270
LSM7	LSM7 homolog, U6 small nuclear RNA associated (S. cerevisiae)
Gene Group 7	Enrichment Score: 7.75583830715041
OFFICIAL_GENE_SYMBOL	Gene Name
UBA1	ubiquitin-like modifier activating enzyme 1
UBE2M	ubiquitin-conjugating enzyme E2M (UBC12 homolog, yeast); ubiquitin-conjugating enzyme E2M pseudogene 1
NEDD8	neural precursor cell expressed, developmentally down-regulated 8; similar to neural precursor cell expressed, developmentally down-regulated gene 8
ATAD3A	ATPase family, AAA domain containing 3A
UFC1	ubiquitin-fold modifier conjugating enzyme 1
UBE2E3	ubiquitin-conjugating enzyme E2E 3 (UBC4/5 homolog, yeast)
UBL7	ubiquitin-like 7 (bone marrow stromal cell-derived)
UBXN6	UBX domain protein 6
TCEB2	transcription elongation factor B (SIII), polypeptide 2 (18kDa, elongin B)
UBL5	ubiquitin-like 5
URM1	ubiquitin related modifier 1 homolog (S. cerevisiae)
OTUB1	OTU domain, ubiquitin aldehyde binding 1
ATG7	ATG7 autophagy related 7 homolog (S. cerevisiae)
SAE1	SUMO1 activating enzyme subunit 1
Gene Group 8	Enrichment Score: 6.985608423670145
OFFICIAL_GENE_SYMBOL	Gene Name
D2HGDH	D-2-hydroxyglutarate dehydrogenase
C1QBP	complement component 1, q subcomponent binding protein
ETFA	electron-transfer-flavoprotein, alpha polypeptide
PDHA1	pyruvate dehydrogenase (lipoamide) alpha 1
ETFB	electron-transfer-flavoprotein, beta polypeptide
ACAD9	acyl-Coenzyme A dehydrogenase family, member 9
GCDH	glutaryl-Coenzyme A dehydrogenase
Gene Group 9	Enrichment Score: 6.41293199163099
OFFICIAL_GENE_SYMBOL	Gene Name
C16orf7	chromosome 16 open reading frame 7
ATP5H	ATP synthase, H+ transporting, mitochondrial F0 complex, subunit d
NME4	non-metastatic cells 4, protein expressed in
ATP5L	ATP synthase, H+ transporting, mitochondrial F0 complex, subunit G
UQCR11	ubiquinol-cytochrome c reductase, 6.4kDa subunit
ATP5G1	ATP synthase, H+ transporting, mitochondrial F0 complex, subunit C1 (subunit 9)
ATP5E	ATP synthase, H+ transporting, mitochondrial F1 complex, epsilon subunit pseudogene 2; ATP synthase, H+ transporting, mitochondrial F1 complex, epsilon subunit
ATP5A1	ATP synthase, H+ transporting, mitochondrial F1 complex, alpha subunit 1, cardiac muscle
ATP5D	ATP synthase, H+ transporting, mitochondrial F1 complex, delta subunit
ATP5O	ATP synthase, H+ transporting, mitochondrial F1 complex, O subunit
ATP5I	ATP synthase, H+ transporting, mitochondrial F0 complex, subunit E
Gene Group 10	Enrichment Score: 6.068116895405909
OFFICIAL_GENE_SYMBOL	Gene Name
UNC45A	unc-45 homolog A (C. elegans)
TTC38	tetratricopeptide repeat domain 38
ZC3H7B	zinc finger CCCH-type containing 7B
TTC15	tetratricopeptide repeat domain 15
Gene Group 11	Enrichment Score: 6.003072857349038
OFFICIAL_GENE_SYMBOL	Gene Name
PSMB3	proteasome (prosome, macropain) subunit, beta type, 3
PSMB6	proteasome (prosome, macropain) subunit, beta type, 6
PSMB4	proteasome (prosome, macropain) subunit, beta type, 4
ANAPC11	anaphase promoting complex subunit 11
PSMB1	proteasome (prosome, macropain) subunit, beta type, 1
UBA52	ubiquitin A-52 residue ribosomal protein fusion product 1
FZR1	fizzy/cell division cycle 20 related 1 (Drosophila)
PSMB5	proteasome (prosome, macropain) subunit, beta type, 5
PSMD13	proteasome (prosome, macropain) 26S subunit, non-ATPase, 13
ANAPC5	anaphase promoting complex subunit 5
ANAPC2	anaphase promoting complex subunit 2
PSMD9	proteasome (prosome, macropain) 26S subunit, non-ATPase, 9
PSMA7	proteasome (prosome, macropain) subunit, alpha type, 7
PSMC3	proteasome (prosome, macropain) 26S subunit, ATPase, 3
RPS27A	ribosomal protein S27a pseudogene 12; ribosomal protein S27a; ribosomal protein S27a pseudogene 11; ribosomal protein S27a pseudogene 16
Gene Group 12	Enrichment Score: 4.527847989916684
OFFICIAL_GENE_SYMBOL	Gene Name
TUBB	tubulin, beta; similar to tubulin, beta 5; tubulin, beta pseudogene 2; tubulin, beta pseudogene 1
TUBB6	tubulin, beta 6
TUBGCP2	tubulin, gamma complex associated protein 2
TUBA1C	tubulin, alpha 1c
TUBA1A	tubulin, alpha 1a
Gene Group 13	Enrichment Score: 4.476018775814186
OFFICIAL_GENE_SYMBOL	Gene Name
TBCB	tubulin folding cofactor B
TUBGCP2	tubulin, gamma complex associated protein 2
DCTN1	dynactin 1 (p150, glued homolog, Drosophila)
MAP7D1	MAP7 domain containing 1
NUDC	nuclear distribution gene C homolog (A. nidulans)
SSSCA1	Sjogren syndrome/scleroderma autoantigen 1
Gene Group 14	Enrichment Score: 4.077855902206857
OFFICIAL_GENE_SYMBOL	Gene Name
ARF3	ADP-ribosylation factor 3
RRAS	related RAS viral (r-ras) oncogene homolog
RAB11B	RAB11B, member RAS oncogene family
EEF2	eukaryotic translation elongation factor 2
GNL1	guanine nucleotide binding protein-like 1
RAB34	RAB34, member RAS oncogene family
C9orf86	chromosome 9 open reading frame 86
RAB13	RAB13, member RAS oncogene family; similar to hCG24991
ARF1	ADP-ribosylation factor 1
RAB2A	RAB2A, member RAS oncogene family
RAB5C	RAB5C, member RAS oncogene family
GMPPA	GDP-mannose pyrophosphorylase A
ARFRP1	ADP-ribosylation factor related protein 1
RAB1B	RAB1B, member RAS oncogene family
ARF5	ADP-ribosylation factor 5
EEF1A1	eukaryotic translation elongation factor 1 alpha-like 7; eukaryotic translation elongation factor 1 alpha-like 3; similar to eukaryotic translation elongation factor 1 alpha 1; eukaryotic translation elongation factor 1 alpha 1
Gene Group 15	Enrichment Score: 3.0413550262389193
OFFICIAL_GENE_SYMBOL	Gene Name
TMSB10	thymosin beta 10
ADD1	adducin 1 (alpha)
TMSB4X	thymosin-like 2 (pseudogene); thymosin-like 1 (pseudogene); thymosin beta 4, X-linked
ARPC2	actin related protein 2/3 complex, subunit 2, 34kDa
Gene Group 16	Enrichment Score: 3.0275075923319443
OFFICIAL_GENE_SYMBOL	Gene Name
COPE	coatomer protein complex, subunit epsilon
AP2S1	adaptor-related protein complex 2, sigma 1 subunit
AP2A2	adaptor-related protein complex 2, alpha 2 subunit
AP2A1	adaptor-related protein complex 2, alpha 1 subunit
CLTC	clathrin, heavy chain (Hc)
SEC23A	Sec23 homolog A (S. cerevisiae)
AP1S1	adaptor-related protein complex 1, sigma 1 subunit
Gene Group 17	Enrichment Score: 3.0047571830299202
OFFICIAL_GENE_SYMBOL	Gene Name
ESF1	similar to ABT1-associated protein; ESF1, nucleolar pre-rRNA processing protein, homolog (S. cerevisiae)
CC2D1A	coiled-coil and C2 domain containing 1A
MCRS1	microspherule protein 1
GPKOW	G patch domain and KOW motifs
FOSL2	FOS-like antigen 2
POLDIP2	polymerase (DNA-directed), delta interacting protein 2
Gene Group 18	Enrichment Score: 2.3671817285642205
OFFICIAL_GENE_SYMBOL	Gene Name
RNF216	ring finger protein 216
RNF123	ring finger protein 123
UBL5	ubiquitin-like 5
FBXL19	F-box and leucine-rich repeat protein 19
UBL7	ubiquitin-like 7 (bone marrow stromal cell-derived)
USP5	ubiquitin specific peptidase 5 (isopeptidase T)
Gene Group 19	Enrichment Score: 2.1485980973004066
OFFICIAL_GENE_SYMBOL	Gene Name
DCAF11	WD repeat domain 23
WDR18	WD repeat domain 18
BCAS3	breast carcinoma amplified sequence 3
GNB2L1	guanine nucleotide binding protein (G protein), beta polypeptide 2-like 1
CORO1B	coronin, actin binding protein, 1B
EML3	echinoderm microtubule associated protein like 3
AAMP	angio-associated, migratory cell protein
WDR46	WD repeat domain 46
EIF3I	eukaryotic translation initiation factor 3, subunit I
WDR61	WD repeat domain 61
GNB2	guanine nucleotide binding protein (G protein), beta polypeptide 2
SEC13	SEC13 homolog (S. cerevisiae)
Gene Group 20	Enrichment Score: 1.9504267328462843
OFFICIAL_GENE_SYMBOL	Gene Name
CDK10	cyclin-dependent kinase 10
HARS	histidyl-tRNA synthetase
EHD2	EH-domain containing 2
VRK3	vaccinia related kinase 3
CCT5	chaperonin containing TCP1, subunit 5 (epsilon)
CSNK1G2	casein kinase 1, gamma 2
ACTB	actin, beta
STK25	serine/threonine kinase 25 (STE20 homolog, yeast)
CLPP	ClpP caseinolytic peptidase, ATP-dependent, proteolytic subunit homolog (E. coli)
ATAD3A	ATPase family, AAA domain containing 3A
ACTR1A	ARP1 actin-related protein 1 homolog A, centractin alpha (yeast)
AKT2	v-akt murine thymoma viral oncogene homolog 2
ACTR1B	ARP1 actin-related protein 1 homolog B, centractin beta (yeast)
ACTG1	actin, gamma 1
CCT7	chaperonin containing TCP1, subunit 7 (eta)
AARSD1	alanyl-tRNA synthetase domain containing 1
CDK16	PCTAIRE protein kinase 1
AK2	adenylate kinase 2
COASY	Coenzyme A synthase
BCKDK	branched chain ketoacid dehydrogenase kinase
SPEG	SPEG complex locus
CDK9	cyclin-dependent kinase 9
CSNK1D	casein kinase 1, delta
MAP2K2	mitogen-activated protein kinase kinase 2 pseudogene; mitogen-activated protein kinase kinase 2
MAPK3	hypothetical LOC100271831; mitogen-activated protein kinase 3
TRPM4	transient receptor potential cation channel, subfamily M, member 4
DHX16	DEAH (Asp-Glu-Ala-His) box polypeptide 16
RPS6KA4	ribosomal protein S6 kinase, 90kDa, polypeptide 4
TYK2	tyrosine kinase 2
FASTK	Fas-activated serine/threonine kinase
DAPK3	death-associated protein kinase 3
VARS	valyl-tRNA synthetase
QARS	glutaminyl-tRNA synthetase
OPLAH	5-oxoprolinase (ATP-hydrolysing)
GUK1	guanylate kinase 1
Gene Group 21	Enrichment Score: 1.4681785108986694
OFFICIAL_GENE_SYMBOL	Gene Name
CAPNS1	calpain, small subunit 1
PEF1	penta-EF-hand domain containing 1
NUCB1	nucleobindin 1
RCN3	reticulocalbin 3, EF-hand calcium binding domain
SDF4	stromal cell derived factor 4
PRKCSH	protein kinase C substrate 80K-H
FKBP10	FK506 binding protein 10, 65 kDa
CIB1	calcium and integrin binding 1 (calmyrin)
Gene Group 22	Enrichment Score: 1.3915209003577171
OFFICIAL_GENE_SYMBOL	Gene Name
STAT6	signal transducer and activator of transcription 6, interleukin-4 induced
MED22	mediator complex subunit 22
MED16	mediator complex subunit 16
SUPT4H1	suppressor of Ty 4 homolog 1 (S. cerevisiae)
TAF6	TAF6 RNA polymerase II, TATA box binding protein (TBP)-associated factor, 80kDa
USP21	ubiquitin specific peptidase 21
TFE3	transcription factor binding to IGHM enhancer 3
SMARCD3	SWI/SNF related, matrix associated, actin dependent regulator of chromatin, subfamily d, member 3
TAF10	TAF10 RNA polymerase II, TATA box binding protein (TBP)-associated factor, 30kDa
EDF1	endothelial differentiation-related factor 1
E2F4	E2F transcription factor 4, p107/p130-binding
ATXN7L3	ataxin 7-like 3
TADA3	transcriptional adaptor 3 (NGG1 homolog, yeast)-like
Gene Group 23	Enrichment Score: 1.2297874325144327
OFFICIAL_GENE_SYMBOL	Gene Name
MBD1	methyl-CpG binding domain protein 1
POLR2I	polymerase (RNA) II (DNA directed) polypeptide I, 14.5kDa
CDK9	cyclin-dependent kinase 9
POLR2L	polymerase (RNA) II (DNA directed) polypeptide L, 7.6kDa
SUPT4H1	suppressor of Ty 4 homolog 1 (S. cerevisiae)
GMEB2	glucocorticoid modulatory element binding protein 2
TAF6	TAF6 RNA polymerase II, TATA box binding protein (TBP)-associated factor, 80kDa
TCEB2	transcription elongation factor B (SIII), polypeptide 2 (18kDa, elongin B)
TCEA2	transcription elongation factor A (SII), 2
POLR3H	polymerase (RNA) III (DNA directed) polypeptide H (22.9kD)
POLR2G	polymerase (RNA) II (DNA directed) polypeptide G
Gene Group 24	Enrichment Score: 1.2242683738811126
OFFICIAL_GENE_SYMBOL	Gene Name
PEX10	peroxisomal biogenesis factor 10
ZNF580	zinc finger protein 580
RNF215	ring finger protein 215
ZNF428	zinc finger protein 428
WIZ	widely interspaced zinc finger motifs
ZC3H7B	zinc finger CCCH-type containing 7B
RNF216	ring finger protein 216
RNF26	ring finger protein 26
RNF181	ring finger protein 181
ZFPL1	zinc finger protein-like 1
PNKD	paroxysmal nonkinesigenic dyskinesia
RNF123	ring finger protein 123
ZNF414	zinc finger protein 414
RNF10	ring finger protein 10
PDLIM2	PDZ and LIM domain 2 (mystique)
ZNF503	zinc finger protein 503
TRIM35	tripartite motif-containing 35
DPP3	dipeptidyl-peptidase 3
ZDHHC12	zinc finger, DHHC-type containing 12
ZNHIT1	zinc finger, HIT type 1
GMEB2	glucocorticoid modulatory element binding protein 2
ZFAND3	zinc finger, AN1-type domain 3
NR2F6	nuclear receptor subfamily 2, group F, member 6
Gene Group 25	Enrichment Score: 1.1057769743049295
OFFICIAL_GENE_SYMBOL	Gene Name
TCF25	transcription factor 25 (basic helix-loop-helix)
AES	amino-terminal enhancer of split
SBNO2	strawberry notch homolog 2 (Drosophila)
MBD1	methyl-CpG binding domain protein 1
SUPT4H1	suppressor of Ty 4 homolog 1 (S. cerevisiae)
MBD3	methyl-CpG binding domain protein 3
CBY1	chibby homolog 1 (Drosophila)
PHB2	prohibitin 2
Gene Group 26	Enrichment Score: 1.063719330610312
OFFICIAL_GENE_SYMBOL	Gene Name
PLOD1	procollagen-lysine 1, 2-oxoglutarate 5-dioxygenase 1
LEPREL2	leprecan-like 2
LEPRE1	leucine proline-enriched proteoglycan (leprecan) 1
PLOD3	procollagen-lysine, 2-oxoglutarate 5-dioxygenase 3
Gene Group 27	Enrichment Score: 0.28501021037740304
OFFICIAL_GENE_SYMBOL	Gene Name
LTBP3	latent transforming growth factor beta binding protein 3
EFEMP2	EGF-containing fibulin-like extracellular matrix protein 2
FBN1	fibrillin 1
EFEMP1	EGF-containing fibulin-like extracellular matrix protein 1
CRELD2	cysteine-rich with EGF-like domains 2
Gene Group 28	Enrichment Score: 0.01051022831809875
OFFICIAL_GENE_SYMBOL	Gene Name
DDOST	dolichyl-diphosphooligosaccharide-protein glycosyltransferase
TMUB1	transmembrane and ubiquitin-like domain containing 1
PLD3	phospholipase D family, member 3
CD320	CD320 molecule
SHISA4	shisa homolog 4 (Xenopus laevis)
MBOAT7	membrane bound O-acyltransferase domain containing 7
ENTPD6	ectonucleoside triphosphate diphosphohydrolase 6 (putative function)
SSR2	signal sequence receptor, beta (translocon-associated protein beta)
C2orf28	chromosome 2 open reading frame 28
GPR137	G protein-coupled receptor 137
TMEM231	hypothetical protein FLJ22167
TMEM129	transmembrane protein 129
CANT1	calcium activated nucleotidase 1
SHISA5	shisa homolog 5 (Xenopus laevis)
LRP10	low density lipoprotein receptor-related protein 10
SLC26A11	solute carrier family 26, member 11
B3GNT9	UDP-GlcNAc:betaGal beta-1,3-N-acetylglucosaminyltransferase 9
CD99	CD99 molecule
C1orf159	chromosome 1 open reading frame 159
IL11RA	interleukin 11 receptor, alpha
CD99L2	CD99 molecule-like 2
B3GALT6	UDP-Gal:betaGal beta 1,3-galactosyltransferase polypeptide 6
C16orf58	chromosome 16 open reading frame 58
GPR124	G protein-coupled receptor 124
MOSPD3	motile sperm domain containing 3
CD151	CD151 molecule (Raph blood group)
MOGS	mannosyl-oligosaccharide glucosidase
MGAT1	mannosyl (alpha-1,3-)-glycoprotein beta-1,2-N-acetylglucosaminyltransferase
PIGS	phosphatidylinositol glycan anchor biosynthesis, class S
TRAPPC1	trafficking protein particle complex 1
IFI27L2	interferon, alpha-inducible protein 27-like 2
TMED3	transmembrane emp24 protein transport domain containing 3
SLC12A9	solute carrier family 12 (potassium/chloride transporters), member 9
ROMO1	reactive oxygen species modulator 1
FAM189B	chromosome 1 open reading frame 2
TMEM219	transmembrane protein 219
ALKBH5	alkB, alkylation repair homolog 5 (E. coli)
NAGPA	N-acetylglucosamine-1-phosphodiester alpha-N-acetylglucosaminidase
TMEM68	transmembrane protein 68
VASN	vasorin
MRC2	mannose receptor, C type 2
C17orf62	chromosome 17 open reading frame 62
TPRA1	G protein-coupled receptor 175
MGAT2	mannosyl (alpha-1,6-)-glycoprotein beta-1,2-N-acetylglucosaminyltransferase
TSPAN4	tetraspanin 4
BET1L	blocked early in transport 1 homolog (S. cerevisiae)-like
TMEM134	transmembrane protein 134
CCDC56	coiled-coil domain containing 56
ZFPL1	zinc finger protein-like 1
HIGD2A	HIG1 hypoxia inducible domain family, member 2A
B4GALT2	UDP-Gal:betaGlcNAc beta 1,4- galactosyltransferase, polypeptide 2
IL17RA	interleukin 17 receptor A
VTI1B	vesicle transport through interaction with t-SNAREs homolog 1B (yeast)
SSR4	signal sequence receptor, delta (translocon-associated protein delta)
C19orf56	chromosome 19 open reading frame 56
MXRA8	matrix-remodelling associated 8
NRSN2	neurensin 2
NCLN	nicalin homolog (zebrafish)
TMEM54	transmembrane protein 54
YIF1A	Yip1 interacting factor homolog A (S. cerevisiae)
ORMDL3	ORM1-like 3 (S. cerevisiae)
ITFG3	integrin alpha FG-GAP repeat containing 3
DNAJC4	DnaJ (Hsp40) homolog, subfamily C, member 4
LMAN2	lectin, mannose-binding 2
YIPF3	Yip1 domain family, member 3
CTXN1	cortexin 1
CD63	CD63 molecule
GNPTAB	N-acetylglucosamine-1-phosphate transferase, alpha and beta subunits
STX8	syntaxin 8
CLSTN1	calsyntenin 1
TRAPPC5	trafficking protein particle complex 5
OST4	dolichyl-diphosphooligosaccharide--protein glycosyltransferase subunit 4
PXMP2	hypothetical LOC100129532; peroxisomal membrane protein 2, 22kDa
C19orf6	chromosome 19 open reading frame 6
RNF215	ring finger protein 215
ERGIC3	ERGIC and golgi 3
TMED9	transmembrane emp24 protein transport domain containing 9
MFSD3	major facilitator superfamily domain containing 3
FAM73A	family with sequence similarity 73, member A

## Sheet: .7 treshold
DAVID Gene functional classification result of top 5% complex I co-expressing genes
.7 kappa similarity treshold (stringent)
684 genes in total, 672 found by DAVID
584 genes not in the output
Group Enrichment Score: It ranks the biological significance of gene groups based on overall EASE scores of all enriched annotation terms. In another words, step 1, run user's gene list with DAVID functional annotation chart to get p-value(EASE score) for each enriched annotation terms; step 2, calculate geometric mean of EASE scores of those terms involved in this gene group.
Gene Group 1	Enrichment Score: 21.56507290271564
OFFICIAL_GENE_SYMBOL	Gene Name
RPL13	ribosomal protein L13 pseudogene 12; ribosomal protein L13
RPL3	ribosomal protein L3; similar to 60S ribosomal protein L3 (L4)
RPS12	ribosomal protein S12; ribosomal protein S12 pseudogene 4; ribosomal protein S12 pseudogene 11; ribosomal protein S12 pseudogene 9
RPLP2	ribosomal protein, large, P2 pseudogene 3; ribosomal protein, large, P2
RPL19	ribosomal protein L19; ribosomal protein L19 pseudogene 12
RPL26	ribosomal protein L26 pseudogene 33; ribosomal protein L26; ribosomal protein L26 pseudogene 16; ribosomal protein L26 pseudogene 19; ribosomal protein L26 pseudogene 6
RPS20	ribosomal protein S20
RPL28	ribosomal protein L28
RPL41	ribosomal protein L41
RPLP1	ribosomal protein, large, P1
RPS18	ribosomal protein S18 pseudogene 12; ribosomal protein S18 pseudogene 5; ribosomal protein S18
RPL18	ribosomal protein L18
RPS21	ribosomal protein S21
RPS11	ribosomal protein S11 pseudogene 5; ribosomal protein S11
RPL36	ribosomal protein L36; ribosomal protein L36 pseudogene 14
RPL7A	ribosomal protein L7a pseudogene 70; ribosomal protein L7a; ribosomal protein L7a pseudogene 30; ribosomal protein L7a pseudogene 66; ribosomal protein L7a pseudogene 27; ribosomal protein L7a pseudogene 11; ribosomal protein L7a pseudogene 62
RPL8	ribosomal protein L8; ribosomal protein L8 pseudogene 2
RPL12	ribosomal protein L12 pseudogene 2; ribosomal protein L12 pseudogene 32; ribosomal protein L12 pseudogene 35; ribosomal protein L12 pseudogene 19; ribosomal protein L12 pseudogene 6; ribosomal protein L12; ribosomal protein L12 pseudogene 14
RPL30	ribosomal protein L30
RPL13A	ribosomal protein L13a pseudogene 7; ribosomal protein L13a pseudogene 5; ribosomal protein L13a pseudogene 16; ribosomal protein L13a; ribosomal protein L13a pseudogene 18
RPL35	ribosomal protein L35; ribosomal protein L35 pseudogene 1; ribosomal protein L35 pseudogene 2
Gene Group 2	Enrichment Score: 12.699624532348722
OFFICIAL_GENE_SYMBOL	Gene Name
MRPL23	mitochondrial ribosomal protein L23
MRPL27	mitochondrial ribosomal protein L27
MRPL16	mitochondrial ribosomal protein L16
MRPL11	mitochondrial ribosomal protein L11
MRPL28	mitochondrial ribosomal protein L28
MRPL43	mitochondrial ribosomal protein L43
MRPL51	mitochondrial ribosomal protein L51
Gene Group 3	Enrichment Score: 9.659022798437679
OFFICIAL_GENE_SYMBOL	Gene Name
NDUFS5	similar to NADH dehydrogenase (ubiquinone) Fe-S protein 5, 15kDa (NADH-coenzyme Q reductase); NADH dehydrogenase (ubiquinone) Fe-S protein 5, 15kDa (NADH-coenzyme Q reductase)
NDUFB10	NADH dehydrogenase (ubiquinone) 1 beta subcomplex, 10, 22kDa
NDUFB8	NADH dehydrogenase (ubiquinone) 1 beta subcomplex, 8, 19kDa
NDUFS7	NADH dehydrogenase (ubiquinone) Fe-S protein 7, 20kDa (NADH-coenzyme Q reductase)
NDUFV1	NADH dehydrogenase (ubiquinone) flavoprotein 1, 51kDa
NDUFA7	NADH dehydrogenase (ubiquinone) 1 alpha subcomplex, 7, 14.5kDa
NDUFS2	NADH dehydrogenase (ubiquinone) Fe-S protein 2, 49kDa (NADH-coenzyme Q reductase)
NDUFS8	NADH dehydrogenase (ubiquinone) Fe-S protein 8, 23kDa (NADH-coenzyme Q reductase)
NDUFA3	NADH dehydrogenase (ubiquinone) 1 alpha subcomplex, 3, 9kDa
NDUFB2	NADH dehydrogenase (ubiquinone) 1 beta subcomplex, 2, 8kDa
NDUFA1	NADH dehydrogenase (ubiquinone) 1 alpha subcomplex, 1, 7.5kDa
NDUFB7	NADH dehydrogenase (ubiquinone) 1 beta subcomplex, 7, 18kDa
NDUFB9	NADH dehydrogenase (ubiquinone) 1 beta subcomplex, 9, 22kDa
Gene Group 4	Enrichment Score: 9.388151793236963
OFFICIAL_GENE_SYMBOL	Gene Name
COX7A2	cytochrome c oxidase subunit VIIa polypeptide 2 (liver)
COX6A1	cytochrome c oxidase subunit VIa polypeptide 1
COX5B	cytochrome c oxidase subunit Vb
COX4I1	cytochrome c oxidase subunit IV isoform 1
COX8A	cytochrome c oxidase subunit 8A (ubiquitous)
Gene Group 5	Enrichment Score: 5.19368978927401
OFFICIAL_GENE_SYMBOL	Gene Name
PSMB3	proteasome (prosome, macropain) subunit, beta type, 3
PSMB1	proteasome (prosome, macropain) subunit, beta type, 1
PSMA7	proteasome (prosome, macropain) subunit, alpha type, 7
PSMD13	proteasome (prosome, macropain) 26S subunit, non-ATPase, 13
PSMB4	proteasome (prosome, macropain) subunit, beta type, 4
PSMB5	proteasome (prosome, macropain) subunit, beta type, 5
PSMB6	proteasome (prosome, macropain) subunit, beta type, 6
Gene Group 6	Enrichment Score: 4.99060274264718
OFFICIAL_GENE_SYMBOL	Gene Name
ATP5H	ATP synthase, H+ transporting, mitochondrial F0 complex, subunit d
ATP5A1	ATP synthase, H+ transporting, mitochondrial F1 complex, alpha subunit 1, cardiac muscle
ATP5D	ATP synthase, H+ transporting, mitochondrial F1 complex, delta subunit
ATP5E	ATP synthase, H+ transporting, mitochondrial F1 complex, epsilon subunit pseudogene 2; ATP synthase, H+ transporting, mitochondrial F1 complex, epsilon subunit
ATP5O	ATP synthase, H+ transporting, mitochondrial F1 complex, O subunit
ATP5G1	ATP synthase, H+ transporting, mitochondrial F0 complex, subunit C1 (subunit 9)
ATP5L	ATP synthase, H+ transporting, mitochondrial F0 complex, subunit G
ATP5I	ATP synthase, H+ transporting, mitochondrial F0 complex, subunit E
Gene Group 7	Enrichment Score: 3.5705916856582833
OFFICIAL_GENE_SYMBOL	Gene Name
FZR1	fizzy/cell division cycle 20 related 1 (Drosophila)
ANAPC5	anaphase promoting complex subunit 5
ANAPC11	anaphase promoting complex subunit 11
ANAPC2	anaphase promoting complex subunit 2
Gene Group 8	Enrichment Score: 2.2624724809253336
OFFICIAL_GENE_SYMBOL	Gene Name
CSNK1D	casein kinase 1, delta
CSNK1G2	casein kinase 1, gamma 2
CDK16	PCTAIRE protein kinase 1
VRK3	vaccinia related kinase 3
Gene Group 9	Enrichment Score: 2.148598097300406
OFFICIAL_GENE_SYMBOL	Gene Name
WDR46	WD repeat domain 46
WDR18	WD repeat domain 18
WDR61	WD repeat domain 61
DCAF11	WD repeat domain 23
Gene Group 10	Enrichment Score: 0.016816365176204297
OFFICIAL_GENE_SYMBOL	Gene Name
C16orf58	chromosome 16 open reading frame 58
TMEM68	transmembrane protein 68
TMEM54	transmembrane protein 54
FAM73A	family with sequence similarity 73, member A
OST4	dolichyl-diphosphooligosaccharide--protein glycosyltransferase subunit 4
CTXN1	cortexin 1
C17orf62	chromosome 17 open reading frame 62
C19orf56	chromosome 19 open reading frame 56
Gene Group 11	Enrichment Score: 0.009342440750833549
OFFICIAL_GENE_SYMBOL	Gene Name
TPRA1	G protein-coupled receptor 175
GPR137	G protein-coupled receptor 137
TMEM219	transmembrane protein 219
TMEM231	hypothetical protein FLJ22167
SHISA4	shisa homolog 4 (Xenopus laevis)
C1orf159	chromosome 1 open reading frame 159
TMEM129	transmembrane protein 129
