# Supplementary material for: Transcriptome analysis of complex I-deficient patients reveals distinct expression programs for subunits and assembly factors of the oxidative phosphorylation system
Source: BMC Genomics. 2015 Sep 15;16:691. doi: 10.1186/s12864-015-1883-8 (PMC4570683; doi:10.1186/s12864-015-1883-8)
Supplement: Additional file 6: Table S5. — TF binding site enrichment analysis of promoter regions of the top five percent complex I co-expressing genes (full results). (XLSX 65 kb) [file 12864_2015_1883_MOESM6_ESM.xlsx]

## Sheet: TFs top5% CI coexpressing genes
Grey rows indicate statistically significantly enriched TFs at Benjamini-Hochberg-corrected Fisher’s exact P < 0.05.
Rank	Transcription factor (TF)	TF occurrences in genome	Total TF occurrences in genome	Genome odds	TF occurrences in top five percent complex I co-expressing genes	Total TF occurrences in top five percent complex I co-expressing genes	Top five percent complex I co-expressing genes odds	Odds ratio	Log2 odds ratio	Fisher’s exact P	Benjamini-Hochberg-corrected Fisher’s exact P
1	GABP	2802	16298	0.171923	215	606	0.354785	2.06363	1.04518	1.79777e-28	3.91914e-26
2	Elk1	2051	16298	0.125844	173	606	0.285479	2.26852	1.18175	8.56269e-27	9.33333e-25
3	Nrf-1	2099	16298	0.128789	149	606	0.245875	1.90913	0.932915	1.01575e-15	7.38113e-14
4	Sp1	7372	16298	0.452325	359	606	0.592409	1.3097	0.389233	1.24667e-12	6.79435e-11
5	Klf7	4593	16298	0.281814	246	606	0.405941	1.44046	0.526527	1.46707e-11	6.39642e-10
6	Sp4	4452	16298	0.273162	227	606	0.374587	1.3713	0.455544	1.92125e-08	6.98053e-07
7	Ehf	774	16298	0.0474905	61	606	0.10066	2.11958	1.08378	2.24561e-08	6.99347e-07
8	znf143	630	16298	0.038655	50	606	0.0825083	2.13448	1.09388	3.63375e-07	9.90198e-06
9	Myc	1105	16298	0.0677997	68	606	0.112211	1.65504	0.726866	2.68132e-05	0.000649476
10	YY1	1366	16298	0.083814	74	606	0.122112	1.45694	0.542945	0.000632307	0.0137843
11	Ebox	629	16298	0.0385937	39	606	0.0643564	1.66754	0.737719	0.00126923	0.0251538
12	Tel2	1074	16298	0.0658977	58	606	0.0957096	1.4524	0.538436	0.00264295	0.0480136
13	INSM1	503	16298	0.0308627	31	606	0.0511551	1.65751	0.729015	0.00421456	0.070675
14	PPAR	381	16298	0.0233771	24	606	0.039604	1.69413	0.760549	0.0085475	0.133097
15	SF1	1173	16298	0.071972	59	606	0.0973597	1.35274	0.435889	0.0107556	0.156314
16	PPARG	2093	16298	0.128421	97	606	0.160066	1.24642	0.31779	0.0120353	0.162078
17	Ets	2591	16298	0.158977	117	606	0.193069	1.21445	0.280305	0.0126391	0.162078
18	PU.1	839	16298	0.0514787	44	606	0.0726073	1.41043	0.496138	0.0135276	0.163835
19	KROX	2294	16298	0.140753	103	606	0.169967	1.20755	0.272084	0.0222302	0.255063
20	Nrf-2	1587	16298	0.0973739	73	606	0.120462	1.23711	0.306971	0.0325606	0.35491
21	CREB	1000	16298	0.0613572	48	606	0.0792079	1.29093	0.368412	0.0413042	0.428777
22	HNF4	2119	16298	0.130016	93	606	0.153465	1.18036	0.239224	0.0480567	0.476198
23	Spdef	194	16298	0.0119033	12	606	0.019802	1.66357	0.734283	0.0588354	0.557657
24	NERF1a	801	16298	0.0491471	37	606	0.0610561	1.24231	0.313028	0.101748	0.92421
25	E4F1	162	16298	0.00993987	9	606	0.0148515	1.49413	0.579308	0.150226	1
26	LF-A1	186	16298	0.0114124	10	606	0.0165017	1.44593	0.532003	0.155936	1
27	Hoxa10	20	16298	0.00122714	2	606	0.00330033	2.68944	1.42731	0.169256	1
28	Esr1	723	16298	0.0443613	32	606	0.0528053	1.19035	0.251381	0.175385	1
29	HEB	1151	16298	0.0706222	49	606	0.0808581	1.14494	0.195271	0.177417	1
30	Egr	2056	16298	0.12615	84	606	0.138614	1.0988	0.135926	0.188666	1
31	RXR::LXR	655	16298	0.040189	29	606	0.0478548	1.19074	0.251863	0.188997	1
32	CTCF	2760	16298	0.169346	111	606	0.183168	1.08162	0.113197	0.191542	1
33	Jundm2	785	16298	0.0481654	34	606	0.0561056	1.16485	0.220147	0.199798	1
34	p53	23	16298	0.00141122	2	606	0.00330033	2.33864	1.22567	0.210065	1
35	ATF3	827	16298	0.0507424	35	606	0.0577558	1.13821	0.186773	0.235585	1
36	STAT	1290	16298	0.0791508	53	606	0.0874587	1.10496	0.143998	0.240193	1
37	NF-Y	2622	16298	0.160879	104	606	0.171617	1.06675	0.0932211	0.247219	1
38	LRH1	505	16298	0.0309854	22	606	0.0363036	1.17164	0.228525	0.251238	1
39	Srf	480	16298	0.0294515	21	606	0.0346535	1.17663	0.23466	0.251374	1
40	Stra13	585	16298	0.035894	25	606	0.0412541	1.14933	0.200797	0.263833	1
41	Maf	476	16298	0.029206	20	606	0.0330033	1.13002	0.176344	0.318683	1
42	NRSF	786	16298	0.0482268	32	606	0.0528053	1.09494	0.130848	0.322355	1
43	ATF	1074	16298	0.0658977	43	606	0.0709571	1.07678	0.10672	0.327685	1
44	Esr2	479	16298	0.0293901	20	606	0.0330033	1.12294	0.16728	0.328714	1
45	Hoxc10	82	16298	0.00503129	4	606	0.00660066	1.31192	0.391681	0.363926	1
46	AhR::Arnt	13	16298	0.000797644	1	606	0.00165017	2.0688	1.04879	0.38907	1
47	Elf1	604	16298	0.0370598	24	606	0.039604	1.06865	0.0957911	0.398243	1
48	NF-E2	526	16298	0.0322739	21	606	0.0346535	1.07373	0.102632	0.400226	1
49	RREB-1	2197	16298	0.134802	84	606	0.138614	1.02828	0.0402316	0.40812	1
50	Ncx	65	16298	0.00398822	3	606	0.0049505	1.24128	0.311828	0.436941	1
51	AP-4	1323	16298	0.0811756	50	606	0.0825083	1.01642	0.0234922	0.47361	1
52	ATF6	207	16298	0.0127009	8	606	0.0132013	1.0394	0.0557464	0.506499	1
53	Six	19	16298	0.00116579	1	606	0.00165017	1.41549	0.501306	0.513414	1
54	MIF-1	429	16298	0.0263222	16	606	0.0264026	1.00305	0.00439949	0.531451	1
55	Bach2	648	16298	0.0397595	24	606	0.039604	0.996088	-0.00565417	0.538237	1
56	FEV	544	16298	0.0333783	20	606	0.0330033	0.988764	-0.0163014	0.553669	1
57	NF-kappaB	1429	16298	0.0876795	52	606	0.0858086	0.978662	-0.0311172	0.58762	1
58	LXR	446	16298	0.0273653	16	606	0.0264026	0.964821	-0.0516666	0.59484	1
59	Bach1	668	16298	0.0409866	24	606	0.039604	0.966265	-0.0495085	0.599356	1
60	CACD	536	16298	0.0328875	19	606	0.0313531	0.953346	-0.0689283	0.618501	1
61	AP-2	265	16298	0.0162597	9	606	0.0148515	0.913394	-0.13069	0.656262	1
62	Nanog	208	16298	0.0127623	7	606	0.0115512	0.9051	-0.143851	0.65879	1
63	NR4A2	1078	16298	0.0661431	38	606	0.0627063	0.94804	-0.0769806	0.659749	1
64	TEF-1	437	16298	0.0268131	15	606	0.0247525	0.923148	-0.115366	0.661846	1
65	ATF4	325	16298	0.0199411	11	606	0.0181518	0.910272	-0.135631	0.667807	1
66	AP-1	1802	16298	0.110566	64	606	0.105611	0.955184	-0.06615	0.673575	1
67	Pou3f3	62	16298	0.00380415	2	606	0.00330033	0.867561	-0.204963	0.676611	1
68	Arnt	414	16298	0.0254019	14	606	0.0231023	0.909472	-0.136899	0.680279	1
69	Hsf	843	16298	0.0517241	29	606	0.0478548	0.925193	-0.112174	0.696	1
70	RXR	562	16298	0.0344828	19	606	0.0313531	0.909241	-0.137265	0.698577	1
71	TLX1::NFIC	736	16298	0.0451589	25	606	0.0412541	0.913532	-0.130472	0.709624	1
72	Duxl	38	16298	0.00233157	1	606	0.00165017	0.707747	-0.498694	0.763437	1
73	HEN1	1189	16298	0.0729537	40	606	0.0660066	0.904773	-0.144372	0.770536	1
74	Zic	560	16298	0.03436	18	606	0.029703	0.864463	-0.210125	0.770679	1
75	Zfp161	1161	16298	0.0712357	39	606	0.0643564	0.903429	-0.146517	0.771017	1
76	E2F	1222	16298	0.0749785	41	606	0.0676568	0.902349	-0.148243	0.77874	1
77	Elf3	447	16298	0.0274267	14	606	0.0231023	0.84233	-0.247543	0.781547	1
78	RBP-Jkappa	240	16298	0.0147257	7	606	0.0115512	0.78442	-0.350302	0.793365	1
79	TCF11::MafG	180	16298	0.0110443	5	606	0.00825083	0.747066	-0.420692	0.803906	1
80	Nkx1-1	150	16298	0.00920358	4	606	0.00660066	0.717184	-0.479585	0.813521	1
81	Err-alpha	958	16298	0.0587802	31	606	0.0511551	0.870278	-0.200452	0.815209	1
82	GLI	153	16298	0.00938765	4	606	0.00660066	0.703121	-0.508155	0.825366	1
83	Brachyury	47	16298	0.00288379	1	606	0.00165017	0.572221	-0.805356	0.831944	1
84	Cdx2	258	16298	0.0158302	7	606	0.0115512	0.729693	-0.454639	0.84913	1
85	Hoxd10	50	16298	0.00306786	1	606	0.00165017	0.537888	-0.894623	0.850054	1
86	Foxk1	129	16298	0.00791508	3	606	0.0049505	0.625451	-0.677031	0.86316	1
87	Hoxb6	129	16298	0.00791508	3	606	0.0049505	0.625451	-0.677031	0.86316	1
88	Rfx	2234	16298	0.137072	74	606	0.122112	0.890862	-0.166727	0.876241	1
89	Cart1	56	16298	0.003436	1	606	0.00165017	0.480257	-1.05812	0.880636	1
90	Lmo2-complex	620	16298	0.0380415	18	606	0.029703	0.780805	-0.356966	0.88856	1
91	TBX5	208	16298	0.0127623	5	606	0.00825083	0.6465	-0.629278	0.890192	1
92	Dlx2	176	16298	0.0107989	4	606	0.00660066	0.611236	-0.710198	0.896877	1
93	Olf-1	211	16298	0.0129464	5	606	0.00825083	0.637308	-0.649938	0.897144	1
94	Nkx3	63	16298	0.0038655	1	606	0.00165017	0.426895	-1.22805	0.908535	1
95	Tal1	1150	16298	0.0705608	35	606	0.0577558	0.818525	-0.288902	0.912225	1
96	Myf	1913	16298	0.117376	61	606	0.10066	0.857584	-0.22165	0.916499	1
97	Tal1beta	646	16298	0.0396368	18	606	0.029703	0.749379	-0.416232	0.921733	1
98	Pax-5	154	16298	0.00944901	3	606	0.0049505	0.523917	-0.932591	0.929263	1
99	Lhx8	229	16298	0.0140508	5	606	0.00825083	0.587214	-0.768042	0.931345	1
100	NR3C	373	16298	0.0228862	9	606	0.0148515	0.648926	-0.623873	0.939474	1
101	Pitx3	273	16298	0.0167505	6	606	0.00990099	0.591085	-0.758561	0.943241	1
102	Vax2	450	16298	0.0276107	11	606	0.0181518	0.657418	-0.605116	0.949889	1
103	Gsc	385	16298	0.0236225	9	606	0.0148515	0.6287	-0.669556	0.951945	1
104	Hoxc9	589	16298	0.0361394	15	606	0.0247525	0.684917	-0.546	0.956165	1
105	Osf2	323	16298	0.0198184	7	606	0.0115512	0.582851	-0.778802	0.958712	1
106	Obox3	290	16298	0.0177936	6	606	0.00990099	0.556436	-0.845713	0.961265	1
107	Eomes	298	16298	0.0182845	6	606	0.00990099	0.541498	-0.884973	0.967796	1
108	NF-I	807	16298	0.0495153	21	606	0.0346535	0.699854	-0.514874	0.970429	1
109	Dlx5	227	16298	0.0139281	4	606	0.00660066	0.47391	-1.07732	0.971582	1
110	Pbx	97	16298	0.00595165	1	606	0.00165017	0.277262	-1.85068	0.974941	1
111	Gbx2	309	16298	0.0189594	6	606	0.00990099	0.522221	-0.937267	0.975135	1
112	Foxc1	310	16298	0.0190207	6	606	0.00990099	0.520537	-0.941929	0.975719	1
113	Hoxb3	348	16298	0.0213523	7	606	0.0115512	0.540979	-0.886355	0.976282	1
114	Nkx2	736	16298	0.0451589	18	606	0.029703	0.657743	-0.604404	0.98057	1
115	Hoxc6	243	16298	0.0149098	4	606	0.00660066	0.442706	-1.17558	0.981543	1
116	Msx-1	243	16298	0.0149098	4	606	0.00660066	0.442706	-1.17558	0.981543	1
117	Dlx3	432	16298	0.0265063	9	606	0.0148515	0.5603	-0.835729	0.98164	1
118	Gbx1	202	16298	0.0123942	3	606	0.0049505	0.399422	-1.32402	0.981971	1
119	Hmx	245	16298	0.0150325	4	606	0.00660066	0.439092	-1.1874	0.982525	1
120	CDP	362	16298	0.0222113	7	606	0.0115512	0.520057	-0.943258	0.982811	1
121	Pbx-1	713	16298	0.0437477	17	606	0.0280528	0.641241	-0.641062	0.983663	1
122	Obox6	291	16298	0.017855	5	606	0.00825083	0.462103	-1.11371	0.985032	1
123	CEBPD	115	16298	0.00705608	1	606	0.00165017	0.233864	-2.09626	0.987388	1
124	Barx2	302	16298	0.0185299	5	606	0.00825083	0.445271	-1.16724	0.988776	1
125	Isl2	530	16298	0.0325193	11	606	0.0181518	0.558185	-0.841184	0.989518	1
126	RP58	817	16298	0.0501289	19	606	0.0313531	0.625451	-0.677031	0.991507	1
127	Hoxb7	395	16298	0.0242361	7	606	0.0115512	0.476609	-1.06912	0.992186	1
128	Hlxb9	317	16298	0.0194502	5	606	0.00825083	0.424202	-1.23718	0.992475	1
129	Esx1	277	16298	0.016996	4	606	0.00660066	0.388367	-1.36451	0.99287	1
130	Hoxb8	234	16298	0.0143576	3	606	0.0049505	0.3448	-1.53617	0.993131	1
131	Prrx1	401	16298	0.0246042	7	606	0.0115512	0.469478	-1.09087	0.993257	1
132	Sox	282	16298	0.0173027	4	606	0.00660066	0.381481	-1.39032	0.993822	1
133	Tgif1	1069	16298	0.0655909	26	606	0.0429043	0.65412	-0.612373	0.993964	1
134	E2A	2231	16298	0.136888	63	606	0.10396	0.759456	-0.396962	0.994481	1
135	Otx2	335	16298	0.0205547	5	606	0.00825083	0.401409	-1.31686	0.99539	1
136	Gfi1	569	16298	0.0349123	11	606	0.0181518	0.519927	-0.94362	0.995477	1
137	Pou3f4	377	16298	0.0231317	6	606	0.00990099	0.428027	-1.22422	0.995481	1
138	CHX10	607	16298	0.0372438	12	606	0.019802	0.531685	-0.911357	0.995616	1
139	GATA	751	16298	0.0460793	16	606	0.0264026	0.572983	-0.803436	0.995747	1
140	Dmbx1	381	16298	0.0233771	6	606	0.00990099	0.423534	-1.23945	0.995932	1
141	Pdx1	381	16298	0.0233771	6	606	0.00990099	0.423534	-1.23945	0.995932	1
142	Foxd1	344	16298	0.0211069	5	606	0.00825083	0.390907	-1.3551	0.996406	1
143	HNF1	869	16298	0.0533194	19	606	0.0313531	0.588025	-0.766052	0.996747	1
144	Ascl2	1566	16298	0.0960854	40	606	0.0660066	0.686958	-0.541707	0.997054	1
145	Msx2	355	16298	0.0217818	5	606	0.00825083	0.378794	-1.40051	0.997357	1
146	Mrg1::Hoxa9	479	16298	0.0293901	8	606	0.0132013	0.449176	-1.15465	0.997427	1
147	Crx	358	16298	0.0219659	5	606	0.00825083	0.37562	-1.41265	0.997571	1
148	MafB	358	16298	0.0219659	5	606	0.00825083	0.37562	-1.41265	0.997571	1
149	Hlx1	402	16298	0.0246656	6	606	0.00990099	0.401409	-1.31686	0.997679	1
150	Bsx	274	16298	0.0168119	3	606	0.0049505	0.294464	-1.76384	0.998033	1
151	Isx	276	16298	0.0169346	3	606	0.0049505	0.29233	-1.77433	0.998155	1
152	GCNF	793	16298	0.0486563	16	606	0.0264026	0.542636	-0.881944	0.998188	1
153	AREB6	412	16298	0.0252792	6	606	0.00990099	0.391666	-1.3523	0.998231	1
154	RORalpha1	1208	16298	0.0741195	28	606	0.0462046	0.62338	-0.681816	0.998253	1
155	Phox2a	455	16298	0.0279175	7	606	0.0115512	0.41376	-1.27313	0.9983	1
156	Dbx2	418	16298	0.0256473	6	606	0.00990099	0.386044	-1.37316	0.998499	1
157	Prrx2	618	16298	0.0379188	11	606	0.0181518	0.478703	-1.0628	0.99852	1
158	Octamer	1093	16298	0.0670634	24	606	0.039604	0.590545	-0.759882	0.998789	1
159	Mrg	550	16298	0.0337465	9	606	0.0148515	0.44009	-1.18413	0.998828	1
160	Pax-4	178	16298	0.0109216	1	606	0.00165017	0.151092	-2.7265	0.998866	1
161	Barhl1	526	16298	0.0322739	8	606	0.0132013	0.40904	-1.28969	0.999227	1
162	Dbx1	250	16298	0.0153393	2	606	0.00330033	0.215155	-2.21655	0.999228	1
163	Tcf	1329	16298	0.0815437	30	606	0.049505	0.607097	-0.720001	0.999333	1
164	Hoxa7	541	16298	0.0331943	8	606	0.0132013	0.397699	-1.33025	0.99948	1
165	Foxo	199	16298	0.0122101	1	606	0.00165017	0.135148	-2.88739	0.999493	1
166	Hoxa3	591	16298	0.0362621	9	606	0.0148515	0.409559	-1.28786	0.999588	1
167	Foxd3	374	16298	0.0229476	4	606	0.00660066	0.287641	-1.79766	0.999611	1
168	Hoxb9	552	16298	0.0338692	8	606	0.0132013	0.389774	-1.35929	0.999612	1
169	Hoxa9	753	16298	0.046202	13	606	0.0214521	0.464312	-1.10683	0.999628	1
170	Pou6f1	682	16298	0.0418456	11	606	0.0181518	0.43378	-1.20496	0.999686	1
171	En-1	474	16298	0.0290833	6	606	0.00990099	0.340435	-1.55455	0.99969	1
172	Barx1	394	16298	0.0241747	4	606	0.00660066	0.273039	-1.87282	0.999792	1
173	RAR	826	16298	0.0506811	14	606	0.0231023	0.455837	-1.13341	0.999837	1
174	Lhx4	406	16298	0.024911	4	606	0.00660066	0.264969	-1.9161	0.999858	1
175	Foxj2	312	16298	0.0191435	2	606	0.00330033	0.1724	-2.53617	0.999913	1
176	Pou3f2	814	16298	0.0499448	13	606	0.0214521	0.429517	-1.21921	0.999916	1
177	Pax-6	571	16298	0.035035	7	606	0.0115512	0.329704	-1.60076	0.999932	1
178	Hoxa13	319	16298	0.019573	2	606	0.00330033	0.168617	-2.56818	0.999932	1
179	Pax7	490	16298	0.030065	5	606	0.00825083	0.274433	-1.86548	0.999952	1
180	HNF6	591	16298	0.0362621	7	606	0.0115512	0.318546	-1.65043	0.999962	1
181	Nobox	637	16298	0.0390846	8	606	0.0132013	0.337763	-1.56592	0.999963	1
182	Hoxb4	738	16298	0.0452816	10	606	0.0165017	0.364423	-1.45632	0.999975	1
183	Hoxa5	950	16298	0.0582894	15	606	0.0247525	0.424648	-1.23566	0.99998	1
184	Mef2	1893	16298	0.116149	41	606	0.0676568	0.582499	-0.779673	0.999982	1
185	Pou4f3	708	16298	0.0434409	9	606	0.0148515	0.341878	-1.54845	0.999983	1
186	OTX	886	16298	0.0543625	13	606	0.0214521	0.394613	-1.34149	0.999987	1
187	Hoxb13	536	16298	0.0328875	5	606	0.00825083	0.25088	-1.99493	0.999989	1
188	Irf	835	16298	0.0512333	10	606	0.0165017	0.322088	-1.63447	0.999998	1
189	Foxa	843	16298	0.0517241	10	606	0.0165017	0.319032	-1.64823	0.999999	1
190	Nkx6-1	1458	16298	0.0894588	25	606	0.0412541	0.461152	-1.11669	0.999999	1
191	Arid3a	1308	16298	0.0802552	21	606	0.0346535	0.431791	-1.2116	0.999999	1
192	Pou5f1	390	16298	0.0239293	1	606	0.00165017	0.06896	-3.8581	1	1
193	Hoxd8	839	16298	0.0514787	8	606	0.0132013	0.256442	-1.96329	1	1
194	Pou2f1	1934	16298	0.118665	34	606	0.0561056	0.472807	-1.08068	1	1
195	Lhx3	1256	16298	0.0770647	14	606	0.0231023	0.299778	-1.73803	1	1
196	CEBPA	3	16298	0.000184072	0	606	0	0	-Inf	1	1
197	CEBPB	2	16298	0.000122714	0	606	0	0	-Inf	1	1
198	CEBPG	2	16298	0.000122714	0	606	0	0	-Inf	1	1
199	Cphx	7	16298	0.000429501	0	606	0	0	-Inf	1	1
200	Elf5	23	16298	0.00141122	0	606	0	0	-Inf	1	1
201	Evi-1	38	16298	0.00233157	0	606	0	0	-Inf	1	1
202	FXR	62	16298	0.00380415	0	606	0	0	-Inf	1	1
203	Foxf2	1	16298	6.13572e-05	0	606	0	0	-Inf	1	1
204	Foxj1	32	16298	0.00196343	0	606	0	0	-Inf	1	1
205	LBP-1	1	16298	6.13572e-05	0	606	0	0	-Inf	1	1
206	LBP-9	1	16298	6.13572e-05	0	606	0	0	-Inf	1	1
207	MAZR	39	16298	0.00239293	0	606	0	0	-Inf	1	1
208	MafK	130	16298	0.00797644	0	606	0	0	-Inf	1	1
209	PLAG1	1	16298	6.13572e-05	0	606	0	0	-Inf	1	1
210	Pax-2	3	16298	0.000184072	0	606	0	0	-Inf	1	1
211	Pitx2	1	16298	6.13572e-05	0	606	0	0	-Inf	1	1
212	Plagl1	8	16298	0.000490858	0	606	0	0	-Inf	1	1
213	Pou1f1	1	16298	6.13572e-05	0	606	0	0	-Inf	1	1
214	Rhox11	4	16298	0.000245429	0	606	0	0	-Inf	1	1
215	Smad	13	16298	0.000797644	0	606	0	0	-Inf	1	1
216	Spz1	1	16298	6.13572e-05	0	606	0	0	-Inf	1	1
217	WT1	17	16298	0.00104307	0	606	0	0	-Inf	1	1
218	ZNF219	1	16298	6.13572e-05	0	606	0	0	-Inf	1	1
